# Supplementary material for: Bis-pyrene probes of foldamer conformation in solution and in phospholipid bilayers
Source: Chem Sci. 2018 Jul 17;9(33):6860–70. doi: 10.1039/c8sc02532k (PMC6114994; doi:10.1039/c8sc02532k)
Supplement: Supplementary file 2 [file SC-009-C8SC02532K-s002.cif]

# Electronic Supplementary Material (ESI) for Chemical Science.
# This journal is © The Royal Society of Chemistry 2018

####################################################################### 
# 
# This file contains crystal structure data downloaded from the 
# Cambridge Structural Database (CSD) hosted by the Cambridge 
# Crystallographic Data Centre (CCDC).
# 
# Full information about CCDC data access policies and citation 
# guidelines are available at http://www.ccdc.cam.ac.uk/access/V1 
# 
# Audit and citation data items may have been added by the CCDC. 
# Please retain this information to preserve the provenance of 
# this file and to allow appropriate attribution of the data. 
# 
#######################################################################

data_s3812ma
_database_code_depnum_ccdc_archive 'CCDC 1843678'
_audit_update_record             
;
2018-05-16 deposited with the CCDC.
2018-07-16 downloaded from the CCDC.
;
_audit_creation_date             2018-05-04
_audit_creation_method           
;
Olex2 1.2
(compiled 2018.04.26 svn.r3504 for OlexSys, GUI svn.r5492)
;
_shelx_SHELXL_version_number     2018/1
_chemical_name_common            ?
_chemical_name_systematic        ?
_chemical_formula_moiety         'C69 H69 N7 O8, 3(C H Cl3)'
_chemical_formula_sum            'C72 H72 Cl9 N7 O8'
_chemical_formula_weight         1482.41
_chemical_absolute_configuration ad
_chemical_melting_point          ?
loop_
_atom_type_symbol
_atom_type_description
_atom_type_scat_dispersion_real
_atom_type_scat_dispersion_imag
_atom_type_scat_source
C C 0.0181 0.0091 'International Tables Vol C Tables 4.2.6.8 and 6.1.1.4'
H H 0.0000 0.0000 'International Tables Vol C Tables 4.2.6.8 and 6.1.1.4'
N N 0.0311 0.0180 'International Tables Vol C Tables 4.2.6.8 and 6.1.1.4'
O O 0.0492 0.0322 'International Tables Vol C Tables 4.2.6.8 and 6.1.1.4'
Cl Cl 0.3639 0.7018 'International Tables Vol C Tables 4.2.6.8 and 6.1.1.4'

_shelx_space_group_comment       
;
The symmetry employed for this shelxl refinement is uniquely defined
by the following loop, which should always be used as a source of
symmetry information in preference to the above space-group names.
They are only intended as comments.
;
_space_group_crystal_system      orthorhombic
_space_group_IT_number           19
_space_group_name_H-M_alt        'P 21 21 21'
_space_group_name_Hall           'P 2ac 2ab'
loop_
_space_group_symop_operation_xyz
'x, y, z'
'x+1/2, -y+1/2, -z'
'-x, y+1/2, -z+1/2'
'-x+1/2, -y, z+1/2'

_cell_length_a                   13.2969(4)
_cell_length_b                   22.3943(5)
_cell_length_c                   25.1034(6)
_cell_angle_alpha                90
_cell_angle_beta                 90
_cell_angle_gamma                90
_cell_volume                     7475.2(3)
_cell_formula_units_Z            4
_cell_measurement_reflns_used    9868
_cell_measurement_temperature    100.15
_cell_measurement_theta_max      70.15
_cell_measurement_theta_min      3.87
_shelx_estimated_absorpt_T_max   0.584
_shelx_estimated_absorpt_T_min   0.387
_exptl_absorpt_coefficient_mu    3.549
_exptl_absorpt_correction_T_max  0.7533
_exptl_absorpt_correction_T_min  0.4766
_exptl_absorpt_correction_type   multi-scan
_exptl_absorpt_process_details   
;
SADABS-2008/1 (Bruker,2008) was used for absorption correction.
wR2(int) was 0.0976 before and 0.0590 after correction.
The Ratio of minimum to maximum transmission is 0.6327.
The \l/2 correction factor is 0.0000.
;
_exptl_absorpt_special_details   ?
_exptl_crystal_colour            'clear colourless'
_exptl_crystal_colour_lustre     clear
_exptl_crystal_colour_primary    colourless
_exptl_crystal_density_diffrn    1.317
_exptl_crystal_density_meas      ?
_exptl_crystal_density_method    ?
_exptl_crystal_description       block
_exptl_crystal_F_000             3080
_exptl_crystal_size_max          0.33
_exptl_crystal_size_mid          0.22
_exptl_crystal_size_min          0.17
_exptl_transmission_factor_max   ?
_exptl_transmission_factor_min   ?
_diffrn_reflns_av_R_equivalents  0.0414
_diffrn_reflns_av_unetI/netI     0.0542
_diffrn_reflns_Laue_measured_fraction_full 0.998
_diffrn_reflns_Laue_measured_fraction_max 0.993
_diffrn_reflns_limit_h_max       12
_diffrn_reflns_limit_h_min       -16
_diffrn_reflns_limit_k_max       27
_diffrn_reflns_limit_k_min       -18
_diffrn_reflns_limit_l_max       30
_diffrn_reflns_limit_l_min       -30
_diffrn_reflns_number            35359
_diffrn_reflns_point_group_measured_fraction_full 0.981
_diffrn_reflns_point_group_measured_fraction_max 0.972
_diffrn_reflns_theta_full        67.679
_diffrn_reflns_theta_max         70.141
_diffrn_reflns_theta_min         3.866
_diffrn_ambient_temperature      100.15
_diffrn_detector_area_resol_mean ?
_diffrn_measured_fraction_theta_full 0.998
_diffrn_measured_fraction_theta_max 0.993
_diffrn_measurement_device_type  'Bruker APEX-II CCD'
_diffrn_measurement_method       '\f and \w scans'
_diffrn_radiation_type           CuK\a
_diffrn_radiation_wavelength     1.54178
_diffrn_source                   ?
_reflns_Friedel_coverage         0.787
_reflns_Friedel_fraction_full    0.960
_reflns_Friedel_fraction_max     0.946
_reflns_number_gt                12057
_reflns_number_total             13829
_reflns_special_details          
;
 Reflections were merged by SHELXL according to the crystal
 class for the calculation of statistics and refinement.
 
 _reflns_Friedel_fraction is defined as the number of unique
 Friedel pairs measured divided by the number that would be
 possible theoretically, ignoring centric projections and
 systematic absences.
;
_reflns_threshold_expression     'I > 2\s(I)'
_computing_cell_refinement       'Bruker SAINT'
_computing_data_collection       'Bruker APEX2'
_computing_data_reduction        'Bruker SAINT'
_computing_molecular_graphics    'Olex2 (Dolomanov et al., 2009)'
_computing_publication_material  'Olex2 (Dolomanov et al., 2009)'
_computing_structure_refinement  'ShelXL (Sheldrick, 2015)'
_computing_structure_solution    'SHELXS-97 (Sheldrick, 2008)'
_refine_diff_density_max         1.119
_refine_diff_density_min         -0.817
_refine_diff_density_rms         0.075
_refine_ls_abs_structure_details 
;
 Flack x determined using 4623 quotients [(I+)-(I-)]/[(I+)+(I-)]
 (Parsons, Flack and Wagner, Acta Cryst. B69 (2013) 249-259).
;
_refine_ls_abs_structure_Flack   0.016(8)
_refine_ls_extinction_coef       .
_refine_ls_extinction_method     none
_refine_ls_goodness_of_fit_ref   1.033
_refine_ls_hydrogen_treatment    constr
_refine_ls_matrix_type           full
_refine_ls_number_parameters     873
_refine_ls_number_reflns         13829
_refine_ls_number_restraints     0
_refine_ls_R_factor_all          0.0733
_refine_ls_R_factor_gt           0.0620
_refine_ls_restrained_S_all      1.033
_refine_ls_shift/su_max          0.000
_refine_ls_shift/su_mean         0.000
_refine_ls_structure_factor_coef Fsqd
_refine_ls_weighting_details     
'w=1/[\s^2^(Fo^2^)+(0.0821P)^2^+10.4853P] where P=(Fo^2^+2Fc^2^)/3'
_refine_ls_weighting_scheme      calc
_refine_ls_wR_factor_gt          0.1603
_refine_ls_wR_factor_ref         0.1709
_refine_special_details          ?
_olex2_refinement_description    
;
1. Fixed Uiso
 At 1.2 times of:
  All C(H) groups, All C(H,H) groups, All N(H) groups
 At 1.5 times of:
  All C(H,H,H) groups
2.a Ternary CH refined with riding coordinates:
 C19(H19), C54(H54), C70(H70), C71(H71), C72(H72)
2.b Secondary CH2 refined with riding coordinates:
 C17(H17A,H17B), C20(H20A,H20B), C55(H55A,H55B), C63(H63A,H63B)
2.c Aromatic/amide H refined with riding coordinates:
 C3(H3), C4(H4), C6(H6), C7(H7), C8(H8), C10(H10), C11(H11), C13(H13),
 C14(H14), C23(H23), C24(H24), C26(H26), C27(H27), C28(H28), C30(H30), C31(H31),
  C33(H33), C34(H34), C57(H57), C58(H58), C59(H59), C60(H60), C61(H61),
 C65(H65), C66(H66), C67(H67), C68(H68), C69(H69), N1(H1), N2(H2), N3(H3A),
 N4(H4A), N5(H5), N6(H6A), N7(H7A)
2.d Idealised Me refined as rotating group:
 C39(H39A,H39B,H39C), C40(H40A,H40B,H40C), C43(H43A,H43B,H43C), C44(H44A,H44B,
 H44C), C47(H47A,H47B,H47C), C48(H48A,H48B,H48C), C51(H51A,H51B,H51C), C52(H52A,
 H52B,H52C)
;
_atom_sites_solution_hydrogens   geom
_atom_sites_solution_primary     ?
_atom_sites_solution_secondary   ?
loop_
_atom_site_label
_atom_site_type_symbol
_atom_site_fract_x
_atom_site_fract_y
_atom_site_fract_z
_atom_site_U_iso_or_equiv
_atom_site_adp_type
_atom_site_occupancy
_atom_site_site_symmetry_order
_atom_site_calc_flag
_atom_site_refinement_flags_posn
_atom_site_refinement_flags_adp
_atom_site_refinement_flags_occupancy
_atom_site_disorder_assembly
_atom_site_disorder_group
C1 C 0.6463(4) -0.2066(2) 0.4715(2) 0.0252(11) Uani 1 1 d . . . . .
C2 C 0.7433(4) -0.1853(2) 0.4832(2) 0.0238(10) Uani 1 1 d . . . . .
C3 C 0.8298(5) -0.2006(3) 0.4514(2) 0.0297(12) Uani 1 1 d . . . . .
H3 H 0.821823 -0.226482 0.421747 0.036 Uiso 1 1 calc R . . . .
C4 C 0.9220(5) -0.1789(3) 0.4630(2) 0.0346(13) Uani 1 1 d . . . . .
H4 H 0.977591 -0.190450 0.441536 0.042 Uiso 1 1 calc R . . . .
C5 C 0.9380(5) -0.1389(3) 0.5069(2) 0.0334(13) Uani 1 1 d . . . . .
C6 C 1.0341(5) -0.1165(3) 0.5195(3) 0.0435(16) Uani 1 1 d . . . . .
H6 H 1.090371 -0.127658 0.498333 0.052 Uiso 1 1 calc R . . . .
C7 C 1.0473(6) -0.0788(4) 0.5621(3) 0.0499(18) Uani 1 1 d . . . . .
H7 H 1.112298 -0.063583 0.569908 0.060 Uiso 1 1 calc R . . . .
C8 C 0.9666(6) -0.0629(3) 0.5935(3) 0.0448(17) Uani 1 1 d . . . . .
H8 H 0.977191 -0.036628 0.622679 0.054 Uiso 1 1 calc R . . . .
C9 C 0.8692(5) -0.0845(3) 0.5835(2) 0.0342(13) Uani 1 1 d . . . . .
C10 C 0.7840(5) -0.0706(3) 0.6159(2) 0.0383(14) Uani 1 1 d . . . . .
H10 H 0.792405 -0.044598 0.645458 0.046 Uiso 1 1 calc R . . . .
C11 C 0.6928(5) -0.0932(3) 0.6060(2) 0.0349(13) Uani 1 1 d . . . . .
H11 H 0.638166 -0.083128 0.628657 0.042 Uiso 1 1 calc R . . . .
C12 C 0.6760(5) -0.1324(2) 0.5614(2) 0.0288(12) Uani 1 1 d . . . . .
C13 C 0.5813(5) -0.1552(3) 0.5496(2) 0.0318(12) Uani 1 1 d . . . . .
H13 H 0.525820 -0.145856 0.571945 0.038 Uiso 1 1 calc R . . . .
C14 C 0.5675(4) -0.1917(2) 0.5054(2) 0.0288(12) Uani 1 1 d . . . . .
H14 H 0.502230 -0.206979 0.498196 0.035 Uiso 1 1 calc R . . . .
C15 C 0.7581(4) -0.1473(2) 0.5276(2) 0.0259(11) Uani 1 1 d . . . . .
C16 C 0.8549(5) -0.1238(3) 0.5393(2) 0.0299(12) Uani 1 1 d . . . . .
C17 C 0.6255(5) -0.2438(2) 0.4222(2) 0.0292(12) Uani 1 1 d . . . . .
H17A H 0.669604 -0.279388 0.422089 0.035 Uiso 1 1 calc R . . . .
H17B H 0.554746 -0.257595 0.422640 0.035 Uiso 1 1 calc R . . . .
C18 C 0.7073(4) -0.2255(2) 0.3364(2) 0.0231(10) Uani 1 1 d . . . . .
C19 C 0.7303(4) -0.1807(2) 0.2921(2) 0.0223(10) Uani 1 1 d . . . . .
H19 H 0.724306 -0.202227 0.257401 0.027 Uiso 1 1 calc R . . . .
C20 C 0.8402(4) -0.1596(2) 0.29762(19) 0.0227(10) Uani 1 1 d . . . . .
H20A H 0.844504 -0.129934 0.326770 0.027 Uiso 1 1 calc R . . . .
H20B H 0.882835 -0.194106 0.307461 0.027 Uiso 1 1 calc R . . . .
C21 C 0.8802(4) -0.1321(2) 0.2472(2) 0.0222(10) Uani 1 1 d . . . . .
C22 C 0.9091(4) -0.1684(2) 0.2036(2) 0.0216(10) Uani 1 1 d . . . . .
C23 C 0.9037(4) -0.2322(2) 0.2052(2) 0.0242(11) Uani 1 1 d . . . . .
H23 H 0.880263 -0.251251 0.236696 0.029 Uiso 1 1 calc R . . . .
C24 C 0.9314(4) -0.2663(2) 0.1626(2) 0.0250(11) Uani 1 1 d . . . . .
H24 H 0.925997 -0.308546 0.164718 0.030 Uiso 1 1 calc R . . . .
C25 C 0.9686(4) -0.2393(2) 0.1147(2) 0.0238(11) Uani 1 1 d . . . . .
C26 C 0.9964(5) -0.2734(3) 0.0704(2) 0.0296(12) Uani 1 1 d . . . . .
H26 H 0.989195 -0.315591 0.071432 0.036 Uiso 1 1 calc R . . . .
C27 C 1.0343(5) -0.2463(3) 0.0254(2) 0.0338(13) Uani 1 1 d . . . . .
H27 H 1.053268 -0.270077 -0.004338 0.041 Uiso 1 1 calc R . . . .
C28 C 1.0451(5) -0.1849(3) 0.0229(2) 0.0318(12) Uani 1 1 d . . . . .
H28 H 1.071690 -0.166890 -0.008375 0.038 Uiso 1 1 calc R . . . .
C29 C 1.0168(4) -0.1489(2) 0.0663(2) 0.0270(11) Uani 1 1 d . . . . .
C30 C 1.0274(4) -0.0849(3) 0.0654(2) 0.0301(12) Uani 1 1 d . . . . .
H30 H 1.056474 -0.066260 0.035082 0.036 Uiso 1 1 calc R . . . .
C31 C 0.9971(4) -0.0510(2) 0.1064(2) 0.0281(11) Uani 1 1 d . . . . .
H31 H 1.003832 -0.008812 0.104335 0.034 Uiso 1 1 calc R . . . .
C32 C 0.9544(4) -0.0776(2) 0.1538(2) 0.0244(10) Uani 1 1 d . . . . .
C33 C 0.9242(4) -0.0431(2) 0.1972(2) 0.0277(11) Uani 1 1 d . . . . .
H33 H 0.928918 -0.000851 0.195545 0.033 Uiso 1 1 calc R . . . .
C34 C 0.8874(4) -0.0703(2) 0.2431(2) 0.0259(11) Uani 1 1 d . . . . .
H34 H 0.866600 -0.046168 0.272149 0.031 Uiso 1 1 calc R . . . .
C35 C 0.9461(4) -0.1408(2) 0.15671(19) 0.0210(10) Uani 1 1 d . . . . .
C36 C 0.9776(4) -0.1766(2) 0.1123(2) 0.0231(10) Uani 1 1 d . . . . .
C37 C 0.5710(4) -0.1353(2) 0.27044(19) 0.0227(10) Uani 1 1 d . . . . .
C38 C 0.5022(4) -0.0804(2) 0.2702(2) 0.0243(11) Uani 1 1 d . . . . .
C39 C 0.5130(5) -0.0508(2) 0.2156(2) 0.0307(12) Uani 1 1 d . . . . .
H39A H 0.471138 -0.014790 0.214338 0.046 Uiso 1 1 calc GR . . . .
H39B H 0.491169 -0.078673 0.187812 0.046 Uiso 1 1 calc GR . . . .
H39C H 0.583467 -0.039909 0.209676 0.046 Uiso 1 1 calc GR . . . .
C40 C 0.3938(4) -0.0997(3) 0.2785(3) 0.0368(14) Uani 1 1 d . . . . .
H40A H 0.386286 -0.116549 0.314310 0.055 Uiso 1 1 calc GR . . . .
H40B H 0.375789 -0.129835 0.251919 0.055 Uiso 1 1 calc GR . . . .
H40C H 0.349466 -0.064964 0.274738 0.055 Uiso 1 1 calc GR . . . .
C41 C 0.5410(4) -0.0517(2) 0.3623(2) 0.0203(10) Uani 1 1 d . . . . .
C42 C 0.5726(5) -0.0027(2) 0.4016(2) 0.0259(12) Uani 1 1 d . . . . .
C43 C 0.6375(6) -0.0300(3) 0.4459(2) 0.0385(16) Uani 1 1 d . . . . .
H43A H 0.703328 -0.041100 0.431308 0.058 Uiso 1 1 calc GR . . . .
H43B H 0.604190 -0.065666 0.460054 0.058 Uiso 1 1 calc GR . . . .
H43C H 0.646547 -0.000763 0.474489 0.058 Uiso 1 1 calc GR . . . .
C44 C 0.4771(6) 0.0237(2) 0.4244(2) 0.0396(16) Uani 1 1 d . . . . .
H44A H 0.493389 0.059997 0.444469 0.059 Uiso 1 1 calc GR . . . .
H44B H 0.445146 -0.005344 0.448134 0.059 Uiso 1 1 calc GR . . . .
H44C H 0.430922 0.033712 0.395282 0.059 Uiso 1 1 calc GR . . . .
C45 C 0.7132(4) 0.0379(2) 0.34740(19) 0.0204(10) Uani 1 1 d . . . . .
C46 C 0.7621(4) 0.0954(2) 0.3259(2) 0.0219(10) Uani 1 1 d . . . . .
C47 C 0.8135(5) 0.1267(2) 0.3733(2) 0.0294(12) Uani 1 1 d . . . . .
H47A H 0.848340 0.162609 0.360617 0.044 Uiso 1 1 calc GR . . . .
H47B H 0.862235 0.099523 0.389645 0.044 Uiso 1 1 calc GR . . . .
H47C H 0.762654 0.138055 0.399659 0.044 Uiso 1 1 calc GR . . . .
C48 C 0.8398(4) 0.0812(3) 0.2831(2) 0.0311(12) Uani 1 1 d . . . . .
H48A H 0.806561 0.061794 0.252814 0.047 Uiso 1 1 calc GR . . . .
H48B H 0.891007 0.054312 0.297744 0.047 Uiso 1 1 calc GR . . . .
H48C H 0.871821 0.118228 0.271105 0.047 Uiso 1 1 calc GR . . . .
C49 C 0.6175(4) 0.1169(2) 0.26796(19) 0.0222(10) Uani 1 1 d . . . . .
C50 C 0.5418(4) 0.1625(2) 0.2465(2) 0.0224(10) Uani 1 1 d . . . . .
C51 C 0.5932(5) 0.1972(3) 0.2013(2) 0.0316(13) Uani 1 1 d . . . . .
H51A H 0.544952 0.224842 0.185172 0.047 Uiso 1 1 calc GR . . . .
H51B H 0.617269 0.169057 0.174210 0.047 Uiso 1 1 calc GR . . . .
H51C H 0.650294 0.219688 0.215659 0.047 Uiso 1 1 calc GR . . . .
C52 C 0.4474(5) 0.1314(3) 0.2262(2) 0.0324(12) Uani 1 1 d . . . . .
H52A H 0.418837 0.106751 0.254679 0.049 Uiso 1 1 calc GR . . . .
H52B H 0.464566 0.106112 0.195713 0.049 Uiso 1 1 calc GR . . . .
H52C H 0.397993 0.161488 0.215211 0.049 Uiso 1 1 calc GR . . . .
C53 C 0.4821(4) 0.1889(2) 0.3364(2) 0.0222(10) Uani 1 1 d . . . . .
C54 C 0.4496(4) 0.2390(2) 0.3738(2) 0.0237(11) Uani 1 1 d . . . . .
H54 H 0.454269 0.223922 0.411190 0.028 Uiso 1 1 calc R . . . .
C55 C 0.3394(4) 0.2548(2) 0.3623(2) 0.0258(11) Uani 1 1 d . . . . .
H55A H 0.334690 0.272837 0.326414 0.031 Uiso 1 1 calc R . . . .
H55B H 0.298956 0.217692 0.362229 0.031 Uiso 1 1 calc R . . . .
C56 C 0.2958(4) 0.2976(2) 0.4025(2) 0.0257(11) Uani 1 1 d . . . . .
C57 C 0.2956(4) 0.3593(3) 0.3931(2) 0.0316(12) Uani 1 1 d . . . . .
H57 H 0.318795 0.374570 0.359987 0.038 Uiso 1 1 calc R . . . .
C58 C 0.2610(5) 0.3980(3) 0.4325(3) 0.0391(14) Uani 1 1 d . . . . .
H58 H 0.262784 0.439939 0.426600 0.047 Uiso 1 1 calc R . . . .
C59 C 0.2246(5) 0.3762(3) 0.4797(2) 0.0350(13) Uani 1 1 d . . . . .
H59 H 0.200920 0.403134 0.506090 0.042 Uiso 1 1 calc R . . . .
C60 C 0.2218(4) 0.3151(3) 0.4893(2) 0.0314(12) Uani 1 1 d . . . . .
H60 H 0.196122 0.300033 0.521918 0.038 Uiso 1 1 calc R . . . .
C61 C 0.2573(4) 0.2763(2) 0.4501(2) 0.0259(11) Uani 1 1 d . . . . .
H61 H 0.255103 0.234412 0.456184 0.031 Uiso 1 1 calc R . . . .
C62 C 0.6137(5) 0.2870(2) 0.3721(2) 0.0299(12) Uani 1 1 d . . . . .
C63 C 0.7677(6) 0.3411(3) 0.3631(4) 0.056(2) Uani 1 1 d . . . . .
H63A H 0.793372 0.307075 0.384273 0.067 Uiso 1 1 calc R . . . .
H63B H 0.791997 0.378428 0.379967 0.067 Uiso 1 1 calc R . . . .
C64 C 0.8078(5) 0.3372(3) 0.3076(4) 0.051(2) Uani 1 1 d . . . . .
C65 C 0.8184(6) 0.2835(3) 0.2825(4) 0.055(2) Uani 1 1 d . . . . .
H65 H 0.801996 0.247798 0.301026 0.066 Uiso 1 1 calc R . . . .
C66 C 0.8523(6) 0.2801(4) 0.2311(4) 0.064(2) Uani 1 1 d . . . . .
H66 H 0.859857 0.242362 0.214305 0.077 Uiso 1 1 calc R . . . .
C67 C 0.8761(6) 0.3333(5) 0.2029(4) 0.070(3) Uani 1 1 d . . . . .
H67 H 0.898832 0.331766 0.167080 0.084 Uiso 1 1 calc R . . . .
C68 C 0.8658(6) 0.3857(5) 0.2281(5) 0.072(3) Uani 1 1 d . . . . .
H68 H 0.881761 0.421497 0.209663 0.086 Uiso 1 1 calc R . . . .
C69 C 0.8330(6) 0.3891(4) 0.2797(4) 0.062(3) Uani 1 1 d . . . . .
H69 H 0.827253 0.426854 0.296610 0.074 Uiso 1 1 calc R . . . .
C70 C 1.1691(6) 0.1079(3) 0.2021(3) 0.0440(16) Uani 1 1 d . . . . .
H70 H 1.213848 0.143777 0.200242 0.053 Uiso 1 1 calc R . . . .
C71 C 0.3253(5) -0.1290(3) 0.4441(3) 0.0455(16) Uani 1 1 d . . . . .
H71 H 0.395917 -0.120299 0.432788 0.055 Uiso 1 1 calc R . . . .
C72 C 1.0927(11) 0.0458(6) 0.4732(5) 0.103(5) Uani 1 1 d . . . A 1
H72 H 1.092225 0.001771 0.479536 0.123 Uiso 1 1 calc R . . A 1
Cl1 Cl 1.04618(16) 0.13051(11) 0.18966(10) 0.0683(6) Uani 1 1 d . . . . .
Cl2 Cl 1.2103(2) 0.05574(11) 0.15488(11) 0.0850(9) Uani 1 1 d . . . . .
Cl3 Cl 1.1778(2) 0.07746(11) 0.26633(9) 0.0776(7) Uani 1 1 d . . . . .
Cl4 Cl 0.24363(15) -0.07781(9) 0.41168(7) 0.0557(5) Uani 1 1 d . . . . .
Cl5 Cl 0.2958(2) -0.20265(10) 0.42594(10) 0.0753(7) Uani 1 1 d . . . . .
Cl6 Cl 0.31753(15) -0.12066(15) 0.51330(8) 0.0782(8) Uani 1 1 d . . . . .
Cl7 Cl 1.0975(4) 0.05822(18) 0.40555(14) 0.1382(19) Uani 1 1 d . . . A 1
Cl8 Cl 0.9885(3) 0.07617(13) 0.50266(13) 0.1012(11) Uani 1 1 d . . . A 1
Cl9 Cl 1.2045(4) 0.0765(4) 0.5027(3) 0.211(3) Uani 1 1 d . . . A 1
N1 N 0.6436(3) -0.20855(19) 0.37436(17) 0.0231(9) Uani 1 1 d . . . . .
H1 H 0.611085 -0.174611 0.370427 0.028 Uiso 1 1 calc R . . . .
N2 N 0.6638(3) -0.12963(18) 0.29000(16) 0.0199(8) Uani 1 1 d . . . . .
H2 H 0.684655 -0.094691 0.301644 0.024 Uiso 1 1 calc R . . . .
N3 N 0.5346(3) -0.03744(18) 0.31075(17) 0.0200(8) Uani 1 1 d . . . . .
H3A H 0.550430 -0.000945 0.300793 0.024 Uiso 1 1 calc R . . . .
N4 N 0.6259(4) 0.04550(17) 0.37412(16) 0.0208(9) Uani 1 1 d . . . . .
H4A H 0.599616 0.081539 0.375071 0.025 Uiso 1 1 calc R . . . .
N5 N 0.6844(3) 0.13537(18) 0.30481(16) 0.0202(8) Uani 1 1 d . . . . .
H5 H 0.681333 0.172372 0.316487 0.024 Uiso 1 1 calc R . . . .
N6 N 0.5165(4) 0.20545(18) 0.28833(16) 0.0221(9) Uani 1 1 d . . . . .
H6A H 0.524174 0.243769 0.281698 0.027 Uiso 1 1 calc R . . . .
N7 N 0.5131(3) 0.29151(19) 0.36904(18) 0.0247(9) Uani 1 1 d . . . . .
H7A H 0.485249 0.326735 0.364103 0.030 Uiso 1 1 calc R . . . .
O1 O 0.7509(3) -0.27425(16) 0.33574(16) 0.0322(9) Uani 1 1 d . . . . .
O2 O 0.5420(3) -0.18214(16) 0.25023(17) 0.0326(9) Uani 1 1 d . . . . .
O3 O 0.5186(3) -0.10194(14) 0.37929(14) 0.0229(7) Uani 1 1 d . . . . .
O4 O 0.7541(3) -0.01118(15) 0.34226(15) 0.0243(7) Uani 1 1 d . . . . .
O5 O 0.6180(3) 0.06508(15) 0.25073(14) 0.0236(7) Uani 1 1 d . . . . .
O6 O 0.4747(3) 0.13672(16) 0.35050(15) 0.0271(8) Uani 1 1 d . . . . .
O7 O 0.6586(3) 0.24072(16) 0.38097(16) 0.0293(9) Uani 1 1 d . . . . .
O8 O 0.6576(3) 0.34044(19) 0.3637(2) 0.0467(12) Uani 1 1 d . . . . .

loop_
_atom_site_aniso_label
_atom_site_aniso_U_11
_atom_site_aniso_U_22
_atom_site_aniso_U_33
_atom_site_aniso_U_23
_atom_site_aniso_U_13
_atom_site_aniso_U_12
C1 0.032(3) 0.021(2) 0.023(2) 0.007(2) 0.003(2) 0.001(2)
C2 0.024(3) 0.023(2) 0.024(2) 0.0117(19) 0.003(2) 0.006(2)
C3 0.035(3) 0.031(3) 0.023(3) 0.008(2) 0.003(2) 0.008(2)
C4 0.029(3) 0.047(3) 0.027(3) 0.012(3) 0.002(2) 0.009(3)
C5 0.030(3) 0.042(3) 0.028(3) 0.015(2) -0.005(2) 0.003(2)
C6 0.037(4) 0.060(4) 0.033(3) 0.018(3) -0.004(3) 0.000(3)
C7 0.039(4) 0.066(5) 0.044(4) 0.024(3) -0.013(3) -0.009(3)
C8 0.057(4) 0.046(4) 0.032(3) 0.011(3) -0.017(3) -0.012(3)
C9 0.041(3) 0.037(3) 0.025(3) 0.012(2) -0.008(3) 0.001(3)
C10 0.052(4) 0.038(3) 0.025(3) 0.000(2) -0.009(3) 0.002(3)
C11 0.044(4) 0.037(3) 0.024(3) 0.004(2) 0.001(3) 0.008(3)
C12 0.034(3) 0.031(3) 0.022(3) 0.007(2) 0.001(2) 0.007(2)
C13 0.037(3) 0.038(3) 0.020(3) 0.004(2) 0.006(2) 0.005(3)
C14 0.025(3) 0.033(3) 0.029(3) 0.012(2) 0.003(2) 0.002(2)
C15 0.030(3) 0.024(3) 0.024(2) 0.010(2) -0.001(2) 0.005(2)
C16 0.034(3) 0.032(3) 0.024(3) 0.015(2) -0.002(2) 0.001(2)
C17 0.038(3) 0.023(2) 0.027(3) 0.005(2) 0.005(2) -0.004(2)
C18 0.028(3) 0.018(2) 0.023(2) -0.0058(19) -0.001(2) 0.001(2)
C19 0.030(3) 0.019(2) 0.018(2) -0.0067(18) 0.004(2) 0.003(2)
C20 0.029(3) 0.022(2) 0.017(2) -0.0047(18) 0.000(2) 0.001(2)
C21 0.022(2) 0.025(2) 0.020(2) -0.001(2) -0.002(2) 0.005(2)
C22 0.021(2) 0.024(2) 0.020(2) -0.0041(19) -0.0015(19) 0.0031(19)
C23 0.026(3) 0.027(3) 0.020(2) 0.003(2) 0.002(2) 0.001(2)
C24 0.029(3) 0.023(2) 0.024(3) -0.004(2) -0.002(2) 0.004(2)
C25 0.023(3) 0.030(3) 0.019(2) -0.005(2) 0.001(2) 0.004(2)
C26 0.033(3) 0.034(3) 0.022(3) -0.006(2) -0.004(2) 0.012(2)
C27 0.036(3) 0.045(3) 0.020(3) -0.008(2) 0.001(2) 0.014(3)
C28 0.032(3) 0.047(3) 0.016(2) 0.001(2) 0.002(2) 0.002(3)
C29 0.023(3) 0.038(3) 0.020(2) -0.002(2) -0.002(2) 0.007(2)
C30 0.027(3) 0.042(3) 0.022(3) 0.010(2) 0.001(2) -0.004(2)
C31 0.030(3) 0.029(3) 0.025(3) 0.006(2) -0.002(2) -0.002(2)
C32 0.024(3) 0.028(3) 0.021(2) 0.003(2) -0.005(2) 0.002(2)
C33 0.035(3) 0.022(2) 0.026(3) -0.002(2) -0.002(2) 0.001(2)
C34 0.030(3) 0.025(3) 0.023(2) -0.006(2) 0.001(2) 0.005(2)
C35 0.019(2) 0.026(2) 0.018(2) -0.0025(19) -0.0035(19) 0.0021(19)
C36 0.020(2) 0.032(3) 0.017(2) -0.001(2) -0.002(2) 0.005(2)
C37 0.029(3) 0.023(2) 0.017(2) -0.0043(19) 0.0016(19) -0.003(2)
C38 0.025(3) 0.026(3) 0.022(3) -0.004(2) 0.000(2) -0.001(2)
C39 0.045(3) 0.026(3) 0.021(3) -0.004(2) -0.008(2) 0.002(2)
C40 0.020(3) 0.041(3) 0.049(4) -0.014(3) -0.004(3) -0.002(2)
C41 0.017(2) 0.020(2) 0.024(2) -0.0027(19) 0.0061(19) 0.0015(19)
C42 0.043(3) 0.017(2) 0.017(2) 0.0014(18) 0.005(2) -0.005(2)
C43 0.070(5) 0.024(3) 0.022(3) 0.005(2) -0.011(3) -0.013(3)
C44 0.063(4) 0.021(3) 0.035(3) -0.002(2) 0.034(3) -0.005(3)
C45 0.029(3) 0.018(2) 0.015(2) -0.0030(17) -0.0032(19) 0.001(2)
C46 0.021(2) 0.019(2) 0.026(2) -0.0010(19) 0.000(2) -0.0007(19)
C47 0.034(3) 0.022(2) 0.033(3) -0.002(2) -0.007(2) -0.006(2)
C48 0.025(3) 0.025(3) 0.043(3) 0.000(2) 0.008(2) 0.002(2)
C49 0.032(3) 0.019(2) 0.016(2) -0.0001(18) 0.008(2) -0.001(2)
C50 0.030(3) 0.023(2) 0.015(2) -0.0013(18) 0.000(2) 0.003(2)
C51 0.050(4) 0.028(3) 0.016(2) 0.004(2) 0.005(2) 0.009(2)
C52 0.039(3) 0.031(3) 0.028(3) -0.005(2) -0.009(2) 0.004(3)
C53 0.020(2) 0.025(3) 0.021(2) 0.004(2) -0.002(2) 0.003(2)
C54 0.028(3) 0.025(2) 0.019(2) -0.0014(19) -0.003(2) 0.005(2)
C55 0.031(3) 0.028(3) 0.019(2) -0.001(2) -0.002(2) 0.005(2)
C56 0.026(3) 0.029(3) 0.022(3) -0.001(2) -0.003(2) 0.008(2)
C57 0.027(3) 0.032(3) 0.036(3) 0.007(2) 0.000(2) 0.003(2)
C58 0.038(3) 0.026(3) 0.053(4) -0.002(3) 0.000(3) 0.009(3)
C59 0.032(3) 0.036(3) 0.037(3) -0.017(2) -0.004(2) 0.010(2)
C60 0.027(3) 0.044(3) 0.023(3) -0.003(2) 0.000(2) 0.005(2)
C61 0.025(3) 0.029(3) 0.023(2) -0.001(2) -0.002(2) 0.005(2)
C62 0.034(3) 0.027(3) 0.028(3) -0.005(2) -0.009(2) -0.001(2)
C63 0.041(4) 0.035(3) 0.092(6) 0.010(4) -0.032(4) -0.013(3)
C64 0.026(3) 0.040(4) 0.088(6) 0.023(4) -0.025(4) -0.009(3)
C65 0.037(4) 0.050(4) 0.079(6) 0.024(4) -0.007(4) -0.011(3)
C66 0.036(4) 0.068(5) 0.089(7) 0.014(5) -0.002(4) -0.008(4)
C67 0.029(4) 0.090(7) 0.090(7) 0.031(6) -0.009(4) -0.011(4)
C68 0.031(4) 0.072(6) 0.112(8) 0.048(6) -0.025(5) -0.015(4)
C69 0.034(4) 0.046(4) 0.105(8) 0.029(4) -0.027(4) -0.011(3)
C70 0.057(4) 0.040(3) 0.035(3) 0.007(3) 0.007(3) -0.020(3)
C71 0.032(3) 0.062(4) 0.042(4) 0.018(3) 0.008(3) -0.005(3)
C72 0.134(11) 0.091(7) 0.083(8) 0.036(6) 0.050(8) 0.049(8)
Cl1 0.0449(10) 0.0884(14) 0.0714(13) 0.0069(11) -0.0035(9) -0.0224(10)
Cl2 0.107(2) 0.0650(13) 0.0826(16) -0.0280(11) 0.0443(15) -0.0322(13)
Cl3 0.1042(19) 0.0792(14) 0.0493(11) 0.0286(10) 0.0070(12) -0.0043(14)
Cl4 0.0506(10) 0.0700(11) 0.0465(9) 0.0149(8) 0.0096(8) 0.0076(9)
Cl5 0.0851(16) 0.0599(11) 0.0809(15) 0.0323(11) -0.0156(13) -0.0254(11)
Cl6 0.0366(9) 0.157(2) 0.0408(10) 0.0078(12) 0.0046(8) 0.0208(12)
Cl7 0.194(4) 0.134(3) 0.086(2) 0.049(2) 0.059(2) 0.104(3)
Cl8 0.110(2) 0.0944(18) 0.099(2) 0.0482(16) 0.0452(18) 0.0414(17)
Cl9 0.095(3) 0.301(8) 0.237(7) -0.133(7) 0.014(4) -0.025(4)
N1 0.031(2) 0.0180(19) 0.020(2) -0.0004(16) 0.0034(18) 0.0013(17)
N2 0.027(2) 0.0163(19) 0.0164(19) -0.0044(15) 0.0017(16) -0.0016(17)
N3 0.019(2) 0.0183(18) 0.023(2) -0.0028(16) 0.0018(17) 0.0005(16)
N4 0.033(2) 0.0125(18) 0.0173(19) -0.0005(15) 0.0021(17) -0.0014(17)
N5 0.026(2) 0.0155(18) 0.019(2) -0.0009(15) 0.0009(17) 0.0005(17)
N6 0.035(2) 0.0141(18) 0.017(2) -0.0008(15) 0.0007(18) 0.0045(17)
N7 0.025(2) 0.023(2) 0.026(2) -0.0041(17) -0.0046(18) 0.0057(18)
O1 0.044(2) 0.0191(17) 0.034(2) -0.0017(15) 0.0053(19) 0.0072(17)
O2 0.035(2) 0.0242(18) 0.038(2) -0.0089(16) -0.0065(18) -0.0020(16)
O3 0.0273(19) 0.0188(16) 0.0226(17) -0.0002(13) 0.0070(15) -0.0036(14)
O4 0.0272(19) 0.0182(17) 0.0275(18) -0.0004(14) -0.0024(15) 0.0039(15)
O5 0.034(2) 0.0189(17) 0.0180(16) -0.0034(13) 0.0017(15) 0.0031(15)
O6 0.030(2) 0.0237(18) 0.0275(19) 0.0060(15) 0.0028(16) 0.0041(15)
O7 0.030(2) 0.029(2) 0.029(2) 0.0001(16) -0.0071(16) 0.0058(16)
O8 0.031(2) 0.028(2) 0.082(4) 0.004(2) -0.021(2) -0.0026(18)

_geom_special_details            
;
 All esds (except the esd in the dihedral angle between two l.s. planes)
 are estimated using the full covariance matrix.  The cell esds are taken
 into account individually in the estimation of esds in distances, angles
 and torsion angles; correlations between esds in cell parameters are only
 used when they are defined by crystal symmetry.  An approximate (isotropic)
 treatment of cell esds is used for estimating esds involving l.s. planes.
;
loop_
_geom_bond_atom_site_label_1
_geom_bond_atom_site_label_2
_geom_bond_distance
_geom_bond_site_symmetry_2
_geom_bond_publ_flag
C1 C2 1.405(8) . ?
C1 C14 1.392(8) . ?
C1 C17 1.517(8) . ?
C2 C3 1.442(8) . ?
C2 C15 1.417(8) . ?
C3 H3 0.9500 . ?
C3 C4 1.349(9) . ?
C4 H4 0.9500 . ?
C4 C5 1.436(9) . ?
C5 C6 1.409(9) . ?
C5 C16 1.413(9) . ?
C6 H6 0.9500 . ?
C6 C7 1.375(11) . ?
C7 H7 0.9500 . ?
C7 C8 1.378(11) . ?
C8 H8 0.9500 . ?
C8 C9 1.406(10) . ?
C9 C10 1.429(10) . ?
C9 C16 1.430(9) . ?
C10 H10 0.9500 . ?
C10 C11 1.337(10) . ?
C11 H11 0.9500 . ?
C11 C12 1.439(8) . ?
C12 C13 1.390(9) . ?
C12 C15 1.422(8) . ?
C13 H13 0.9500 . ?
C13 C14 1.391(9) . ?
C14 H14 0.9500 . ?
C15 C16 1.421(8) . ?
C17 H17A 0.9900 . ?
C17 H17B 0.9900 . ?
C17 N1 1.457(7) . ?
C18 C19 1.528(7) . ?
C18 N1 1.331(7) . ?
C18 O1 1.236(6) . ?
C19 H19 1.0000 . ?
C19 C20 1.542(8) . ?
C19 N2 1.446(6) . ?
C20 H20A 0.9900 . ?
C20 H20B 0.9900 . ?
C20 C21 1.504(7) . ?
C21 C22 1.416(7) . ?
C21 C34 1.391(7) . ?
C22 C23 1.430(7) . ?
C22 C35 1.419(7) . ?
C23 H23 0.9500 . ?
C23 C24 1.366(7) . ?
C24 H24 0.9500 . ?
C24 C25 1.435(8) . ?
C25 C26 1.398(7) . ?
C25 C36 1.410(8) . ?
C26 H26 0.9500 . ?
C26 C27 1.379(9) . ?
C27 H27 0.9500 . ?
C27 C28 1.385(9) . ?
C28 H28 0.9500 . ?
C28 C29 1.406(8) . ?
C29 C30 1.441(8) . ?
C29 C36 1.412(7) . ?
C30 H30 0.9500 . ?
C30 C31 1.342(8) . ?
C31 H31 0.9500 . ?
C31 C32 1.445(7) . ?
C32 C33 1.395(8) . ?
C32 C35 1.422(7) . ?
C33 H33 0.9500 . ?
C33 C34 1.391(8) . ?
C34 H34 0.9500 . ?
C35 C36 1.435(7) . ?
C37 C38 1.532(8) . ?
C37 N2 1.334(7) . ?
C37 O2 1.228(6) . ?
C38 C39 1.529(7) . ?
C38 C40 1.519(8) . ?
C38 N3 1.467(6) . ?
C39 H39A 0.9800 . ?
C39 H39B 0.9800 . ?
C39 H39C 0.9800 . ?
C40 H40A 0.9800 . ?
C40 H40B 0.9800 . ?
C40 H40C 0.9800 . ?
C41 C42 1.534(7) . ?
C41 N3 1.336(7) . ?
C41 O3 1.239(6) . ?
C42 C43 1.534(8) . ?
C42 C44 1.514(8) . ?
C42 N4 1.465(6) . ?
C43 H43A 0.9800 . ?
C43 H43B 0.9800 . ?
C43 H43C 0.9800 . ?
C44 H44A 0.9800 . ?
C44 H44B 0.9800 . ?
C44 H44C 0.9800 . ?
C45 C46 1.540(7) . ?
C45 N4 1.351(7) . ?
C45 O4 1.232(6) . ?
C46 C47 1.540(7) . ?
C46 C48 1.525(7) . ?
C46 N5 1.467(7) . ?
C47 H47A 0.9800 . ?
C47 H47B 0.9800 . ?
C47 H47C 0.9800 . ?
C48 H48A 0.9800 . ?
C48 H48B 0.9800 . ?
C48 H48C 0.9800 . ?
C49 C50 1.532(7) . ?
C49 N5 1.348(7) . ?
C49 O5 1.238(6) . ?
C50 C51 1.535(7) . ?
C50 C52 1.523(8) . ?
C50 N6 1.464(6) . ?
C51 H51A 0.9800 . ?
C51 H51B 0.9800 . ?
C51 H51C 0.9800 . ?
C52 H52A 0.9800 . ?
C52 H52B 0.9800 . ?
C52 H52C 0.9800 . ?
C53 C54 1.524(7) . ?
C53 N6 1.342(7) . ?
C53 O6 1.226(6) . ?
C54 H54 1.0000 . ?
C54 C55 1.534(8) . ?
C54 N7 1.453(7) . ?
C55 H55A 0.9900 . ?
C55 H55B 0.9900 . ?
C55 C56 1.508(7) . ?
C56 C57 1.402(8) . ?
C56 C61 1.384(8) . ?
C57 H57 0.9500 . ?
C57 C58 1.395(9) . ?
C58 H58 0.9500 . ?
C58 C59 1.369(10) . ?
C59 H59 0.9500 . ?
C59 C60 1.391(9) . ?
C60 H60 0.9500 . ?
C60 C61 1.395(8) . ?
C61 H61 0.9500 . ?
C62 N7 1.344(8) . ?
C62 O7 1.217(7) . ?
C62 O8 1.348(7) . ?
C63 H63A 0.9900 . ?
C63 H63B 0.9900 . ?
C63 C64 1.494(13) . ?
C63 O8 1.464(9) . ?
C64 C65 1.366(12) . ?
C64 C69 1.397(10) . ?
C65 H65 0.9500 . ?
C65 C66 1.369(13) . ?
C66 H66 0.9500 . ?
C66 C67 1.421(13) . ?
C67 H67 0.9500 . ?
C67 C68 1.340(16) . ?
C68 H68 0.9500 . ?
C68 C69 1.369(15) . ?
C69 H69 0.9500 . ?
C70 H70 1.0000 . ?
C70 Cl1 1.740(8) . ?
C70 Cl2 1.753(7) . ?
C70 Cl3 1.754(7) . ?
C71 H71 1.0000 . ?
C71 Cl4 1.777(7) . ?
C71 Cl5 1.757(8) . ?
C71 Cl6 1.749(7) . ?
C72 H72 1.0000 . ?
C72 Cl7 1.721(11) . ?
C72 Cl8 1.712(12) . ?
C72 Cl9 1.797(18) . ?
N1 H1 0.8800 . ?
N2 H2 0.8800 . ?
N3 H3A 0.8800 . ?
N4 H4A 0.8800 . ?
N5 H5 0.8800 . ?
N6 H6A 0.8800 . ?
N7 H7A 0.8800 . ?

loop_
_geom_angle_atom_site_label_1
_geom_angle_atom_site_label_2
_geom_angle_atom_site_label_3
_geom_angle
_geom_angle_site_symmetry_1
_geom_angle_site_symmetry_3
_geom_angle_publ_flag
C2 C1 C17 121.7(5) . . ?
C14 C1 C2 118.8(5) . . ?
C14 C1 C17 119.5(5) . . ?
C1 C2 C3 122.4(5) . . ?
C1 C2 C15 119.8(5) . . ?
C15 C2 C3 117.9(5) . . ?
C2 C3 H3 119.3 . . ?
C4 C3 C2 121.4(6) . . ?
C4 C3 H3 119.3 . . ?
C3 C4 H4 119.2 . . ?
C3 C4 C5 121.6(6) . . ?
C5 C4 H4 119.2 . . ?
C6 C5 C4 121.9(6) . . ?
C6 C5 C16 119.6(6) . . ?
C16 C5 C4 118.4(6) . . ?
C5 C6 H6 119.7 . . ?
C7 C6 C5 120.6(7) . . ?
C7 C6 H6 119.7 . . ?
C6 C7 H7 119.8 . . ?
C6 C7 C8 120.4(7) . . ?
C8 C7 H7 119.8 . . ?
C7 C8 H8 119.1 . . ?
C7 C8 C9 121.8(7) . . ?
C9 C8 H8 119.1 . . ?
C8 C9 C10 123.7(6) . . ?
C8 C9 C16 118.2(6) . . ?
C10 C9 C16 118.1(6) . . ?
C9 C10 H10 119.0 . . ?
C11 C10 C9 122.1(6) . . ?
C11 C10 H10 119.0 . . ?
C10 C11 H11 119.5 . . ?
C10 C11 C12 121.1(6) . . ?
C12 C11 H11 119.5 . . ?
C13 C12 C11 122.0(5) . . ?
C13 C12 C15 118.8(5) . . ?
C15 C12 C11 119.2(6) . . ?
C12 C13 H13 119.8 . . ?
C12 C13 C14 120.4(5) . . ?
C14 C13 H13 119.8 . . ?
C1 C14 H14 119.0 . . ?
C13 C14 C1 122.0(6) . . ?
C13 C14 H14 119.0 . . ?
C2 C15 C12 120.2(5) . . ?
C2 C15 C16 120.7(5) . . ?
C16 C15 C12 119.1(5) . . ?
C5 C16 C9 119.4(6) . . ?
C5 C16 C15 120.1(5) . . ?
C15 C16 C9 120.5(5) . . ?
C1 C17 H17A 109.6 . . ?
C1 C17 H17B 109.6 . . ?
H17A C17 H17B 108.2 . . ?
N1 C17 C1 110.1(4) . . ?
N1 C17 H17A 109.6 . . ?
N1 C17 H17B 109.6 . . ?
N1 C18 C19 117.4(4) . . ?
O1 C18 C19 118.5(5) . . ?
O1 C18 N1 124.1(5) . . ?
C18 C19 H19 107.5 . . ?
C18 C19 C20 109.0(4) . . ?
C20 C19 H19 107.5 . . ?
N2 C19 C18 115.1(4) . . ?
N2 C19 H19 107.5 . . ?
N2 C19 C20 109.9(4) . . ?
C19 C20 H20A 109.1 . . ?
C19 C20 H20B 109.1 . . ?
H20A C20 H20B 107.8 . . ?
C21 C20 C19 112.7(4) . . ?
C21 C20 H20A 109.1 . . ?
C21 C20 H20B 109.1 . . ?
C22 C21 C20 120.7(5) . . ?
C34 C21 C20 119.6(5) . . ?
C34 C21 C22 119.7(5) . . ?
C21 C22 C23 122.5(5) . . ?
C21 C22 C35 119.0(5) . . ?
C35 C22 C23 118.5(4) . . ?
C22 C23 H23 119.2 . . ?
C24 C23 C22 121.5(5) . . ?
C24 C23 H23 119.2 . . ?
C23 C24 H24 119.5 . . ?
C23 C24 C25 120.9(5) . . ?
C25 C24 H24 119.5 . . ?
C26 C25 C24 121.8(5) . . ?
C26 C25 C36 119.2(5) . . ?
C36 C25 C24 119.0(5) . . ?
C25 C26 H26 119.7 . . ?
C27 C26 C25 120.5(5) . . ?
C27 C26 H26 119.7 . . ?
C26 C27 H27 119.6 . . ?
C26 C27 C28 120.8(5) . . ?
C28 C27 H27 119.6 . . ?
C27 C28 H28 119.8 . . ?
C27 C28 C29 120.4(5) . . ?
C29 C28 H28 119.8 . . ?
C28 C29 C30 122.1(5) . . ?
C28 C29 C36 118.8(5) . . ?
C36 C29 C30 119.0(5) . . ?
C29 C30 H30 119.3 . . ?
C31 C30 C29 121.5(5) . . ?
C31 C30 H30 119.3 . . ?
C30 C31 H31 119.5 . . ?
C30 C31 C32 121.1(5) . . ?
C32 C31 H31 119.5 . . ?
C33 C32 C31 121.9(5) . . ?
C33 C32 C35 119.1(5) . . ?
C35 C32 C31 118.9(5) . . ?
C32 C33 H33 119.8 . . ?
C34 C33 C32 120.4(5) . . ?
C34 C33 H33 119.8 . . ?
C21 C34 H34 119.3 . . ?
C33 C34 C21 121.5(5) . . ?
C33 C34 H34 119.3 . . ?
C22 C35 C32 120.3(5) . . ?
C22 C35 C36 120.1(5) . . ?
C32 C35 C36 119.5(5) . . ?
C25 C36 C29 120.2(5) . . ?
C25 C36 C35 119.9(5) . . ?
C29 C36 C35 119.9(5) . . ?
N2 C37 C38 118.5(4) . . ?
O2 C37 C38 119.7(5) . . ?
O2 C37 N2 121.6(5) . . ?
C39 C38 C37 107.3(4) . . ?
C40 C38 C37 109.8(5) . . ?
C40 C38 C39 109.6(5) . . ?
N3 C38 C37 110.3(4) . . ?
N3 C38 C39 108.0(4) . . ?
N3 C38 C40 111.6(4) . . ?
C38 C39 H39A 109.5 . . ?
C38 C39 H39B 109.5 . . ?
C38 C39 H39C 109.5 . . ?
H39A C39 H39B 109.5 . . ?
H39A C39 H39C 109.5 . . ?
H39B C39 H39C 109.5 . . ?
C38 C40 H40A 109.5 . . ?
C38 C40 H40B 109.5 . . ?
C38 C40 H40C 109.5 . . ?
H40A C40 H40B 109.5 . . ?
H40A C40 H40C 109.5 . . ?
H40B C40 H40C 109.5 . . ?
N3 C41 C42 118.0(4) . . ?
O3 C41 C42 119.6(4) . . ?
O3 C41 N3 122.3(5) . . ?
C41 C42 C43 109.5(4) . . ?
C44 C42 C41 107.1(5) . . ?
C44 C42 C43 110.8(5) . . ?
N4 C42 C41 110.9(4) . . ?
N4 C42 C43 111.3(5) . . ?
N4 C42 C44 107.2(4) . . ?
C42 C43 H43A 109.5 . . ?
C42 C43 H43B 109.5 . . ?
C42 C43 H43C 109.5 . . ?
H43A C43 H43B 109.5 . . ?
H43A C43 H43C 109.5 . . ?
H43B C43 H43C 109.5 . . ?
C42 C44 H44A 109.5 . . ?
C42 C44 H44B 109.5 . . ?
C42 C44 H44C 109.5 . . ?
H44A C44 H44B 109.5 . . ?
H44A C44 H44C 109.5 . . ?
H44B C44 H44C 109.5 . . ?
N4 C45 C46 115.5(4) . . ?
O4 C45 C46 121.5(5) . . ?
O4 C45 N4 122.9(5) . . ?
C45 C46 C47 107.4(4) . . ?
C48 C46 C45 111.0(4) . . ?
C48 C46 C47 109.8(5) . . ?
N5 C46 C45 109.8(4) . . ?
N5 C46 C47 108.2(4) . . ?
N5 C46 C48 110.5(4) . . ?
C46 C47 H47A 109.5 . . ?
C46 C47 H47B 109.5 . . ?
C46 C47 H47C 109.5 . . ?
H47A C47 H47B 109.5 . . ?
H47A C47 H47C 109.5 . . ?
H47B C47 H47C 109.5 . . ?
C46 C48 H48A 109.5 . . ?
C46 C48 H48B 109.5 . . ?
C46 C48 H48C 109.5 . . ?
H48A C48 H48B 109.5 . . ?
H48A C48 H48C 109.5 . . ?
H48B C48 H48C 109.5 . . ?
N5 C49 C50 118.1(4) . . ?
O5 C49 C50 120.3(5) . . ?
O5 C49 N5 121.6(5) . . ?
C49 C50 C51 107.7(4) . . ?
C52 C50 C49 110.8(4) . . ?
C52 C50 C51 110.6(5) . . ?
N6 C50 C49 109.7(4) . . ?
N6 C50 C51 107.5(4) . . ?
N6 C50 C52 110.5(4) . . ?
C50 C51 H51A 109.5 . . ?
C50 C51 H51B 109.5 . . ?
C50 C51 H51C 109.5 . . ?
H51A C51 H51B 109.5 . . ?
H51A C51 H51C 109.5 . . ?
H51B C51 H51C 109.5 . . ?
C50 C52 H52A 109.5 . . ?
C50 C52 H52B 109.5 . . ?
C50 C52 H52C 109.5 . . ?
H52A C52 H52B 109.5 . . ?
H52A C52 H52C 109.5 . . ?
H52B C52 H52C 109.5 . . ?
N6 C53 C54 116.6(4) . . ?
O6 C53 C54 120.0(5) . . ?
O6 C53 N6 123.4(5) . . ?
C53 C54 H54 108.3 . . ?
C53 C54 C55 109.0(4) . . ?
C55 C54 H54 108.3 . . ?
N7 C54 C53 112.3(4) . . ?
N7 C54 H54 108.3 . . ?
N7 C54 C55 110.6(4) . . ?
C54 C55 H55A 109.0 . . ?
C54 C55 H55B 109.0 . . ?
H55A C55 H55B 107.8 . . ?
C56 C55 C54 112.9(4) . . ?
C56 C55 H55A 109.0 . . ?
C56 C55 H55B 109.0 . . ?
C57 C56 C55 120.9(5) . . ?
C61 C56 C55 120.0(5) . . ?
C61 C56 C57 119.1(5) . . ?
C56 C57 H57 120.2 . . ?
C58 C57 C56 119.6(6) . . ?
C58 C57 H57 120.2 . . ?
C57 C58 H58 119.7 . . ?
C59 C58 C57 120.5(5) . . ?
C59 C58 H58 119.7 . . ?
C58 C59 H59 119.6 . . ?
C58 C59 C60 120.7(5) . . ?
C60 C59 H59 119.6 . . ?
C59 C60 H60 120.6 . . ?
C59 C60 C61 118.8(5) . . ?
C61 C60 H60 120.6 . . ?
C56 C61 C60 121.2(5) . . ?
C56 C61 H61 119.4 . . ?
C60 C61 H61 119.4 . . ?
N7 C62 O8 110.9(5) . . ?
O7 C62 N7 124.3(5) . . ?
O7 C62 O8 124.9(6) . . ?
H63A C63 H63B 108.0 . . ?
C64 C63 H63A 109.3 . . ?
C64 C63 H63B 109.3 . . ?
O8 C63 H63A 109.3 . . ?
O8 C63 H63B 109.3 . . ?
O8 C63 C64 111.4(6) . . ?
C65 C64 C63 121.3(7) . . ?
C65 C64 C69 118.4(9) . . ?
C69 C64 C63 120.3(8) . . ?
C64 C65 H65 119.4 . . ?
C64 C65 C66 121.2(8) . . ?
C66 C65 H65 119.4 . . ?
C65 C66 H66 120.1 . . ?
C65 C66 C67 119.7(10) . . ?
C67 C66 H66 120.1 . . ?
C66 C67 H67 120.8 . . ?
C68 C67 C66 118.5(10) . . ?
C68 C67 H67 120.8 . . ?
C67 C68 H68 119.1 . . ?
C67 C68 C69 121.8(8) . . ?
C69 C68 H68 119.1 . . ?
C64 C69 H69 119.8 . . ?
C68 C69 C64 120.4(9) . . ?
C68 C69 H69 119.8 . . ?
Cl1 C70 H70 108.5 . . ?
Cl1 C70 Cl2 111.4(4) . . ?
Cl1 C70 Cl3 109.9(4) . . ?
Cl2 C70 H70 108.5 . . ?
Cl2 C70 Cl3 110.0(4) . . ?
Cl3 C70 H70 108.5 . . ?
Cl4 C71 H71 108.5 . . ?
Cl5 C71 H71 108.5 . . ?
Cl5 C71 Cl4 110.5(4) . . ?
Cl6 C71 H71 108.5 . . ?
Cl6 C71 Cl4 110.5(4) . . ?
Cl6 C71 Cl5 110.2(4) . . ?
Cl7 C72 H72 108.5 . . ?
Cl7 C72 Cl9 108.3(8) . . ?
Cl8 C72 H72 108.5 . . ?
Cl8 C72 Cl7 113.1(7) . . ?
Cl8 C72 Cl9 109.9(8) . . ?
Cl9 C72 H72 108.5 . . ?
C17 N1 H1 118.6 . . ?
C18 N1 C17 122.8(4) . . ?
C18 N1 H1 118.6 . . ?
C19 N2 H2 119.9 . . ?
C37 N2 C19 120.2(4) . . ?
C37 N2 H2 119.9 . . ?
C38 N3 H3A 118.8 . . ?
C41 N3 C38 122.3(4) . . ?
C41 N3 H3A 118.8 . . ?
C42 N4 H4A 118.1 . . ?
C45 N4 C42 123.8(4) . . ?
C45 N4 H4A 118.1 . . ?
C46 N5 H5 119.2 . . ?
C49 N5 C46 121.7(4) . . ?
C49 N5 H5 119.2 . . ?
C50 N6 H6A 118.6 . . ?
C53 N6 C50 122.8(4) . . ?
C53 N6 H6A 118.6 . . ?
C54 N7 H7A 119.6 . . ?
C62 N7 C54 120.9(4) . . ?
C62 N7 H7A 119.6 . . ?
C62 O8 C63 116.4(5) . . ?

loop_
_geom_hbond_atom_site_label_D
_geom_hbond_atom_site_label_H
_geom_hbond_atom_site_label_A
_geom_hbond_distance_DH
_geom_hbond_distance_HA
_geom_hbond_distance_DA
_geom_hbond_angle_DHA
_geom_hbond_site_symmetry_A
_geom_hbond_publ_flag
N1 H1 O3 0.88 2.05 2.912(6) 165.3 . yes
N2 H2 O4 0.88 2.32 3.193(5) 170.9 . yes
N3 H3A O5 0.88 2.14 2.961(5) 155.4 . yes
N4 H4A O6 0.88 2.16 2.927(6) 145.4 . yes
N5 H5 O7 0.88 2.25 3.056(6) 152.5 . yes
N6 H6A O2 0.88 2.04 2.807(5) 144.7 3_655 yes

loop_
_geom_torsion_atom_site_label_1
_geom_torsion_atom_site_label_2
_geom_torsion_atom_site_label_3
_geom_torsion_atom_site_label_4
_geom_torsion
_geom_torsion_site_symmetry_1
_geom_torsion_site_symmetry_2
_geom_torsion_site_symmetry_3
_geom_torsion_site_symmetry_4
_geom_torsion_publ_flag
C1 C2 C3 C4 179.0(5) . . . . ?
C1 C2 C15 C12 2.3(7) . . . . ?
C1 C2 C15 C16 -178.1(5) . . . . ?
C1 C17 N1 C18 123.7(5) . . . . ?
C2 C1 C14 C13 1.9(8) . . . . ?
C2 C1 C17 N1 -64.6(7) . . . . ?
C2 C3 C4 C5 -1.0(8) . . . . ?
C2 C15 C16 C5 -0.8(7) . . . . ?
C2 C15 C16 C9 178.8(5) . . . . ?
C3 C2 C15 C12 -177.9(5) . . . . ?
C3 C2 C15 C16 1.8(7) . . . . ?
C3 C4 C5 C6 179.4(6) . . . . ?
C3 C4 C5 C16 2.0(8) . . . . ?
C4 C5 C6 C7 -179.3(6) . . . . ?
C4 C5 C16 C9 179.4(5) . . . . ?
C4 C5 C16 C15 -1.1(8) . . . . ?
C5 C6 C7 C8 0.8(10) . . . . ?
C6 C5 C16 C9 1.9(8) . . . . ?
C6 C5 C16 C15 -178.5(5) . . . . ?
C6 C7 C8 C9 0.3(10) . . . . ?
C7 C8 C9 C10 178.1(6) . . . . ?
C7 C8 C9 C16 -0.3(9) . . . . ?
C8 C9 C10 C11 -178.4(6) . . . . ?
C8 C9 C16 C5 -0.8(8) . . . . ?
C8 C9 C16 C15 179.6(5) . . . . ?
C9 C10 C11 C12 -0.6(9) . . . . ?
C10 C9 C16 C5 -179.3(5) . . . . ?
C10 C9 C16 C15 1.1(8) . . . . ?
C10 C11 C12 C13 -178.5(6) . . . . ?
C10 C11 C12 C15 0.1(8) . . . . ?
C11 C12 C13 C14 178.3(5) . . . . ?
C11 C12 C15 C2 -179.4(5) . . . . ?
C11 C12 C15 C16 1.0(7) . . . . ?
C12 C13 C14 C1 -0.2(8) . . . . ?
C12 C15 C16 C5 178.8(5) . . . . ?
C12 C15 C16 C9 -1.6(7) . . . . ?
C13 C12 C15 C2 -0.7(7) . . . . ?
C13 C12 C15 C16 179.7(5) . . . . ?
C14 C1 C2 C3 177.3(5) . . . . ?
C14 C1 C2 C15 -2.9(7) . . . . ?
C14 C1 C17 N1 113.9(6) . . . . ?
C15 C2 C3 C4 -0.9(7) . . . . ?
C15 C12 C13 C14 -0.3(8) . . . . ?
C16 C5 C6 C7 -1.9(9) . . . . ?
C16 C9 C10 C11 0.0(9) . . . . ?
C17 C1 C2 C3 -4.2(7) . . . . ?
C17 C1 C2 C15 175.7(4) . . . . ?
C17 C1 C14 C13 -176.7(5) . . . . ?
C18 C19 C20 C21 161.1(4) . . . . ?
C18 C19 N2 C37 -75.7(6) . . . . ?
C19 C18 N1 C17 -171.8(5) . . . . ?
C19 C20 C21 C22 -76.6(6) . . . . ?
C19 C20 C21 C34 102.4(6) . . . . ?
C20 C19 N2 C37 160.8(4) . . . . ?
C20 C21 C22 C23 -1.1(8) . . . . ?
C20 C21 C22 C35 179.7(5) . . . . ?
C20 C21 C34 C33 179.8(5) . . . . ?
C21 C22 C23 C24 179.6(5) . . . . ?
C21 C22 C35 C32 0.4(7) . . . . ?
C21 C22 C35 C36 178.9(5) . . . . ?
C22 C21 C34 C33 -1.3(8) . . . . ?
C22 C23 C24 C25 0.9(9) . . . . ?
C22 C35 C36 C25 2.2(8) . . . . ?
C22 C35 C36 C29 -178.3(5) . . . . ?
C23 C22 C35 C32 -178.9(5) . . . . ?
C23 C22 C35 C36 -0.4(7) . . . . ?
C23 C24 C25 C26 -179.4(5) . . . . ?
C23 C24 C25 C36 0.9(8) . . . . ?
C24 C25 C26 C27 -178.3(5) . . . . ?
C24 C25 C36 C29 178.1(5) . . . . ?
C24 C25 C36 C35 -2.5(8) . . . . ?
C25 C26 C27 C28 -0.3(9) . . . . ?
C26 C25 C36 C29 -1.6(8) . . . . ?
C26 C25 C36 C35 177.9(5) . . . . ?
C26 C27 C28 C29 -0.4(9) . . . . ?
C27 C28 C29 C30 179.6(6) . . . . ?
C27 C28 C29 C36 0.1(9) . . . . ?
C28 C29 C30 C31 177.8(6) . . . . ?
C28 C29 C36 C25 0.9(8) . . . . ?
C28 C29 C36 C35 -178.6(5) . . . . ?
C29 C30 C31 C32 1.3(9) . . . . ?
C30 C29 C36 C25 -178.6(5) . . . . ?
C30 C29 C36 C35 1.9(8) . . . . ?
C30 C31 C32 C33 178.8(5) . . . . ?
C30 C31 C32 C35 0.9(8) . . . . ?
C31 C32 C33 C34 -177.3(5) . . . . ?
C31 C32 C35 C22 176.9(5) . . . . ?
C31 C32 C35 C36 -1.6(7) . . . . ?
C32 C33 C34 C21 0.6(9) . . . . ?
C32 C35 C36 C25 -179.3(5) . . . . ?
C32 C35 C36 C29 0.2(7) . . . . ?
C33 C32 C35 C22 -1.1(8) . . . . ?
C33 C32 C35 C36 -179.6(5) . . . . ?
C34 C21 C22 C23 180.0(5) . . . . ?
C34 C21 C22 C35 0.8(8) . . . . ?
C35 C22 C23 C24 -1.2(8) . . . . ?
C35 C32 C33 C34 0.6(8) . . . . ?
C36 C25 C26 C27 1.3(9) . . . . ?
C36 C29 C30 C31 -2.7(8) . . . . ?
C37 C38 N3 C41 -57.9(6) . . . . ?
C38 C37 N2 C19 178.5(4) . . . . ?
C39 C38 N3 C41 -174.9(5) . . . . ?
C40 C38 N3 C41 64.5(6) . . . . ?
C41 C42 N4 C45 -61.2(7) . . . . ?
C42 C41 N3 C38 -178.1(5) . . . . ?
C43 C42 N4 C45 61.0(6) . . . . ?
C44 C42 N4 C45 -177.8(5) . . . . ?
C45 C46 N5 C49 -53.7(6) . . . . ?
C46 C45 N4 C42 -174.3(4) . . . . ?
C47 C46 N5 C49 -170.7(4) . . . . ?
C48 C46 N5 C49 69.0(6) . . . . ?
C49 C50 N6 C53 -54.6(7) . . . . ?
C50 C49 N5 C46 -177.5(4) . . . . ?
C51 C50 N6 C53 -171.4(5) . . . . ?
C52 C50 N6 C53 67.9(6) . . . . ?
C53 C54 C55 C56 171.7(4) . . . . ?
C53 C54 N7 C62 -51.2(6) . . . . ?
C54 C53 N6 C50 -174.3(5) . . . . ?
C54 C55 C56 C57 94.5(6) . . . . ?
C54 C55 C56 C61 -84.0(6) . . . . ?
C55 C54 N7 C62 -173.3(5) . . . . ?
C55 C56 C57 C58 -175.6(5) . . . . ?
C55 C56 C61 C60 176.3(5) . . . . ?
C56 C57 C58 C59 -2.0(10) . . . . ?
C57 C56 C61 C60 -2.3(8) . . . . ?
C57 C58 C59 C60 0.4(10) . . . . ?
C58 C59 C60 C61 0.4(9) . . . . ?
C59 C60 C61 C56 0.6(9) . . . . ?
C61 C56 C57 C58 2.9(9) . . . . ?
C63 C64 C65 C66 178.0(7) . . . . ?
C63 C64 C69 C68 -177.3(7) . . . . ?
C64 C63 O8 C62 95.9(7) . . . . ?
C64 C65 C66 C67 -0.6(12) . . . . ?
C65 C64 C69 C68 1.1(10) . . . . ?
C65 C66 C67 C68 0.9(12) . . . . ?
C66 C67 C68 C69 -0.2(12) . . . . ?
C67 C68 C69 C64 -0.8(12) . . . . ?
C69 C64 C65 C66 -0.4(11) . . . . ?
N1 C18 C19 C20 111.1(5) . . . . ?
N1 C18 C19 N2 -12.9(7) . . . . ?
N2 C19 C20 C21 -71.9(5) . . . . ?
N2 C37 C38 C39 94.1(5) . . . . ?
N2 C37 C38 C40 -146.8(5) . . . . ?
N2 C37 C38 N3 -23.4(6) . . . . ?
N3 C41 C42 C43 -144.3(5) . . . . ?
N3 C41 C42 C44 95.5(5) . . . . ?
N3 C41 C42 N4 -21.1(7) . . . . ?
N4 C45 C46 C47 77.4(5) . . . . ?
N4 C45 C46 C48 -162.6(5) . . . . ?
N4 C45 C46 N5 -40.1(6) . . . . ?
N5 C49 C50 C51 84.2(5) . . . . ?
N5 C49 C50 C52 -154.8(5) . . . . ?
N5 C49 C50 N6 -32.5(6) . . . . ?
N6 C53 C54 C55 86.5(6) . . . . ?
N6 C53 C54 N7 -36.5(6) . . . . ?
N7 C54 C55 C56 -64.3(6) . . . . ?
N7 C62 O8 C63 -176.8(6) . . . . ?
O1 C18 C19 C20 -66.7(6) . . . . ?
O1 C18 C19 N2 169.3(5) . . . . ?
O1 C18 N1 C17 5.9(8) . . . . ?
O2 C37 C38 C39 -81.9(6) . . . . ?
O2 C37 C38 C40 37.2(7) . . . . ?
O2 C37 C38 N3 160.6(5) . . . . ?
O2 C37 N2 C19 -5.5(7) . . . . ?
O3 C41 C42 C43 38.6(7) . . . . ?
O3 C41 C42 C44 -81.6(6) . . . . ?
O3 C41 C42 N4 161.8(5) . . . . ?
O3 C41 N3 C38 -1.1(7) . . . . ?
O4 C45 C46 C47 -99.6(5) . . . . ?
O4 C45 C46 C48 20.4(7) . . . . ?
O4 C45 C46 N5 142.9(5) . . . . ?
O4 C45 N4 C42 2.6(8) . . . . ?
O5 C49 C50 C51 -94.2(6) . . . . ?
O5 C49 C50 C52 26.8(7) . . . . ?
O5 C49 C50 N6 149.1(5) . . . . ?
O5 C49 N5 C46 0.9(7) . . . . ?
O6 C53 C54 C55 -92.5(6) . . . . ?
O6 C53 C54 N7 144.6(5) . . . . ?
O6 C53 N6 C50 4.6(8) . . . . ?
O7 C62 N7 C54 -3.1(9) . . . . ?
O7 C62 O8 C63 2.7(10) . . . . ?
O8 C62 N7 C54 176.5(5) . . . . ?
O8 C63 C64 C65 -83.4(8) . . . . ?
O8 C63 C64 C69 95.0(7) . . . . ?

_shelx_res_file                  
;
TITL s3812ma in P2(1)2(1)2(1)
    s3812ma.res
    created by SHELXL-2018/1 at 16:48:14 on 04-May-2018
CELL 1.54178 13.2969 22.3943 25.1034 90 90 90
ZERR 4 0.0004 0.0005 0.0006 0 0 0
LATT -1
SYMM 0.5+X,0.5-Y,-Z
SYMM -X,0.5+Y,0.5-Z
SYMM 0.5-X,-Y,0.5+Z
SFAC C H N O Cl
UNIT 288 288 28 32 36
EQIV $1 1-X,0.5+Y,0.5-Z

L.S. 16
PLAN  40
SIZE 0.17 0.22 0.33
TEMP -173
HTAB N1 O3
HTAB N2 O4
HTAB N3 O5
HTAB N4 O6
HTAB N5 O7
HTAB N6 O2_$1
BOND $H
HTAB
CONF
HTAB
fmap 2
acta
REM <olex2.extras>
REM <HklSrc "%.\\s3812ma.hkl">
REM </olex2.extras>

WGHT    0.082100   10.485300
FVAR       0.08053
C1    1    0.646345   -0.206556    0.471450    11.00000    0.03165    0.02112 =
         0.02268    0.00693    0.00333    0.00112
C2    1    0.743275   -0.185299    0.483219    11.00000    0.02448    0.02321 =
         0.02379    0.01166    0.00334    0.00562
C3    1    0.829842   -0.200604    0.451431    11.00000    0.03482    0.03106 =
         0.02328    0.00846    0.00340    0.00849
AFIX  43
H3    2    0.821823   -0.226482    0.421747    11.00000   -1.20000
AFIX   0
C4    1    0.921969   -0.178949    0.462957    11.00000    0.02912    0.04736 =
         0.02734    0.01235    0.00237    0.00886
AFIX  43
H4    2    0.977591   -0.190450    0.441536    11.00000   -1.20000
AFIX   0
C5    1    0.937967   -0.138913    0.506851    11.00000    0.02985    0.04239 =
         0.02781    0.01544   -0.00496    0.00278
C6    1    1.034134   -0.116548    0.519465    11.00000    0.03734    0.06042 =
         0.03281    0.01816   -0.00374    0.00003
AFIX  43
H6    2    1.090371   -0.127658    0.498333    11.00000   -1.20000
AFIX   0
C7    1    1.047265   -0.078798    0.562079    11.00000    0.03901    0.06650 =
         0.04430    0.02377   -0.01348   -0.00902
AFIX  43
H7    2    1.112298   -0.063583    0.569908    11.00000   -1.20000
AFIX   0
C8    1    0.966642   -0.062905    0.593500    11.00000    0.05707    0.04555 =
         0.03189    0.01075   -0.01749   -0.01218
AFIX  43
H8    2    0.977191   -0.036628    0.622679    11.00000   -1.20000
AFIX   0
C9    1    0.869200   -0.084525    0.583544    11.00000    0.04106    0.03670 =
         0.02499    0.01230   -0.00765    0.00101
C10   1    0.783997   -0.070646    0.615923    11.00000    0.05184    0.03796 =
         0.02503   -0.00031   -0.00895    0.00190
AFIX  43
H10   2    0.792405   -0.044598    0.645458    11.00000   -1.20000
AFIX   0
C11   1    0.692777   -0.093170    0.605962    11.00000    0.04378    0.03677 =
         0.02419    0.00395    0.00082    0.00835
AFIX  43
H11   2    0.638166   -0.083128    0.628657    11.00000   -1.20000
AFIX   0
C12   1    0.675995   -0.132378    0.561417    11.00000    0.03365    0.03099 =
         0.02162    0.00744    0.00125    0.00695
C13   1    0.581348   -0.155227    0.549648    11.00000    0.03730    0.03774 =
         0.02040    0.00430    0.00600    0.00512
AFIX  43
H13   2    0.525820   -0.145856    0.571945    11.00000   -1.20000
AFIX   0
C14   1    0.567479   -0.191720    0.505429    11.00000    0.02482    0.03265 =
         0.02879    0.01171    0.00267    0.00198
AFIX  43
H14   2    0.502230   -0.206979    0.498196    11.00000   -1.20000
AFIX   0
C15   1    0.758116   -0.147280    0.527629    11.00000    0.02986    0.02410 =
         0.02370    0.00994   -0.00099    0.00539
C16   1    0.854929   -0.123817    0.539287    11.00000    0.03378    0.03163 =
         0.02435    0.01469   -0.00193    0.00105
C17   1    0.625468   -0.243785    0.422185    11.00000    0.03819    0.02264 =
         0.02672    0.00507    0.00479   -0.00392
AFIX  23
H17A  2    0.669604   -0.279388    0.422089    11.00000   -1.20000
H17B  2    0.554746   -0.257595    0.422640    11.00000   -1.20000
AFIX   0
C18   1    0.707319   -0.225512    0.336382    11.00000    0.02806    0.01803 =
         0.02334   -0.00579   -0.00096    0.00058
C19   1    0.730273   -0.180669    0.292144    11.00000    0.02950    0.01947 =
         0.01807   -0.00672    0.00392    0.00342
AFIX  13
H19   2    0.724306   -0.202227    0.257401    11.00000   -1.20000
AFIX   0
C20   1    0.840170   -0.159597    0.297620    11.00000    0.02930    0.02233 =
         0.01654   -0.00465    0.00043    0.00110
AFIX  23
H20A  2    0.844504   -0.129934    0.326770    11.00000   -1.20000
H20B  2    0.882835   -0.194106    0.307461    11.00000   -1.20000
AFIX   0
C21   1    0.880220   -0.132107    0.247218    11.00000    0.02181    0.02463 =
         0.02022   -0.00119   -0.00199    0.00479
C22   1    0.909134   -0.168441    0.203643    11.00000    0.02092    0.02444 =
         0.01959   -0.00413   -0.00152    0.00308
C23   1    0.903692   -0.232193    0.205246    11.00000    0.02550    0.02731 =
         0.01965    0.00259    0.00215    0.00118
AFIX  43
H23   2    0.880263   -0.251251    0.236696    11.00000   -1.20000
AFIX   0
C24   1    0.931399   -0.266312    0.162608    11.00000    0.02891    0.02256 =
         0.02351   -0.00392   -0.00245    0.00434
AFIX  43
H24   2    0.925997   -0.308546    0.164718    11.00000   -1.20000
AFIX   0
C25   1    0.968554   -0.239273    0.114669    11.00000    0.02269    0.03012 =
         0.01864   -0.00495    0.00077    0.00388
C26   1    0.996418   -0.273402    0.070436    11.00000    0.03312    0.03402 =
         0.02172   -0.00599   -0.00374    0.01194
AFIX  43
H26   2    0.989195   -0.315591    0.071432    11.00000   -1.20000
AFIX   0
C27   1    1.034319   -0.246305    0.025354    11.00000    0.03625    0.04497 =
         0.02009   -0.00812    0.00088    0.01411
AFIX  43
H27   2    1.053268   -0.270077   -0.004338    11.00000   -1.20000
AFIX   0
C28   1    1.045070   -0.184867    0.022867    11.00000    0.03210    0.04697 =
         0.01626    0.00079    0.00237    0.00245
AFIX  43
H28   2    1.071690   -0.166890   -0.008375    11.00000   -1.20000
AFIX   0
C29   1    1.016847   -0.148925    0.066274    11.00000    0.02287    0.03818 =
         0.01980   -0.00152   -0.00208    0.00688
C30   1    1.027408   -0.084885    0.065398    11.00000    0.02714    0.04166 =
         0.02164    0.00967    0.00086   -0.00401
AFIX  43
H30   2    1.056474   -0.066260    0.035082    11.00000   -1.20000
AFIX   0
C31   1    0.997114   -0.050980    0.106430    11.00000    0.02996    0.02919 =
         0.02510    0.00564   -0.00167   -0.00182
AFIX  43
H31   2    1.003832   -0.008812    0.104335    11.00000   -1.20000
AFIX   0
C32   1    0.954431   -0.077557    0.153764    11.00000    0.02399    0.02789 =
         0.02141    0.00262   -0.00523    0.00167
C33   1    0.924246   -0.043139    0.197246    11.00000    0.03517    0.02221 =
         0.02579   -0.00180   -0.00185    0.00062
AFIX  43
H33   2    0.928918   -0.000851    0.195545    11.00000   -1.20000
AFIX   0
C34   1    0.887370   -0.070329    0.243054    11.00000    0.02995    0.02501 =
         0.02267   -0.00649    0.00060    0.00461
AFIX  43
H34   2    0.866600   -0.046168    0.272149    11.00000   -1.20000
AFIX   0
C35   1    0.946090   -0.140783    0.156711    11.00000    0.01894    0.02582 =
         0.01815   -0.00252   -0.00350    0.00207
C36   1    0.977620   -0.176591    0.112332    11.00000    0.01986    0.03248 =
         0.01699   -0.00131   -0.00168    0.00516
C37   1    0.571043   -0.135305    0.270443    11.00000    0.02875    0.02257 =
         0.01667   -0.00432    0.00159   -0.00317
C38   1    0.502226   -0.080443    0.270151    11.00000    0.02526    0.02588 =
         0.02191   -0.00353    0.00012   -0.00064
C39   1    0.512964   -0.050794    0.215600    11.00000    0.04534    0.02592 =
         0.02096   -0.00367   -0.00767    0.00151
AFIX 137
H39A  2    0.471138   -0.014790    0.214338    11.00000   -1.50000
H39B  2    0.491169   -0.078673    0.187812    11.00000   -1.50000
H39C  2    0.583467   -0.039909    0.209676    11.00000   -1.50000
AFIX   0
C40   1    0.393828   -0.099651    0.278522    11.00000    0.01977    0.04119 =
         0.04929   -0.01438   -0.00413   -0.00242
AFIX 137
H40A  2    0.386286   -0.116549    0.314310    11.00000   -1.50000
H40B  2    0.375789   -0.129835    0.251919    11.00000   -1.50000
H40C  2    0.349466   -0.064964    0.274738    11.00000   -1.50000
AFIX   0
C41   1    0.541035   -0.051722    0.362317    11.00000    0.01739    0.01972 =
         0.02369   -0.00272    0.00608    0.00151
C42   1    0.572600   -0.002722    0.401606    11.00000    0.04331    0.01704 =
         0.01740    0.00136    0.00520   -0.00491
C43   1    0.637529   -0.030029    0.445860    11.00000    0.06970    0.02424 =
         0.02171    0.00523   -0.01111   -0.01315
AFIX 137
H43A  2    0.703328   -0.041100    0.431308    11.00000   -1.50000
H43B  2    0.604190   -0.065666    0.460054    11.00000   -1.50000
H43C  2    0.646547   -0.000763    0.474489    11.00000   -1.50000
AFIX   0
C44   1    0.477098    0.023743    0.424380    11.00000    0.06269    0.02150 =
         0.03453   -0.00163    0.03358   -0.00507
AFIX 137
H44A  2    0.493389    0.059997    0.444469    11.00000   -1.50000
H44B  2    0.445146   -0.005344    0.448134    11.00000   -1.50000
H44C  2    0.430922    0.033712    0.395282    11.00000   -1.50000
AFIX   0
C45   1    0.713201    0.037868    0.347401    11.00000    0.02862    0.01783 =
         0.01477   -0.00296   -0.00322    0.00141
C46   1    0.762120    0.095380    0.325925    11.00000    0.02099    0.01871 =
         0.02590   -0.00103   -0.00025   -0.00068
C47   1    0.813511    0.126744    0.373267    11.00000    0.03391    0.02169 =
         0.03269   -0.00182   -0.00749   -0.00554
AFIX 137
H47A  2    0.848340    0.162609    0.360617    11.00000   -1.50000
H47B  2    0.862235    0.099523    0.389645    11.00000   -1.50000
H47C  2    0.762654    0.138055    0.399659    11.00000   -1.50000
AFIX   0
C48   1    0.839822    0.081157    0.283066    11.00000    0.02508    0.02545 =
         0.04278    0.00029    0.00789    0.00211
AFIX 137
H48A  2    0.806561    0.061794    0.252814    11.00000   -1.50000
H48B  2    0.891007    0.054312    0.297744    11.00000   -1.50000
H48C  2    0.871821    0.118228    0.271105    11.00000   -1.50000
AFIX   0
C49   1    0.617537    0.116892    0.267957    11.00000    0.03185    0.01904 =
         0.01582   -0.00009    0.00752   -0.00103
C50   1    0.541797    0.162488    0.246492    11.00000    0.02984    0.02261 =
         0.01468   -0.00134   -0.00015    0.00308
C51   1    0.593229    0.197154    0.201296    11.00000    0.05007    0.02830 =
         0.01629    0.00401    0.00532    0.00873
AFIX 137
H51A  2    0.544952    0.224842    0.185172    11.00000   -1.50000
H51B  2    0.617269    0.169057    0.174210    11.00000   -1.50000
H51C  2    0.650294    0.219688    0.215659    11.00000   -1.50000
AFIX   0
C52   1    0.447387    0.131444    0.226218    11.00000    0.03875    0.03077 =
         0.02776   -0.00492   -0.00938    0.00447
AFIX 137
H52A  2    0.418837    0.106751    0.254679    11.00000   -1.50000
H52B  2    0.464566    0.106112    0.195713    11.00000   -1.50000
H52C  2    0.397993    0.161488    0.215211    11.00000   -1.50000
AFIX   0
C53   1    0.482094    0.188944    0.336375    11.00000    0.01987    0.02548 =
         0.02133    0.00360   -0.00204    0.00302
C54   1    0.449577    0.238965    0.373765    11.00000    0.02768    0.02467 =
         0.01877   -0.00143   -0.00304    0.00536
AFIX  13
H54   2    0.454269    0.223922    0.411190    11.00000   -1.20000
AFIX   0
C55   1    0.339444    0.254792    0.362327    11.00000    0.03053    0.02826 =
         0.01866   -0.00055   -0.00237    0.00523
AFIX  23
H55A  2    0.334690    0.272837    0.326414    11.00000   -1.20000
H55B  2    0.298956    0.217692    0.362229    11.00000   -1.20000
AFIX   0
C56   1    0.295817    0.297582    0.402546    11.00000    0.02594    0.02927 =
         0.02182   -0.00135   -0.00284    0.00826
C57   1    0.295567    0.359270    0.393070    11.00000    0.02688    0.03239 =
         0.03562    0.00686    0.00002    0.00348
AFIX  43
H57   2    0.318795    0.374570    0.359987    11.00000   -1.20000
AFIX   0
C58   1    0.261016    0.398049    0.432501    11.00000    0.03775    0.02649 =
         0.05317   -0.00175   -0.00047    0.00853
AFIX  43
H58   2    0.262784    0.439939    0.426600    11.00000   -1.20000
AFIX   0
C59   1    0.224566    0.376223    0.479652    11.00000    0.03212    0.03605 =
         0.03672   -0.01714   -0.00423    0.00973
AFIX  43
H59   2    0.200920    0.403134    0.506090    11.00000   -1.20000
AFIX   0
C60   1    0.221788    0.315092    0.489256    11.00000    0.02653    0.04445 =
         0.02316   -0.00278   -0.00020    0.00504
AFIX  43
H60   2    0.196122    0.300033    0.521918    11.00000   -1.20000
AFIX   0
C61   1    0.257345    0.276260    0.450094    11.00000    0.02544    0.02948 =
         0.02277   -0.00055   -0.00171    0.00493
AFIX  43
H61   2    0.255103    0.234412    0.456184    11.00000   -1.20000
AFIX   0
C62   1    0.613671    0.287016    0.372114    11.00000    0.03441    0.02727 =
         0.02798   -0.00490   -0.00941   -0.00095
C63   1    0.767695    0.341142    0.363138    11.00000    0.04122    0.03493 =
         0.09188    0.01001   -0.03223   -0.01287
AFIX  23
H63A  2    0.793372    0.307075    0.384273    11.00000   -1.20000
H63B  2    0.791997    0.378428    0.379967    11.00000   -1.20000
AFIX   0
C64   1    0.807770    0.337206    0.307640    11.00000    0.02609    0.04033 =
         0.08799    0.02265   -0.02483   -0.00855
C65   1    0.818411    0.283480    0.282499    11.00000    0.03726    0.04973 =
         0.07926    0.02416   -0.00733   -0.01123
AFIX  43
H65   2    0.801996    0.247798    0.301026    11.00000   -1.20000
AFIX   0
C66   1    0.852299    0.280116    0.231091    11.00000    0.03635    0.06787 =
         0.08859    0.01362   -0.00235   -0.00849
AFIX  43
H66   2    0.859857    0.242362    0.214305    11.00000   -1.20000
AFIX   0
C67   1    0.876123    0.333312    0.202934    11.00000    0.02949    0.08960 =
         0.09025    0.03143   -0.00923   -0.01117
AFIX  43
H67   2    0.898832    0.331766    0.167080    11.00000   -1.20000
AFIX   0
C68   1    0.865821    0.385691    0.228117    11.00000    0.03080    0.07210 =
         0.11200    0.04832   -0.02547   -0.01525
AFIX  43
H68   2    0.881761    0.421497    0.209663    11.00000   -1.20000
AFIX   0
C69   1    0.832962    0.389052    0.279705    11.00000    0.03430    0.04603 =
         0.10536    0.02861   -0.02698   -0.01079
AFIX  43
H69   2    0.827253    0.426854    0.296610    11.00000   -1.20000
AFIX   0

C70   1    1.169120    0.107942    0.202147    11.00000    0.05749    0.03966 =
         0.03481    0.00703    0.00718   -0.01962
AFIX  13
H70   2    1.213848    0.143777    0.200242    11.00000   -1.20000
AFIX   0

C71   1    0.325325   -0.128964    0.444146    11.00000    0.03230    0.06188 =
         0.04243    0.01772    0.00838   -0.00471
AFIX  13
H71   2    0.395917   -0.120299    0.432788    11.00000   -1.20000
AFIX   0

PART 1
C72   1    1.092720    0.045849    0.473162    11.00000    0.13410    0.09101 =
         0.08286    0.03599    0.05022    0.04902
AFIX  13
H72   2    1.092225    0.001771    0.479536    11.00000   -1.20000
AFIX   0

PART 0
CL1   5    1.046182    0.130512    0.189660    11.00000    0.04495    0.08837 =
         0.07145    0.00685   -0.00347   -0.02239
CL2   5    1.210261    0.055743    0.154881    11.00000    0.10747    0.06496 =
         0.08264   -0.02800    0.04434   -0.03218
CL3   5    1.177811    0.077460    0.266325    11.00000    0.10422    0.07920 =
         0.04932    0.02858    0.00702   -0.00426

CL4   5    0.243635   -0.077814    0.411678    11.00000    0.05063    0.06998 =
         0.04650    0.01490    0.00956    0.00761
CL5   5    0.295782   -0.202654    0.425938    11.00000    0.08507    0.05989 =
         0.08093    0.03232   -0.01564   -0.02542
CL6   5    0.317532   -0.120657    0.513297    11.00000    0.03663    0.15728 =
         0.04080    0.00781    0.00456    0.02082
PART 1
CL7   5    1.097468    0.058224    0.405552    11.00000    0.19434    0.13423 =
         0.08607    0.04857    0.05904    0.10366
CL8   5    0.988482    0.076172    0.502657    11.00000    0.11016    0.09442 =
         0.09915    0.04816    0.04517    0.04142
CL9   5    1.204476    0.076538    0.502665    11.00000    0.09533    0.30097 =
         0.23665   -0.13343    0.01350   -0.02451

PART 0
N1    3    0.643616   -0.208546    0.374364    11.00000    0.03095    0.01801 =
         0.02042   -0.00040    0.00339    0.00130
AFIX  43
H1    2    0.611085   -0.174611    0.370427    11.00000   -1.20000
AFIX   0
N2    3    0.663819   -0.129630    0.290001    11.00000    0.02700    0.01626 =
         0.01641   -0.00442    0.00172   -0.00161
AFIX  43
H2    2    0.684655   -0.094691    0.301644    11.00000   -1.20000
AFIX   0
N3    3    0.534641   -0.037436    0.310752    11.00000    0.01852    0.01830 =
         0.02329   -0.00281    0.00176    0.00055
AFIX  43
H3A   2    0.550430   -0.000945    0.300793    11.00000   -1.20000
AFIX   0
N4    3    0.625935    0.045500    0.374124    11.00000    0.03256    0.01254 =
         0.01729   -0.00051    0.00205   -0.00141
AFIX  43
H4A   2    0.599616    0.081539    0.375071    11.00000   -1.20000
AFIX   0
N5    3    0.684399    0.135368    0.304805    11.00000    0.02609    0.01546 =
         0.01910   -0.00088    0.00095    0.00045
AFIX  43
H5    2    0.681333    0.172372    0.316487    11.00000   -1.20000
AFIX   0
N6    3    0.516494    0.205454    0.288335    11.00000    0.03525    0.01414 =
         0.01695   -0.00080    0.00074    0.00446
AFIX  43
H6A   2    0.524174    0.243769    0.281698    11.00000   -1.20000
AFIX   0
N7    3    0.513054    0.291508    0.369041    11.00000    0.02520    0.02261 =
         0.02619   -0.00410   -0.00460    0.00568
AFIX  43
H7A   2    0.485249    0.326735    0.364103    11.00000   -1.20000
AFIX   0
O1    4    0.750916   -0.274249    0.335742    11.00000    0.04363    0.01909 =
         0.03387   -0.00170    0.00532    0.00721
O2    4    0.541990   -0.182142    0.250227    11.00000    0.03539    0.02419 =
         0.03821   -0.00888   -0.00647   -0.00203
O3    4    0.518568   -0.101940    0.379286    11.00000    0.02732    0.01882 =
         0.02262   -0.00015    0.00696   -0.00365
O4    4    0.754075   -0.011178    0.342264    11.00000    0.02723    0.01817 =
         0.02746   -0.00038   -0.00241    0.00390
O5    4    0.617993    0.065083    0.250733    11.00000    0.03397    0.01893 =
         0.01800   -0.00340    0.00174    0.00308
O6    4    0.474685    0.136725    0.350497    11.00000    0.03016    0.02370 =
         0.02755    0.00602    0.00276    0.00409
O7    4    0.658627    0.240716    0.380972    11.00000    0.02999    0.02864 =
         0.02924    0.00011   -0.00709    0.00580
O8    4    0.657624    0.340438    0.363716    11.00000    0.03067    0.02784 =
         0.08160    0.00372   -0.02063   -0.00258
HKLF 4


REM  s3812ma in P2(1)2(1)2(1)
REM R1 =  0.0620 for   12057 Fo > 4sig(Fo)  and  0.0733 for all   13829 data
REM    873 parameters refined using      0 restraints

END

WGHT      0.0821     10.4853

REM Instructions for potential hydrogen bonds
HTAB C40 O3
HTAB C43 O4
HTAB C44 O6
HTAB C48 O5
HTAB C52 O6
EQIV $2 -x+2, y+1/2, -z+1/2
HTAB C70 O1_$2
HTAB C71 O3
HTAB N1 O3
HTAB N2 O4
HTAB N3 O5
HTAB N4 O6
HTAB N5 O7
HTAB N6 O2_$1

REM Highest difference peak  1.119,  deepest hole -0.817,  1-sigma level  0.075
Q1    1   0.9742 -0.0211  0.3974  11.00000  0.05    1.12
Q2    1   0.9076  0.0010  0.4611  11.00000  0.05    0.90
Q3    1   0.9953 -0.0739  0.3846  11.00000  0.05    0.78
Q4    1   0.2849 -0.1878  0.4568  11.00000  0.05    0.57
Q5    1   1.2020  0.1431  0.5197  11.00000  0.05    0.54
Q6    1   1.0380  0.0013  0.4059  11.00000  0.05    0.51
Q7    1   1.1770  0.0792  0.4342  11.00000  0.05    0.44
Q8    1   1.0420  0.0728  0.5555  11.00000  0.05    0.41
Q9    1   1.0866  0.1151  0.5267  11.00000  0.05    0.38
Q10   1   1.0342  0.0204  0.4454  11.00000  0.05    0.36
Q11   1   1.0592  0.1188  0.2229  11.00000  0.05    0.35
Q12   1   1.1151  0.0189  0.3732  11.00000  0.05    0.35
Q13   1   0.3201 -0.1251  0.4769  11.00000  0.05    0.33
Q14   1   1.2342  0.0992  0.4264  11.00000  0.05    0.33
Q15   1   1.1406  0.1239  0.4332  11.00000  0.05    0.32
Q16   1   1.2383  0.0992  0.4494  11.00000  0.05    0.32
Q17   1   1.2411  0.0124  0.5277  11.00000  0.05    0.31
Q18   1   1.2350  0.0281  0.5589  11.00000  0.05    0.30
Q19   1   0.3331 -0.2176  0.4242  11.00000  0.05    0.27
Q20   1   0.9644 -0.1622  0.1319  11.00000  0.05    0.26
Q21   1   0.9973 -0.2077  0.1166  11.00000  0.05    0.26
Q22   1   1.1770  0.0944  0.2322  11.00000  0.05    0.25
Q23   1   1.2047  0.0634  0.2402  11.00000  0.05    0.25
Q24   1   0.9050 -0.1607  0.1701  11.00000  0.05    0.24
Q25   1   0.9437 -0.2027  0.1105  11.00000  0.05    0.24
Q26   1   0.3205 -0.1271  0.5534  11.00000  0.05    0.24
Q27   1   0.4400  0.2214  0.4001  11.00000  0.05    0.23
Q28   1   0.9585 -0.3752  0.1420  11.00000  0.05    0.23
Q29   1   0.4785  0.1359  0.3852  11.00000  0.05    0.23
Q30   1   0.6411 -0.2196  0.3451  11.00000  0.05    0.23
Q31   1   1.0767  0.1065  0.1660  11.00000  0.05    0.23
Q32   1   0.9253  0.3018  0.1358  11.00000  0.05    0.23
Q33   1   0.6397 -0.2335  0.4516  11.00000  0.05    0.22
Q34   1   0.2538 -0.2077  0.4107  11.00000  0.05    0.22
Q35   1   1.1306  0.0735  0.1504  11.00000  0.05    0.22
Q36   1   0.6484  0.2412  0.4200  11.00000  0.05    0.22
Q37   1   0.4424 -0.1182  0.6114  11.00000  0.05    0.21
Q38   1   0.5213 -0.0196  0.3900  11.00000  0.05    0.21
Q39   1   1.0071 -0.1650  0.0951  11.00000  0.05    0.21
Q40   1   0.5575  0.1646  0.1639  11.00000  0.05    0.21
;
_shelx_res_checksum              94037
_olex2_diffrn_ambient_temperature_device 'Cryostream 700'
_olex2_submission_special_instructions 'No special instructions were received'
####################################################################### 
# 
# This file contains crystal structure data downloaded from the 
# Cambridge Structural Database (CSD) hosted by the Cambridge 
# Crystallographic Data Centre (CCDC).
# 
# Full information about CCDC data access policies and citation 
# guidelines are available at http://www.ccdc.cam.ac.uk/access/V1 
# 
# Audit and citation data items may have been added by the CCDC. 
# Please retain this information to preserve the provenance of 
# this file and to allow appropriate attribution of the data. 
# 
#######################################################################

data_s5108r
_database_code_depnum_ccdc_archive 'CCDC 1843679'
_audit_update_record             
;
2018-05-16 deposited with the CCDC.
2018-07-16 downloaded from the CCDC.
;
_audit_creation_date             2018-02-05
_audit_creation_method           
;
Olex2 1.2
(compiled 2017.08.10 svn.r3458 for OlexSys, GUI svn.r5381)
;
_shelx_SHELXL_version_number     2017/1
_chemical_name_common            ?
_chemical_name_systematic        ?
_chemical_formula_moiety         'C H Cl3, C52 H52 N8 O5'
_chemical_formula_sum            'C53 H53 Cl3 N8 O5'
_chemical_formula_weight         988.38
_chemical_absolute_configuration ad
_chemical_melting_point          ?
loop_
_atom_type_symbol
_atom_type_description
_atom_type_scat_dispersion_real
_atom_type_scat_dispersion_imag
_atom_type_scat_source
C C 0.0181 0.0091 'International Tables Vol C Tables 4.2.6.8 and 6.1.1.4'
H H 0.0000 0.0000 'International Tables Vol C Tables 4.2.6.8 and 6.1.1.4'
Cl Cl 0.3639 0.7018 'International Tables Vol C Tables 4.2.6.8 and 6.1.1.4'
N N 0.0311 0.0180 'International Tables Vol C Tables 4.2.6.8 and 6.1.1.4'
O O 0.0492 0.0322 'International Tables Vol C Tables 4.2.6.8 and 6.1.1.4'

_shelx_space_group_comment       
;
The symmetry employed for this shelxl refinement is uniquely defined
by the following loop, which should always be used as a source of
symmetry information in preference to the above space-group names.
They are only intended as comments.
;
_space_group_crystal_system      monoclinic
_space_group_IT_number           4
_space_group_name_H-M_alt        'P 1 21 1'
_space_group_name_Hall           'P 2yb'
loop_
_space_group_symop_operation_xyz
'x, y, z'
'-x, y+1/2, -z'

_cell_length_a                   9.7198(6)
_cell_length_b                   18.6592(11)
_cell_length_c                   14.0802(12)
_cell_angle_alpha                90
_cell_angle_beta                 90.161(7)
_cell_angle_gamma                90
_cell_volume                     2553.6(3)
_cell_formula_units_Z            2
_cell_measurement_reflns_used    3793
_cell_measurement_temperature    149.99(10)
_cell_measurement_theta_max      65.7350
_cell_measurement_theta_min      3.1390
_shelx_estimated_absorpt_T_max   0.939
_shelx_estimated_absorpt_T_min   0.667
_exptl_absorpt_coefficient_mu    2.069
_exptl_absorpt_correction_T_max  1.00000
_exptl_absorpt_correction_T_min  0.43306
_exptl_absorpt_correction_type   multi-scan
_exptl_absorpt_process_details   
;
CrysAlisPro 1.171.39.30c (Rigaku Oxford Diffraction, 2017)
Empirical absorption correction using spherical harmonics,
 implemented in SCALE3 ABSPACK scaling algorithm.
;
_exptl_absorpt_special_details   ?
_exptl_crystal_colour            'clear colourless'
_exptl_crystal_colour_lustre     clear
_exptl_crystal_colour_primary    colourless
_exptl_crystal_density_diffrn    1.285
_exptl_crystal_density_meas      ?
_exptl_crystal_density_method    ?
_exptl_crystal_description       block
_exptl_crystal_F_000             1036
loop_
_exptl_crystal_face_index_h
_exptl_crystal_face_index_k
_exptl_crystal_face_index_l
_exptl_crystal_face_perp_dist
5 -6 2 0.0594
-5 6 -2 0.0594
6 -2 -1 0.0185
-6 2 1 0.0185
-3 -4 -7 0.0154
3 4 7 0.0154
3 9 -3 0.0918
-3 -9 3 0.0918

_exptl_crystal_size_max          0.213
_exptl_crystal_size_mid          0.05
_exptl_crystal_size_min          0.031
loop_
_exptl_oxdiff_crystal_face_indexfrac_h
_exptl_oxdiff_crystal_face_indexfrac_k
_exptl_oxdiff_crystal_face_indexfrac_l
_exptl_oxdiff_crystal_face_x
_exptl_oxdiff_crystal_face_y
_exptl_oxdiff_crystal_face_z
5.0255 -6.0402 1.9745 0.0518 0.0300 0.9629
-5.0255 6.0402 -1.9745 -0.0518 -0.0300 -0.9629
6.0266 -2.0174 -1.0174 0.0343 -0.4520 0.8644
-6.0266 2.0174 1.0174 -0.0343 0.4520 -0.8644
-3.0136 -4.0018 -7.0082 -0.8969 -0.0317 -0.3484
3.0136 4.0018 7.0082 0.8969 0.0317 0.3484
3.0073 9.0435 -2.9817 0.3035 -0.8919 -0.0540
-3.0073 -9.0435 2.9817 -0.3035 0.8919 0.0540

_exptl_transmission_factor_max   ?
_exptl_transmission_factor_min   ?
_diffrn_reflns_av_R_equivalents  0.0636
_diffrn_reflns_av_unetI/netI     0.0642
_diffrn_reflns_Laue_measured_fraction_full 1.000
_diffrn_reflns_Laue_measured_fraction_max 0.995
_diffrn_reflns_limit_h_max       12
_diffrn_reflns_limit_h_min       -12
_diffrn_reflns_limit_k_max       23
_diffrn_reflns_limit_k_min       -23
_diffrn_reflns_limit_l_max       17
_diffrn_reflns_limit_l_min       -17
_diffrn_reflns_number            30504
_diffrn_reflns_point_group_measured_fraction_full 0.997
_diffrn_reflns_point_group_measured_fraction_max 0.983
_diffrn_reflns_theta_full        67.684
_diffrn_reflns_theta_max         74.499
_diffrn_reflns_theta_min         3.139
_diffrn_ambient_environment      N~2~
_diffrn_ambient_temperature      149.99(10)
_diffrn_detector                 'CCD plate'
_diffrn_detector_area_resol_mean ?
_diffrn_measured_fraction_theta_full 1.000
_diffrn_measured_fraction_theta_max 0.995
_diffrn_measurement_details      
;
List of Runs (angles in degrees, time in seconds):

  # Type    Start    End  Width  t~exp~   \w     \q     \k     \f   Frames
#--------------------------------------------------------------------------
  1  \w    -25.00   2.00   1.00    2.00    --    5.00  57.00-180.00   27
  2  \w      4.00  32.00   1.00    2.00    --  -45.10  57.00 -30.00   28
  3  \w   -125.00 -12.00   1.00    2.00    --  -45.10 -57.00 -60.00  113
  4  \w   -131.00  -8.00   1.00    2.00    --  -45.10 -44.00  34.22  123
  5  \w   -116.00 -15.00   1.00    2.00    --  -45.10 -57.00 120.00  101
  6  \w   -134.00  -6.00   1.00    2.00    --  -45.10 -73.00 -83.03  128
  7  \w   -103.00 -75.00   1.00    8.00    -- -110.00 -76.00 -30.00   28
  8  \w   -197.00 -76.00   1.00    8.00    -- -110.00 -38.00 120.00  121
  9  \w   -193.00 -70.00   1.00    8.00    -- -110.00 -76.00-180.00  123
 10  \w   -105.00 -78.00   1.00    8.00    -- -110.00 -57.00 -30.00   27
 11  \w   -106.00 -79.00   1.00    8.00    -- -110.00  57.00  30.00   27
 12  \w   -149.00 -21.00   1.00    8.00    -- -110.00  76.00 -30.00  128
 13  \w   -194.00-106.00   1.00    8.00    -- -110.00 -57.00-120.00   88
 14  \w   -113.00 -88.00   1.00    8.00    -- -110.00  57.00  60.00   25
 15  \w   -193.00-166.00   1.00    8.00    -- -110.00 -57.00 -30.00   27
 16  \w   -192.00 -72.00   1.00    8.00    -- -110.00 -76.00 -60.00  120
 17  \w   -128.00-101.00   1.00    8.00    -- -110.00 -19.00-150.00   27
 18  \w   -189.00-160.00   1.00    8.00    -- -110.00 -19.00-150.00   29
 19  \w    -64.00 -22.00   1.00    8.00    -- -110.00 -19.00-150.00   42
 20  \w   -159.00 -78.00   1.00    8.00    -- -110.00 -57.00-150.00   81
 21  \w   -181.00-122.00   1.00    8.00    -- -110.00 -38.00 -30.00   59
 22  \w   -111.00 -70.00   1.00    8.00    -- -110.00 -38.00 -30.00   41
 23  \w   -179.00 -84.00   1.00    8.00    -- -110.00 -38.00  90.00   95
 24  \w    -54.00 -25.00   1.00    8.00    -- -110.00 -19.00  60.00   29
 25  \w   -141.00 -92.00   1.00    8.00    -- -110.00  57.00  90.00   49
 26  \w    -69.00 -44.00   1.00    8.00    -- -110.00  57.00  90.00   25
 27  \w    -65.00 -21.00   1.00    8.00    -- -110.00  57.00  60.00   44
 28  \w   -111.00 -86.00   1.00    8.00    -- -110.00  38.00-150.00   25
 29  \w    -74.00 -30.00   1.00    8.00    -- -110.00  38.00-150.00   44
 30  \w   -108.00 -72.00   1.00    8.00    -- -110.00 -38.00 -60.00   36
 31  \w    -92.00 -65.00   1.00    8.00    -- -110.00  38.00 -90.00   27
 32  \w   -139.00-114.00   1.00    8.00    -- -110.00  38.00 -90.00   25
;
_diffrn_measurement_device       'four-circle diffractometer'
_diffrn_measurement_device_type  'XtaLAB AFC11 (RINC): Kappa single'
_diffrn_measurement_method       '\w scans'
_diffrn_orient_matrix_type       
'CrysAlisPro convention (1999,Acta A55,543-557)'
_diffrn_orient_matrix_UB_11      0.0363817000
_diffrn_orient_matrix_UB_12      0.0492316000
_diffrn_orient_matrix_UB_13      0.0842207000
_diffrn_orient_matrix_UB_21      -0.0802517000
_diffrn_orient_matrix_UB_22      -0.0497034000
_diffrn_orient_matrix_UB_23      0.0674181000
_diffrn_orient_matrix_UB_31      0.1318017000
_diffrn_orient_matrix_UB_32      -0.0438448000
_diffrn_orient_matrix_UB_33      0.0180743000
_diffrn_radiation_monochromator  graphite
_diffrn_radiation_probe          x-ray
_diffrn_radiation_type           CuK\a
_diffrn_radiation_wavelength     1.54184
_diffrn_source                   'fine-focus sealed X-ray tube'
_diffrn_source_type              'Enhance (Cu) X-ray Source'
_reflns_Friedel_coverage         0.913
_reflns_Friedel_fraction_full    0.995
_reflns_Friedel_fraction_max     0.970
_reflns_number_gt                7244
_reflns_number_total             10270
_reflns_odcompleteness_completeness 99.98
_reflns_odcompleteness_iscentric 1
_reflns_odcompleteness_theta     68.13
_reflns_special_details          
;
 Reflections were merged by SHELXL according to the crystal
 class for the calculation of statistics and refinement.
 
 _reflns_Friedel_fraction is defined as the number of unique
 Friedel pairs measured divided by the number that would be
 possible theoretically, ignoring centric projections and
 systematic absences.
;
_reflns_threshold_expression     'I > 2\s(I)'
_computing_cell_refinement       'CrysAlisPro 1.171.39.30c (Rigaku OD, 2017)'
_computing_data_collection       'CrysAlisPro 1.171.39.30c (Rigaku OD, 2017)'
_computing_data_reduction        'CrysAlisPro 1.171.39.30c (Rigaku OD, 2017)'
_computing_molecular_graphics    'Olex2 (Dolomanov et al., 2009)'
_computing_publication_material  'Olex2 (Dolomanov et al., 2009)'
_computing_structure_refinement  'ShelXL (Sheldrick, 2015)'
_computing_structure_solution    'ShelXT (Sheldrick, 2015)'
_refine_diff_density_max         0.308
_refine_diff_density_min         -0.444
_refine_diff_density_rms         0.046
_refine_ls_abs_structure_details 
;
 Flack x determined using 2544 quotients [(I+)-(I-)]/[(I+)+(I-)]
 (Parsons, Flack and Wagner, Acta Cryst. B69 (2013) 249-259).
;
_refine_ls_abs_structure_Flack   0.019(14)
_refine_ls_extinction_coef       0.0023(4)
_refine_ls_extinction_expression Fc^*^=kFc[1+0.001xFc^2^\l^3^/sin(2\q)]^-1/4^
_refine_ls_extinction_method     'SHELXL-2017/1 (Sheldrick 2017)'
_refine_ls_goodness_of_fit_ref   1.034
_refine_ls_hydrogen_treatment    mixed
_refine_ls_matrix_type           full
_refine_ls_number_parameters     654
_refine_ls_number_reflns         10270
_refine_ls_number_restraints     76
_refine_ls_R_factor_all          0.0884
_refine_ls_R_factor_gt           0.0614
_refine_ls_restrained_S_all      1.032
_refine_ls_shift/su_max          0.001
_refine_ls_shift/su_mean         0.000
_refine_ls_structure_factor_coef Fsqd
_refine_ls_weighting_details     
'w=1/[\s^2^(Fo^2^)+(0.0934P)^2^+0.0168P] where P=(Fo^2^+2Fc^2^)/3'
_refine_ls_weighting_scheme      calc
_refine_ls_wR_factor_gt          0.1542
_refine_ls_wR_factor_ref         0.1719
_refine_special_details          ?
_olex2_refinement_description    
;
1. Fixed Uiso
 At 1.2 times of:
  All C(H) groups, All C(H,H) groups, All N(H) groups
 At 1.5 times of:
  All C(H,H,H) groups
2. Uiso/Uaniso restraints and constraints
C1 \\sim Cl4 \\sim Cl1 \\sim Cl2 \\sim Cl3 \\sim Cl5: within 2A with sigma of
0.04 and sigma for terminal atoms of 0.08
3. Rigid body (RIGU) restrains
 C1, Cl4, Cl1, Cl2, Cl3, Cl5
 with sigma for 1-2 distances of 0.004 and sigma for 1-3 distances of 0.004
4. Others
 Sof(Cl1)=Sof(Cl2)=Sof(H1B)=1-FVAR(1)
 Sof(Cl3)=Sof(Cl5)=Sof(H1A)=FVAR(1)
5.a Riding coordinates:
 N4(H4), N3(H3), N2(H2), N1(H1), N5(H5)
5.b Ternary CH refined with riding coordinates:
 C9(H9), C10(H10), C1(H1B)
5.c Aromatic/amide H refined with riding coordinates:
 C42(H42), C43(H43), C44(H44), C36(H36), C35(H35), C33(H33), C34(H34),
 C41(H41), C40(H40), C18(H18), C17(H17), C19(H19), C20(H20), C28(H28), C27(H27),
  C26(H26), C24(H24), C25(H25)
5.d Idealised Me refined as rotating group:
 C52(H52A,H52B,H52C), C53(H53A,H53B,H53C), C49(H49A,H49B,H49C), C50(H50A,H50B,
 H50C), C47(H47A,H47B,H47C), C48(H48A,H48B,H48C), C12(H12A,H12B,H12C), C45(H45A,
 H45B,H45C), C46(H46A,H46B,H46C)
;
_atom_sites_solution_hydrogens   mixed
_atom_sites_solution_primary     dual
_atom_sites_solution_secondary   ?
loop_
_atom_site_label
_atom_site_type_symbol
_atom_site_fract_x
_atom_site_fract_y
_atom_site_fract_z
_atom_site_U_iso_or_equiv
_atom_site_adp_type
_atom_site_occupancy
_atom_site_site_symmetry_order
_atom_site_calc_flag
_atom_site_refinement_flags_posn
_atom_site_refinement_flags_adp
_atom_site_refinement_flags_occupancy
_atom_site_disorder_assembly
_atom_site_disorder_group
Cl4 Cl 0.5857(3) 0.56662(13) 0.33318(17) 0.1042(7) Uani 1 1 d . U . . .
Cl1 Cl 0.5940(13) 0.7075(5) 0.4243(5) 0.099(3) Uani 0.55(3) 1 d . U P A 2
O1 O 0.6951(4) 0.3420(3) 0.8098(4) 0.0757(13) Uani 1 1 d . . . . .
O2 O 0.4903(4) 0.47230(18) 0.9083(3) 0.0524(9) Uani 1 1 d . . . . .
O3 O 0.2299(4) 0.4532(2) 0.7096(3) 0.0574(9) Uani 1 1 d . . . . .
O5 O 0.6218(4) 0.72586(18) 0.9871(3) 0.0546(9) Uani 1 1 d . . . . .
O4 O 0.4770(4) 0.5698(2) 0.5691(3) 0.0585(10) Uani 1 1 d . . . . .
N4 N 0.4812(4) 0.5569(2) 0.7287(3) 0.0413(9) Uani 1 1 d . . . . .
H4 H 0.485021 0.527789 0.775896 0.050 Uiso 1 1 d R . . . .
N3 N 0.4469(4) 0.4114(2) 0.7139(3) 0.0444(9) Uani 1 1 d . . . . .
H3 H 0.504496 0.384002 0.742775 0.053 Uiso 1 1 d R . . . .
N2 N 0.4060(4) 0.3590(2) 0.8967(3) 0.0480(10) Uani 1 1 d . . . . .
H2 H 0.419841 0.314984 0.912041 0.058 Uiso 1 1 d R . . . .
N1 N 0.6539(5) 0.3066(2) 0.9608(4) 0.0572(11) Uani 1 1 d . . . . .
H1 H 0.652876 0.271615 1.000597 0.069 Uiso 1 1 d R . . . .
N6 N 0.6969(6) 0.1717(3) 0.9231(4) 0.0684(14) Uani 1 1 d . . . . .
N7 N 0.7172(7) 0.1077(3) 0.9101(5) 0.0776(16) Uani 1 1 d . . . . .
N8 N 0.7294(9) 0.0476(4) 0.9056(6) 0.101(2) Uani 1 1 d . . . . .
N5 N 0.5940(4) 0.6231(2) 0.9039(3) 0.0447(9) Uani 1 1 d . . . . .
H5 H 0.580285 0.577578 0.906917 0.054 Uiso 1 1 d R . . . .
C39 C 0.1689(7) 0.8633(3) 0.7189(5) 0.0652(16) Uani 1 1 d . . . . .
C42 C 0.1145(8) 0.9313(4) 0.7033(7) 0.086(2) Uani 1 1 d . . . . .
H42 H 0.157836 0.962846 0.662014 0.103 Uiso 1 1 calc R . . . .
C43 C -0.0065(9) 0.9520(4) 0.7505(8) 0.096(3) Uani 1 1 d . . . . .
H43 H -0.042490 0.997329 0.738922 0.115 Uiso 1 1 calc R . . . .
C44 C -0.0733(7) 0.9076(4) 0.8129(7) 0.084(2) Uani 1 1 d . . . . .
H44 H -0.152640 0.923008 0.843467 0.101 Uiso 1 1 calc R . . . .
C37 C -0.0215(6) 0.8401(3) 0.8298(5) 0.0637(16) Uani 1 1 d . . . . .
C36 C -0.0891(6) 0.7918(4) 0.8928(5) 0.0679(17) Uani 1 1 d . . . . .
H36 H -0.170258 0.806153 0.921935 0.082 Uiso 1 1 calc R . . . .
C35 C -0.0386(6) 0.7259(4) 0.9113(5) 0.0609(15) Uani 1 1 d . . . . .
H35 H -0.086230 0.695289 0.951742 0.073 Uiso 1 1 calc R . . . .
C32 C 0.0875(5) 0.7027(3) 0.8692(4) 0.0525(12) Uani 1 1 d . . . . .
C33 C 0.1419(6) 0.6345(3) 0.8874(4) 0.0548(13) Uani 1 1 d . . . . .
H33 H 0.094607 0.602781 0.926372 0.066 Uiso 1 1 calc R . . . .
C34 C 0.2659(6) 0.6143(3) 0.8473(4) 0.0508(12) Uani 1 1 d . . . . .
H34 H 0.302363 0.569610 0.862390 0.061 Uiso 1 1 calc R . . . .
C29 C 0.3377(5) 0.6584(3) 0.7854(4) 0.0443(11) Uani 1 1 d . . . . .
C30 C 0.2822(6) 0.7252(3) 0.7604(4) 0.0478(11) Uani 1 1 d . . . . .
C31 C 0.1586(5) 0.7479(3) 0.8053(4) 0.0493(12) Uani 1 1 d . . . . .
C38 C 0.1024(6) 0.8174(3) 0.7846(5) 0.0574(14) Uani 1 1 d . . . . .
C41 C 0.3435(6) 0.7725(3) 0.6922(4) 0.0527(12) Uani 1 1 d . . . . .
H41 H 0.423074 0.758157 0.661021 0.063 Uiso 1 1 calc R . . . .
C40 C 0.2888(6) 0.8375(3) 0.6720(5) 0.0608(15) Uani 1 1 d . . . . .
H40 H 0.330654 0.866117 0.626335 0.073 Uiso 1 1 calc R . . . .
C9 C 0.4760(5) 0.6336(2) 0.7469(4) 0.0422(10) Uani 1 1 d . . . . .
H9 H 0.488340 0.657426 0.685515 0.051 Uiso 1 1 calc R . . . .
C8 C 0.4803(5) 0.5309(3) 0.6404(4) 0.0433(11) Uani 1 1 d . . . . .
C7 C 0.4924(5) 0.4494(2) 0.6281(4) 0.0441(10) Uani 1 1 d . . . . .
C6 C 0.3203(5) 0.4177(3) 0.7491(4) 0.0462(11) Uani 1 1 d . . . . .
C5 C 0.2844(5) 0.3747(3) 0.8390(4) 0.0516(12) Uani 1 1 d . . . . .
C4 C 0.4987(6) 0.4077(3) 0.9280(4) 0.0497(12) Uani 1 1 d . . . . .
C3 C 0.6135(6) 0.3785(3) 0.9927(5) 0.0589(14) Uani 1 1 d . . . . .
C2 C 0.6925(6) 0.2944(3) 0.8706(5) 0.0631(16) Uani 1 1 d . . . . .
C51 C 0.7370(7) 0.2198(4) 0.8431(5) 0.0671(16) Uani 1 1 d . . . . .
C52 C 0.8911(8) 0.2181(5) 0.8267(8) 0.101(3) Uani 1 1 d . . . . .
H52A H 0.937784 0.235024 0.882594 0.152 Uiso 1 1 calc GR . . . .
H52B H 0.913674 0.248413 0.773898 0.152 Uiso 1 1 calc GR . . . .
H52C H 0.919455 0.169904 0.813355 0.152 Uiso 1 1 calc GR . . . .
C53 C 0.6565(9) 0.1991(5) 0.7543(6) 0.089(2) Uani 1 1 d . . . . .
H53A H 0.688955 0.153789 0.731156 0.134 Uiso 1 1 calc GR . . . .
H53B H 0.669378 0.235052 0.706288 0.134 Uiso 1 1 calc GR . . . .
H53C H 0.560535 0.195518 0.769371 0.134 Uiso 1 1 calc GR . . . .
C49 C 0.5532(8) 0.3718(3) 1.0925(5) 0.0702(17) Uani 1 1 d . . . . .
H49A H 0.476385 0.339473 1.091204 0.105 Uiso 1 1 calc GR . . . .
H49B H 0.523043 0.418068 1.113893 0.105 Uiso 1 1 calc GR . . . .
H49C H 0.622232 0.353743 1.135101 0.105 Uiso 1 1 calc GR . . . .
C50 C 0.7390(7) 0.4273(3) 0.9932(6) 0.080(2) Uani 1 1 d . . . . .
H50A H 0.807293 0.408287 1.035631 0.120 Uiso 1 1 calc GR . . . .
H50B H 0.712583 0.474346 1.014040 0.120 Uiso 1 1 calc GR . . . .
H50C H 0.776306 0.430224 0.930244 0.120 Uiso 1 1 calc GR . . . .
C47 C 0.1768(6) 0.4149(4) 0.8969(5) 0.0672(16) Uani 1 1 d . . . . .
H47A H 0.142038 0.384179 0.945941 0.101 Uiso 1 1 calc GR . . . .
H47B H 0.102592 0.429426 0.856089 0.101 Uiso 1 1 calc GR . . . .
H47C H 0.218126 0.456559 0.925181 0.101 Uiso 1 1 calc GR . . . .
C48 C 0.2287(7) 0.3027(3) 0.8045(5) 0.0661(16) Uani 1 1 d . . . . .
H48A H 0.297553 0.278966 0.767164 0.099 Uiso 1 1 calc GR . . . .
H48B H 0.148037 0.310472 0.766344 0.099 Uiso 1 1 calc GR . . . .
H48C H 0.205587 0.273435 0.858157 0.099 Uiso 1 1 calc GR . . . .
C10 C 0.5976(5) 0.6571(2) 0.8105(3) 0.0413(10) Uani 1 1 d . . . . .
H10 H 0.589210 0.708944 0.820467 0.050 Uiso 1 1 calc R . . . .
C11 C 0.6111(5) 0.6596(3) 0.9851(4) 0.0436(10) Uani 1 1 d . . . . .
C12 C 0.6235(7) 0.6155(3) 1.0736(4) 0.0599(14) Uani 1 1 d . . . . .
H12A H 0.718658 0.605179 1.085804 0.090 Uiso 1 1 calc GR . . . .
H12B H 0.573856 0.571389 1.065533 0.090 Uiso 1 1 calc GR . . . .
H12C H 0.585760 0.641555 1.126241 0.090 Uiso 1 1 calc GR . . . .
C45 C 0.4138(7) 0.4251(3) 0.5411(4) 0.0626(15) Uani 1 1 d . . . . .
H45A H 0.423256 0.374152 0.534004 0.094 Uiso 1 1 calc GR . . . .
H45B H 0.449856 0.448649 0.485966 0.094 Uiso 1 1 calc GR . . . .
H45C H 0.318272 0.436998 0.548218 0.094 Uiso 1 1 calc GR . . . .
C46 C 0.6440(6) 0.4327(3) 0.6146(4) 0.0569(14) Uani 1 1 d . . . . .
H46A H 0.693477 0.444411 0.671685 0.085 Uiso 1 1 calc GR . . . .
H46B H 0.679345 0.460624 0.562848 0.085 Uiso 1 1 calc GR . . . .
H46C H 0.655110 0.382687 0.600870 0.085 Uiso 1 1 calc GR . . . .
C18 C 0.8037(5) 0.5793(3) 0.7710(4) 0.0481(11) Uani 1 1 d . . . . .
H18 H 0.769820 0.545514 0.813397 0.058 Uiso 1 1 calc R . . . .
C17 C 0.9224(6) 0.5644(3) 0.7209(4) 0.0569(13) Uani 1 1 d . . . . .
H17 H 0.966546 0.520729 0.729755 0.068 Uiso 1 1 calc R . . . .
C16 C 0.9770(5) 0.6142(3) 0.6571(4) 0.0529(12) Uani 1 1 d . . . . .
C19 C 1.1015(6) 0.6010(4) 0.6050(5) 0.0693(17) Uani 1 1 d . . . . .
H19 H 1.148744 0.558048 0.613013 0.083 Uiso 1 1 calc R . . . .
C20 C 1.1500(7) 0.6513(5) 0.5441(5) 0.078(2) Uani 1 1 d . . . . .
H20 H 1.231732 0.642063 0.512070 0.093 Uiso 1 1 calc R . . . .
C21 C 1.0823(6) 0.7169(5) 0.5270(5) 0.0722(19) Uani 1 1 d . . . . .
C28 C 1.1274(7) 0.7682(5) 0.4610(6) 0.087(2) Uani 1 1 d . . . . .
H28 H 1.206573 0.759056 0.426158 0.105 Uiso 1 1 calc R . . . .
C27 C 1.0590(7) 0.8306(6) 0.4466(6) 0.098(3) Uani 1 1 d . . . . .
H27 H 1.090147 0.862490 0.400640 0.118 Uiso 1 1 calc R . . . .
C26 C 0.9450(7) 0.8473(5) 0.4987(6) 0.086(2) Uani 1 1 d . . . . .
H26 H 0.901463 0.891238 0.490052 0.103 Uiso 1 1 calc R . . . .
C23 C 0.8936(6) 0.7981(4) 0.5652(5) 0.0640(16) Uani 1 1 d . . . . .
C22 C 0.9605(6) 0.7325(4) 0.5796(4) 0.0593(15) Uani 1 1 d . . . . .
C15 C 0.9082(5) 0.6807(3) 0.6447(4) 0.0494(12) Uani 1 1 d . . . . .
C14 C 0.7857(5) 0.6958(3) 0.6964(4) 0.0452(11) Uani 1 1 d . . . . .
C13 C 0.7338(5) 0.6440(2) 0.7592(3) 0.0420(10) Uani 1 1 d . . . . .
C24 C 0.7752(6) 0.8137(3) 0.6214(5) 0.0590(14) Uani 1 1 d . . . . .
H24 H 0.732338 0.858028 0.615605 0.071 Uiso 1 1 calc R . . . .
C25 C 0.7245(6) 0.7644(3) 0.6832(4) 0.0494(12) Uani 1 1 d . . . . .
H25 H 0.646677 0.775988 0.718293 0.059 Uiso 1 1 calc R . . . .
Cl2 Cl 0.8332(15) 0.6333(6) 0.3775(10) 0.121(4) Uani 0.55(3) 1 d . U P A 2
Cl3 Cl 0.644(3) 0.7058(10) 0.4173(15) 0.183(8) Uani 0.45(3) 1 d . U P A 1
Cl5 Cl 0.8509(10) 0.5985(14) 0.4279(18) 0.142(8) Uani 0.45(3) 1 d . U P A 1
C1 C 0.6717(10) 0.6202(5) 0.4191(6) 0.088(2) Uani 1 1 d . U . . .
H1B H 0.672705 0.597032 0.481568 0.106 Uiso 0.55(3) 1 calc R . P A 2
H1A H 0.64(2) 0.597(11) 0.483(15) 0.106 Uiso 0.45(3) 1 d R . P A 1

loop_
_atom_site_aniso_label
_atom_site_aniso_U_11
_atom_site_aniso_U_22
_atom_site_aniso_U_33
_atom_site_aniso_U_23
_atom_site_aniso_U_13
_atom_site_aniso_U_12
Cl4 0.1267(17) 0.0889(13) 0.0969(15) -0.0043(11) -0.0222(13) -0.0027(12)
Cl1 0.153(6) 0.066(3) 0.079(4) -0.010(2) -0.022(3) 0.004(3)
O1 0.059(2) 0.087(3) 0.082(3) 0.039(3) 0.007(2) 0.005(2)
O2 0.068(2) 0.0339(17) 0.055(2) 0.0101(15) -0.0060(18) -0.0025(15)
O3 0.0502(19) 0.060(2) 0.062(2) 0.0126(18) -0.0007(17) 0.0043(17)
O5 0.070(2) 0.0392(18) 0.055(2) -0.0081(16) 0.0116(18) -0.0039(16)
O4 0.081(3) 0.054(2) 0.040(2) 0.0041(17) 0.0060(18) 0.0027(19)
N4 0.056(2) 0.0331(18) 0.035(2) 0.0000(15) 0.0004(17) 0.0009(16)
N3 0.044(2) 0.0378(19) 0.051(2) 0.0012(18) 0.0008(18) 0.0001(16)
N2 0.051(2) 0.037(2) 0.056(3) 0.0114(18) -0.001(2) -0.0028(17)
N1 0.064(3) 0.045(2) 0.063(3) 0.017(2) -0.004(2) 0.003(2)
N6 0.077(3) 0.056(3) 0.072(4) 0.008(2) 0.003(3) 0.011(2)
N7 0.086(4) 0.072(4) 0.075(4) 0.002(3) 0.004(3) 0.021(3)
N8 0.133(6) 0.068(4) 0.103(5) -0.010(4) 0.011(5) 0.027(4)
N5 0.059(2) 0.0350(19) 0.040(2) 0.0014(16) 0.0041(18) -0.0050(17)
C39 0.066(3) 0.047(3) 0.082(4) 0.001(3) -0.013(3) 0.012(3)
C42 0.085(5) 0.051(3) 0.120(7) 0.002(4) -0.012(4) 0.028(3)
C43 0.091(5) 0.058(4) 0.138(8) -0.013(5) -0.023(5) 0.033(4)
C44 0.064(4) 0.062(4) 0.127(7) -0.019(4) -0.004(4) 0.018(3)
C37 0.052(3) 0.057(3) 0.082(4) -0.026(3) -0.013(3) 0.012(3)
C36 0.053(3) 0.074(4) 0.077(4) -0.027(3) 0.000(3) 0.008(3)
C35 0.051(3) 0.073(4) 0.059(3) -0.016(3) 0.003(3) 0.000(3)
C32 0.050(3) 0.062(3) 0.046(3) -0.010(2) -0.002(2) 0.003(2)
C33 0.053(3) 0.061(3) 0.050(3) 0.003(3) 0.003(2) 0.000(2)
C34 0.059(3) 0.046(3) 0.048(3) 0.003(2) 0.005(2) 0.002(2)
C29 0.053(3) 0.040(2) 0.039(3) -0.001(2) 0.003(2) 0.003(2)
C30 0.054(3) 0.044(3) 0.045(3) -0.001(2) -0.003(2) 0.004(2)
C31 0.047(3) 0.045(3) 0.055(3) -0.011(2) -0.004(2) 0.006(2)
C38 0.057(3) 0.049(3) 0.066(4) -0.012(3) -0.012(3) 0.011(2)
C41 0.063(3) 0.046(3) 0.048(3) 0.002(2) 0.005(2) 0.006(2)
C40 0.071(4) 0.048(3) 0.064(4) 0.009(3) -0.003(3) 0.012(3)
C9 0.057(3) 0.030(2) 0.040(2) 0.0042(18) 0.005(2) 0.0039(19)
C8 0.046(2) 0.044(3) 0.040(3) 0.000(2) 0.007(2) -0.0022(19)
C7 0.053(3) 0.039(2) 0.041(3) -0.0060(19) 0.001(2) -0.001(2)
C6 0.049(3) 0.036(2) 0.053(3) 0.003(2) -0.001(2) -0.0031(19)
C5 0.050(3) 0.044(3) 0.061(3) 0.013(2) 0.002(2) -0.007(2)
C4 0.062(3) 0.037(2) 0.049(3) 0.008(2) -0.001(2) -0.001(2)
C3 0.066(3) 0.043(3) 0.068(4) 0.013(3) -0.014(3) 0.002(2)
C2 0.050(3) 0.060(3) 0.080(4) 0.019(3) 0.000(3) 0.001(2)
C51 0.062(3) 0.072(4) 0.067(4) 0.008(3) 0.005(3) 0.004(3)
C52 0.066(4) 0.102(6) 0.137(8) 0.020(6) 0.027(5) 0.017(4)
C53 0.093(5) 0.100(6) 0.074(5) 0.007(4) 0.008(4) -0.017(4)
C49 0.098(5) 0.053(3) 0.060(4) 0.007(3) -0.016(3) 0.002(3)
C50 0.076(4) 0.054(3) 0.110(6) 0.016(4) -0.032(4) -0.008(3)
C47 0.060(3) 0.070(4) 0.071(4) 0.026(3) 0.015(3) 0.011(3)
C48 0.062(3) 0.054(3) 0.082(4) 0.010(3) -0.009(3) -0.017(3)
C10 0.056(3) 0.031(2) 0.037(2) 0.0035(18) 0.006(2) -0.0007(19)
C11 0.048(3) 0.040(2) 0.042(3) -0.003(2) 0.007(2) -0.003(2)
C12 0.076(4) 0.059(3) 0.044(3) 0.002(3) 0.006(3) 0.001(3)
C45 0.074(4) 0.057(3) 0.057(3) -0.010(3) -0.009(3) -0.009(3)
C46 0.060(3) 0.047(3) 0.064(4) -0.010(2) 0.012(3) 0.006(2)
C18 0.053(3) 0.039(2) 0.052(3) 0.002(2) 0.002(2) 0.004(2)
C17 0.058(3) 0.051(3) 0.062(3) -0.003(3) -0.002(3) 0.007(2)
C16 0.046(3) 0.065(3) 0.047(3) -0.002(3) -0.001(2) 0.005(2)
C19 0.053(3) 0.094(5) 0.061(4) -0.005(3) 0.001(3) 0.016(3)
C20 0.050(3) 0.119(6) 0.064(4) 0.004(4) 0.007(3) -0.001(4)
C21 0.042(3) 0.114(6) 0.061(4) 0.015(4) 0.004(3) -0.007(3)
C28 0.049(3) 0.140(7) 0.073(5) 0.038(5) 0.014(3) -0.012(4)
C27 0.051(4) 0.151(8) 0.092(6) 0.067(6) 0.009(4) -0.012(4)
C26 0.062(4) 0.107(6) 0.088(5) 0.049(5) -0.003(4) -0.013(4)
C23 0.049(3) 0.081(4) 0.062(4) 0.027(3) -0.004(3) -0.011(3)
C22 0.040(3) 0.089(4) 0.049(3) 0.016(3) -0.003(2) -0.007(3)
C15 0.045(3) 0.065(3) 0.038(3) 0.007(2) -0.002(2) -0.003(2)
C14 0.049(3) 0.044(2) 0.043(3) 0.002(2) 0.000(2) -0.004(2)
C13 0.051(3) 0.035(2) 0.040(2) -0.0008(19) 0.003(2) -0.0043(18)
C24 0.057(3) 0.055(3) 0.065(4) 0.024(3) -0.003(3) -0.010(2)
C25 0.054(3) 0.045(3) 0.050(3) 0.010(2) 0.000(2) -0.005(2)
Cl2 0.115(5) 0.114(5) 0.133(6) -0.024(5) 0.024(5) -0.027(4)
Cl3 0.228(19) 0.100(6) 0.219(15) 0.024(7) -0.087(11) 0.001(8)
Cl5 0.100(4) 0.162(13) 0.164(13) -0.085(11) -0.032(5) 0.023(5)
C1 0.109(5) 0.082(4) 0.074(5) 0.001(4) 0.013(4) 0.001(4)

_geom_special_details            
;
 All esds (except the esd in the dihedral angle between two l.s. planes)
 are estimated using the full covariance matrix.  The cell esds are taken
 into account individually in the estimation of esds in distances, angles
 and torsion angles; correlations between esds in cell parameters are only
 used when they are defined by crystal symmetry.  An approximate (isotropic)
 treatment of cell esds is used for estimating esds involving l.s. planes.
;
loop_
_geom_bond_atom_site_label_1
_geom_bond_atom_site_label_2
_geom_bond_distance
_geom_bond_site_symmetry_2
_geom_bond_publ_flag
Cl4 C1 1.776(9) . ?
Cl1 C1 1.796(13) . ?
O1 C2 1.235(7) . ?
O2 C4 1.239(6) . ?
O3 C6 1.232(6) . ?
O5 C11 1.240(6) . ?
O4 C8 1.239(6) . ?
N4 H4 0.8591 . ?
N4 C9 1.454(6) . ?
N4 C8 1.335(6) . ?
N3 H3 0.8597 . ?
N3 C7 1.470(6) . ?
N3 C6 1.333(7) . ?
N2 H2 0.8596 . ?
N2 C5 1.463(7) . ?
N2 C4 1.352(7) . ?
N1 H1 0.8601 . ?
N1 C3 1.468(8) . ?
N1 C2 1.345(9) . ?
N6 N7 1.225(8) . ?
N6 C51 1.493(9) . ?
N7 N8 1.130(9) . ?
N5 H5 0.8603 . ?
N5 C10 1.460(6) . ?
N5 C11 1.341(6) . ?
C39 C42 1.391(9) . ?
C39 C38 1.419(10) . ?
C39 C40 1.424(9) . ?
C42 H42 0.9300 . ?
C42 C43 1.405(12) . ?
C43 H43 0.9300 . ?
C43 C44 1.372(13) . ?
C44 H44 0.9300 . ?
C44 C37 1.377(10) . ?
C37 C36 1.426(10) . ?
C37 C38 1.428(9) . ?
C36 H36 0.9300 . ?
C36 C35 1.349(10) . ?
C35 H35 0.9300 . ?
C35 C32 1.430(8) . ?
C32 C33 1.401(8) . ?
C32 C31 1.415(8) . ?
C33 H33 0.9300 . ?
C33 C34 1.385(8) . ?
C34 H34 0.9300 . ?
C34 C29 1.388(7) . ?
C29 C30 1.403(7) . ?
C29 C9 1.523(7) . ?
C30 C31 1.424(7) . ?
C30 C41 1.435(8) . ?
C31 C38 1.436(7) . ?
C41 H41 0.9300 . ?
C41 C40 1.354(8) . ?
C40 H40 0.9300 . ?
C9 H9 0.9800 . ?
C9 C10 1.546(7) . ?
C8 C7 1.536(7) . ?
C7 C45 1.510(8) . ?
C7 C46 1.519(7) . ?
C6 C5 1.539(7) . ?
C5 C47 1.525(8) . ?
C5 C48 1.527(8) . ?
C4 C3 1.539(8) . ?
C3 C49 1.530(10) . ?
C3 C50 1.523(9) . ?
C2 C51 1.508(9) . ?
C51 C52 1.516(9) . ?
C51 C53 1.523(11) . ?
C52 H52A 0.9600 . ?
C52 H52B 0.9600 . ?
C52 H52C 0.9600 . ?
C53 H53A 0.9600 . ?
C53 H53B 0.9600 . ?
C53 H53C 0.9600 . ?
C49 H49A 0.9600 . ?
C49 H49B 0.9600 . ?
C49 H49C 0.9600 . ?
C50 H50A 0.9600 . ?
C50 H50B 0.9600 . ?
C50 H50C 0.9600 . ?
C47 H47A 0.9600 . ?
C47 H47B 0.9600 . ?
C47 H47C 0.9600 . ?
C48 H48A 0.9600 . ?
C48 H48B 0.9600 . ?
C48 H48C 0.9600 . ?
C10 H10 0.9800 . ?
C10 C13 1.530(7) . ?
C11 C12 1.499(8) . ?
C12 H12A 0.9600 . ?
C12 H12B 0.9600 . ?
C12 H12C 0.9600 . ?
C45 H45A 0.9600 . ?
C45 H45B 0.9600 . ?
C45 H45C 0.9600 . ?
C46 H46A 0.9600 . ?
C46 H46B 0.9600 . ?
C46 H46C 0.9600 . ?
C18 H18 0.9300 . ?
C18 C17 1.382(8) . ?
C18 C13 1.394(7) . ?
C17 H17 0.9300 . ?
C17 C16 1.397(8) . ?
C16 C19 1.439(8) . ?
C16 C15 1.421(8) . ?
C19 H19 0.9300 . ?
C19 C20 1.357(11) . ?
C20 H20 0.9300 . ?
C20 C21 1.410(11) . ?
C21 C28 1.404(10) . ?
C21 C22 1.429(9) . ?
C28 H28 0.9300 . ?
C28 C27 1.356(13) . ?
C27 H27 0.9300 . ?
C27 C26 1.367(11) . ?
C26 H26 0.9300 . ?
C26 C23 1.405(9) . ?
C23 C22 1.401(9) . ?
C23 C24 1.427(9) . ?
C22 C15 1.426(8) . ?
C15 C14 1.425(7) . ?
C14 C13 1.406(7) . ?
C14 C25 1.423(7) . ?
C24 H24 0.9300 . ?
C24 C25 1.360(7) . ?
C25 H25 0.9300 . ?
Cl2 C1 1.695(12) . ?
Cl3 C1 1.62(2) . ?
Cl5 C1 1.792(12) . ?
C1 H1B 0.9800 . ?
C1 H1A 1.0(2) . ?

loop_
_geom_angle_atom_site_label_1
_geom_angle_atom_site_label_2
_geom_angle_atom_site_label_3
_geom_angle
_geom_angle_site_symmetry_1
_geom_angle_site_symmetry_3
_geom_angle_publ_flag
C9 N4 H4 119.2 . . ?
C8 N4 H4 119.3 . . ?
C8 N4 C9 121.5(4) . . ?
C7 N3 H3 118.6 . . ?
C6 N3 H3 118.5 . . ?
C6 N3 C7 122.9(4) . . ?
C5 N2 H2 117.2 . . ?
C4 N2 H2 117.2 . . ?
C4 N2 C5 125.6(4) . . ?
C3 N1 H1 119.4 . . ?
C2 N1 H1 119.4 . . ?
C2 N1 C3 121.3(5) . . ?
N7 N6 C51 115.6(6) . . ?
N8 N7 N6 173.7(8) . . ?
C10 N5 H5 118.6 . . ?
C11 N5 H5 118.6 . . ?
C11 N5 C10 122.8(4) . . ?
C42 C39 C38 118.6(7) . . ?
C42 C39 C40 123.1(7) . . ?
C38 C39 C40 118.3(5) . . ?
C39 C42 H42 120.2 . . ?
C39 C42 C43 119.7(8) . . ?
C43 C42 H42 120.2 . . ?
C42 C43 H43 118.8 . . ?
C44 C43 C42 122.3(6) . . ?
C44 C43 H43 118.8 . . ?
C43 C44 H44 120.4 . . ?
C43 C44 C37 119.3(7) . . ?
C37 C44 H44 120.4 . . ?
C44 C37 C36 121.1(6) . . ?
C44 C37 C38 120.2(7) . . ?
C36 C37 C38 118.7(6) . . ?
C37 C36 H36 119.0 . . ?
C35 C36 C37 121.9(6) . . ?
C35 C36 H36 119.0 . . ?
C36 C35 H35 119.8 . . ?
C36 C35 C32 120.4(6) . . ?
C32 C35 H35 119.8 . . ?
C33 C32 C35 121.5(6) . . ?
C33 C32 C31 118.2(5) . . ?
C31 C32 C35 120.3(5) . . ?
C32 C33 H33 119.9 . . ?
C34 C33 C32 120.1(5) . . ?
C34 C33 H33 119.9 . . ?
C33 C34 H34 118.9 . . ?
C33 C34 C29 122.2(5) . . ?
C29 C34 H34 118.9 . . ?
C34 C29 C30 119.4(5) . . ?
C34 C29 C9 119.3(4) . . ?
C30 C29 C9 121.3(4) . . ?
C29 C30 C31 118.5(5) . . ?
C29 C30 C41 123.7(5) . . ?
C31 C30 C41 117.8(5) . . ?
C32 C31 C30 121.3(5) . . ?
C32 C31 C38 118.7(5) . . ?
C30 C31 C38 120.0(5) . . ?
C39 C38 C37 119.9(5) . . ?
C39 C38 C31 120.2(5) . . ?
C37 C38 C31 119.9(6) . . ?
C30 C41 H41 119.1 . . ?
C40 C41 C30 121.9(5) . . ?
C40 C41 H41 119.1 . . ?
C39 C40 H40 119.1 . . ?
C41 C40 C39 121.8(6) . . ?
C41 C40 H40 119.1 . . ?
N4 C9 C29 113.2(4) . . ?
N4 C9 H9 106.7 . . ?
N4 C9 C10 110.8(4) . . ?
C29 C9 H9 106.7 . . ?
C29 C9 C10 112.5(4) . . ?
C10 C9 H9 106.7 . . ?
O4 C8 N4 122.8(4) . . ?
O4 C8 C7 119.4(4) . . ?
N4 C8 C7 117.8(4) . . ?
N3 C7 C8 111.2(4) . . ?
N3 C7 C45 111.7(4) . . ?
N3 C7 C46 107.4(4) . . ?
C45 C7 C8 110.5(4) . . ?
C45 C7 C46 109.1(5) . . ?
C46 C7 C8 106.9(4) . . ?
O3 C6 N3 122.5(5) . . ?
O3 C6 C5 119.2(5) . . ?
N3 C6 C5 118.1(4) . . ?
N2 C5 C6 112.1(4) . . ?
N2 C5 C47 110.8(5) . . ?
N2 C5 C48 106.6(4) . . ?
C47 C5 C6 109.9(4) . . ?
C47 C5 C48 111.1(5) . . ?
C48 C5 C6 106.1(5) . . ?
O2 C4 N2 122.5(5) . . ?
O2 C4 C3 121.6(5) . . ?
N2 C4 C3 115.8(4) . . ?
N1 C3 C4 109.7(5) . . ?
N1 C3 C49 108.1(5) . . ?
N1 C3 C50 109.5(5) . . ?
C49 C3 C4 107.1(5) . . ?
C50 C3 C4 111.7(5) . . ?
C50 C3 C49 110.7(6) . . ?
O1 C2 N1 122.7(6) . . ?
O1 C2 C51 118.6(6) . . ?
N1 C2 C51 118.7(5) . . ?
N6 C51 C2 106.6(5) . . ?
N6 C51 C52 111.2(6) . . ?
N6 C51 C53 109.4(6) . . ?
C2 C51 C52 110.0(6) . . ?
C2 C51 C53 107.3(6) . . ?
C52 C51 C53 112.0(7) . . ?
C51 C52 H52A 109.5 . . ?
C51 C52 H52B 109.5 . . ?
C51 C52 H52C 109.5 . . ?
H52A C52 H52B 109.5 . . ?
H52A C52 H52C 109.5 . . ?
H52B C52 H52C 109.5 . . ?
C51 C53 H53A 109.5 . . ?
C51 C53 H53B 109.5 . . ?
C51 C53 H53C 109.5 . . ?
H53A C53 H53B 109.5 . . ?
H53A C53 H53C 109.5 . . ?
H53B C53 H53C 109.5 . . ?
C3 C49 H49A 109.5 . . ?
C3 C49 H49B 109.5 . . ?
C3 C49 H49C 109.5 . . ?
H49A C49 H49B 109.5 . . ?
H49A C49 H49C 109.5 . . ?
H49B C49 H49C 109.5 . . ?
C3 C50 H50A 109.5 . . ?
C3 C50 H50B 109.5 . . ?
C3 C50 H50C 109.5 . . ?
H50A C50 H50B 109.5 . . ?
H50A C50 H50C 109.5 . . ?
H50B C50 H50C 109.5 . . ?
C5 C47 H47A 109.5 . . ?
C5 C47 H47B 109.5 . . ?
C5 C47 H47C 109.5 . . ?
H47A C47 H47B 109.5 . . ?
H47A C47 H47C 109.5 . . ?
H47B C47 H47C 109.5 . . ?
C5 C48 H48A 109.5 . . ?
C5 C48 H48B 109.5 . . ?
C5 C48 H48C 109.5 . . ?
H48A C48 H48B 109.5 . . ?
H48A C48 H48C 109.5 . . ?
H48B C48 H48C 109.5 . . ?
N5 C10 C9 112.2(4) . . ?
N5 C10 H10 107.4 . . ?
N5 C10 C13 112.2(4) . . ?
C9 C10 H10 107.4 . . ?
C13 C10 C9 110.0(4) . . ?
C13 C10 H10 107.4 . . ?
O5 C11 N5 122.4(5) . . ?
O5 C11 C12 121.5(5) . . ?
N5 C11 C12 116.0(4) . . ?
C11 C12 H12A 109.5 . . ?
C11 C12 H12B 109.5 . . ?
C11 C12 H12C 109.5 . . ?
H12A C12 H12B 109.5 . . ?
H12A C12 H12C 109.5 . . ?
H12B C12 H12C 109.5 . . ?
C7 C45 H45A 109.5 . . ?
C7 C45 H45B 109.5 . . ?
C7 C45 H45C 109.5 . . ?
H45A C45 H45B 109.5 . . ?
H45A C45 H45C 109.5 . . ?
H45B C45 H45C 109.5 . . ?
C7 C46 H46A 109.5 . . ?
C7 C46 H46B 109.5 . . ?
C7 C46 H46C 109.5 . . ?
H46A C46 H46B 109.5 . . ?
H46A C46 H46C 109.5 . . ?
H46B C46 H46C 109.5 . . ?
C17 C18 H18 119.3 . . ?
C17 C18 C13 121.4(5) . . ?
C13 C18 H18 119.3 . . ?
C18 C17 H17 119.5 . . ?
C18 C17 C16 120.9(5) . . ?
C16 C17 H17 119.5 . . ?
C17 C16 C19 122.4(6) . . ?
C17 C16 C15 118.7(5) . . ?
C15 C16 C19 118.9(5) . . ?
C16 C19 H19 120.0 . . ?
C20 C19 C16 119.9(7) . . ?
C20 C19 H19 120.0 . . ?
C19 C20 H20 118.5 . . ?
C19 C20 C21 123.1(6) . . ?
C21 C20 H20 118.5 . . ?
C20 C21 C22 118.4(6) . . ?
C28 C21 C20 123.9(6) . . ?
C28 C21 C22 117.7(7) . . ?
C21 C28 H28 119.0 . . ?
C27 C28 C21 122.1(7) . . ?
C27 C28 H28 119.0 . . ?
C28 C27 H27 119.6 . . ?
C28 C27 C26 120.9(7) . . ?
C26 C27 H27 119.6 . . ?
C27 C26 H26 120.0 . . ?
C27 C26 C23 120.0(8) . . ?
C23 C26 H26 120.0 . . ?
C26 C23 C24 121.7(6) . . ?
C22 C23 C26 120.1(6) . . ?
C22 C23 C24 118.2(5) . . ?
C23 C22 C21 119.2(6) . . ?
C23 C22 C15 121.3(5) . . ?
C15 C22 C21 119.5(6) . . ?
C16 C15 C22 120.2(5) . . ?
C16 C15 C14 120.3(5) . . ?
C14 C15 C22 119.6(5) . . ?
C13 C14 C15 119.1(5) . . ?
C13 C14 C25 123.4(5) . . ?
C25 C14 C15 117.4(5) . . ?
C18 C13 C10 120.3(4) . . ?
C18 C13 C14 119.7(5) . . ?
C14 C13 C10 119.9(4) . . ?
C23 C24 H24 119.6 . . ?
C25 C24 C23 120.8(6) . . ?
C25 C24 H24 119.6 . . ?
C14 C25 H25 118.7 . . ?
C24 C25 C14 122.6(5) . . ?
C24 C25 H25 118.7 . . ?
Cl4 C1 Cl1 109.9(6) . . ?
Cl4 C1 Cl5 112.0(5) . . ?
Cl4 C1 H1B 111.5 . . ?
Cl4 C1 H1A 103(10) . . ?
Cl1 C1 H1B 111.5 . . ?
Cl2 C1 Cl4 106.3(6) . . ?
Cl2 C1 Cl1 105.8(7) . . ?
Cl2 C1 H1B 111.5 . . ?
Cl3 C1 Cl4 117.9(9) . . ?
Cl3 C1 Cl5 112.5(9) . . ?
Cl3 C1 H1A 112(10) . . ?
Cl5 C1 H1A 97(10) . . ?

loop_
_geom_hbond_atom_site_label_D
_geom_hbond_atom_site_label_H
_geom_hbond_atom_site_label_A
_geom_hbond_distance_DH
_geom_hbond_distance_HA
_geom_hbond_distance_DA
_geom_hbond_angle_DHA
_geom_hbond_site_symmetry_A
_geom_hbond_publ_flag
N4 H4 O2 0.86 2.13 2.982(5) 169.7 . yes
N3 H3 O1 0.86 2.22 3.050(6) 162.3 . yes
N5 H5 O2 0.86 2.15 2.989(5) 164.8 . yes

loop_
_geom_torsion_atom_site_label_1
_geom_torsion_atom_site_label_2
_geom_torsion_atom_site_label_3
_geom_torsion_atom_site_label_4
_geom_torsion
_geom_torsion_site_symmetry_1
_geom_torsion_site_symmetry_2
_geom_torsion_site_symmetry_3
_geom_torsion_site_symmetry_4
_geom_torsion_publ_flag
O1 C2 C51 N6 -168.9(6) . . . . ?
O1 C2 C51 C52 70.4(8) . . . . ?
O1 C2 C51 C53 -51.8(8) . . . . ?
O2 C4 C3 N1 -145.5(5) . . . . ?
O2 C4 C3 C49 97.4(6) . . . . ?
O2 C4 C3 C50 -23.9(8) . . . . ?
O3 C6 C5 N2 -157.9(5) . . . . ?
O3 C6 C5 C47 -34.1(7) . . . . ?
O3 C6 C5 C48 86.1(6) . . . . ?
O4 C8 C7 N3 -160.1(4) . . . . ?
O4 C8 C7 C45 -35.5(7) . . . . ?
O4 C8 C7 C46 83.0(6) . . . . ?
N4 C9 C10 N5 -62.3(5) . . . . ?
N4 C9 C10 C13 63.4(5) . . . . ?
N4 C8 C7 N3 23.4(6) . . . . ?
N4 C8 C7 C45 148.0(5) . . . . ?
N4 C8 C7 C46 -93.5(5) . . . . ?
N3 C6 C5 N2 26.0(7) . . . . ?
N3 C6 C5 C47 149.7(5) . . . . ?
N3 C6 C5 C48 -90.0(6) . . . . ?
N2 C4 C3 N1 36.4(7) . . . . ?
N2 C4 C3 C49 -80.7(6) . . . . ?
N2 C4 C3 C50 158.0(6) . . . . ?
N1 C2 C51 N6 12.3(8) . . . . ?
N1 C2 C51 C52 -108.5(7) . . . . ?
N1 C2 C51 C53 129.4(6) . . . . ?
N7 N6 C51 C2 175.3(6) . . . . ?
N7 N6 C51 C52 -64.7(9) . . . . ?
N7 N6 C51 C53 59.6(8) . . . . ?
N5 C10 C13 C18 34.1(6) . . . . ?
N5 C10 C13 C14 -148.9(4) . . . . ?
C39 C42 C43 C44 0.8(14) . . . . ?
C42 C39 C38 C37 2.9(10) . . . . ?
C42 C39 C38 C31 -177.6(6) . . . . ?
C42 C39 C40 C41 176.5(7) . . . . ?
C42 C43 C44 C37 -0.6(13) . . . . ?
C43 C44 C37 C36 -178.8(7) . . . . ?
C43 C44 C37 C38 1.6(11) . . . . ?
C44 C37 C36 C35 -178.9(7) . . . . ?
C44 C37 C38 C39 -2.8(9) . . . . ?
C44 C37 C38 C31 177.7(6) . . . . ?
C37 C36 C35 C32 1.3(9) . . . . ?
C36 C37 C38 C39 177.6(6) . . . . ?
C36 C37 C38 C31 -1.9(9) . . . . ?
C36 C35 C32 C33 180.0(6) . . . . ?
C36 C35 C32 C31 -2.0(9) . . . . ?
C35 C32 C33 C34 -178.4(5) . . . . ?
C35 C32 C31 C30 -178.2(5) . . . . ?
C35 C32 C31 C38 0.6(8) . . . . ?
C32 C33 C34 C29 -2.8(9) . . . . ?
C32 C31 C38 C39 -178.3(5) . . . . ?
C32 C31 C38 C37 1.3(8) . . . . ?
C33 C32 C31 C30 -0.1(8) . . . . ?
C33 C32 C31 C38 178.8(5) . . . . ?
C33 C34 C29 C30 -1.4(8) . . . . ?
C33 C34 C29 C9 177.8(5) . . . . ?
C34 C29 C30 C31 4.7(7) . . . . ?
C34 C29 C30 C41 -175.6(5) . . . . ?
C34 C29 C9 N4 36.2(6) . . . . ?
C34 C29 C9 C10 -90.2(5) . . . . ?
C29 C30 C31 C32 -4.0(8) . . . . ?
C29 C30 C31 C38 177.2(5) . . . . ?
C29 C30 C41 C40 -178.1(6) . . . . ?
C29 C9 C10 N5 65.4(5) . . . . ?
C29 C9 C10 C13 -168.9(4) . . . . ?
C30 C29 C9 N4 -144.5(5) . . . . ?
C30 C29 C9 C10 89.0(6) . . . . ?
C30 C31 C38 C39 0.6(8) . . . . ?
C30 C31 C38 C37 -179.9(5) . . . . ?
C30 C41 C40 C39 1.4(10) . . . . ?
C31 C32 C33 C34 3.5(8) . . . . ?
C31 C30 C41 C40 1.6(8) . . . . ?
C38 C39 C42 C43 -1.9(12) . . . . ?
C38 C39 C40 C41 -3.3(10) . . . . ?
C38 C37 C36 C35 0.6(9) . . . . ?
C41 C30 C31 C32 176.3(5) . . . . ?
C41 C30 C31 C38 -2.5(8) . . . . ?
C40 C39 C42 C43 178.2(7) . . . . ?
C40 C39 C38 C37 -177.2(6) . . . . ?
C40 C39 C38 C31 2.3(9) . . . . ?
C9 N4 C8 O4 1.1(7) . . . . ?
C9 N4 C8 C7 177.4(4) . . . . ?
C9 C29 C30 C31 -174.6(5) . . . . ?
C9 C29 C30 C41 5.1(8) . . . . ?
C9 C10 C13 C18 -91.6(5) . . . . ?
C9 C10 C13 C14 85.5(5) . . . . ?
C8 N4 C9 C29 107.3(5) . . . . ?
C8 N4 C9 C10 -125.3(5) . . . . ?
C7 N3 C6 O3 3.5(8) . . . . ?
C7 N3 C6 C5 179.5(4) . . . . ?
C6 N3 C7 C8 59.6(6) . . . . ?
C6 N3 C7 C45 -64.3(6) . . . . ?
C6 N3 C7 C46 176.2(4) . . . . ?
C5 N2 C4 O2 -1.6(9) . . . . ?
C5 N2 C4 C3 176.5(5) . . . . ?
C4 N2 C5 C6 52.9(7) . . . . ?
C4 N2 C5 C47 -70.3(6) . . . . ?
C4 N2 C5 C48 168.6(5) . . . . ?
C3 N1 C2 O1 -0.7(9) . . . . ?
C3 N1 C2 C51 178.1(5) . . . . ?
C2 N1 C3 C4 54.2(7) . . . . ?
C2 N1 C3 C49 170.7(5) . . . . ?
C2 N1 C3 C50 -68.7(7) . . . . ?
C10 N5 C11 O5 5.1(8) . . . . ?
C10 N5 C11 C12 -172.1(5) . . . . ?
C11 N5 C10 C9 -132.6(5) . . . . ?
C11 N5 C10 C13 103.0(5) . . . . ?
C18 C17 C16 C19 178.9(6) . . . . ?
C18 C17 C16 C15 0.1(8) . . . . ?
C17 C18 C13 C10 176.0(5) . . . . ?
C17 C18 C13 C14 -1.1(8) . . . . ?
C17 C16 C19 C20 -179.9(6) . . . . ?
C17 C16 C15 C22 -179.6(5) . . . . ?
C17 C16 C15 C14 -0.2(8) . . . . ?
C16 C19 C20 C21 -1.3(11) . . . . ?
C16 C15 C14 C13 -0.4(8) . . . . ?
C16 C15 C14 C25 177.8(5) . . . . ?
C19 C16 C15 C22 1.6(8) . . . . ?
C19 C16 C15 C14 -179.0(5) . . . . ?
C19 C20 C21 C28 -176.9(8) . . . . ?
C19 C20 C21 C22 3.0(11) . . . . ?
C20 C21 C28 C27 179.8(8) . . . . ?
C20 C21 C22 C23 178.5(6) . . . . ?
C20 C21 C22 C15 -2.4(10) . . . . ?
C21 C28 C27 C26 2.3(14) . . . . ?
C21 C22 C15 C16 0.1(9) . . . . ?
C21 C22 C15 C14 -179.3(6) . . . . ?
C28 C21 C22 C23 -1.5(10) . . . . ?
C28 C21 C22 C15 177.6(6) . . . . ?
C28 C27 C26 C23 -2.9(14) . . . . ?
C27 C26 C23 C22 1.2(12) . . . . ?
C27 C26 C23 C24 179.7(7) . . . . ?
C26 C23 C22 C21 1.0(10) . . . . ?
C26 C23 C22 C15 -178.1(6) . . . . ?
C26 C23 C24 C25 177.9(7) . . . . ?
C23 C22 C15 C16 179.2(6) . . . . ?
C23 C22 C15 C14 -0.2(9) . . . . ?
C23 C24 C25 C14 0.7(9) . . . . ?
C22 C21 C28 C27 -0.1(12) . . . . ?
C22 C23 C24 C25 -3.7(9) . . . . ?
C22 C15 C14 C13 179.0(5) . . . . ?
C22 C15 C14 C25 -2.8(8) . . . . ?
C15 C16 C19 C20 -1.1(9) . . . . ?
C15 C14 C13 C10 -176.1(5) . . . . ?
C15 C14 C13 C18 1.0(7) . . . . ?
C15 C14 C25 C24 2.6(8) . . . . ?
C13 C18 C17 C16 0.5(9) . . . . ?
C13 C14 C25 C24 -179.3(5) . . . . ?
C24 C23 C22 C21 -177.5(6) . . . . ?
C24 C23 C22 C15 3.4(9) . . . . ?
C25 C14 C13 C10 5.8(8) . . . . ?
C25 C14 C13 C18 -177.1(5) . . . . ?

_shelx_res_file                  
;
TITL s5108r_a.res in P2(1)
    s5108r.res
    created by SHELXL-2017/1 at 17:13:56 on 05-Feb-2018
REM Old TITL s5108r in P2(1)/m
REM SHELXT solution in P2(1)
REM R1 0.181, Rweak 0.065, Alpha 0.006, Orientation as input
REM Flack x = -2.307 ( 0.200 ) from Parsons' quotients
REM Formula found by SHELXT: C55 N6 O8
CELL 1.54184 9.719759 18.659228 14.080152 90 90.1614 90
ZERR 2 0.000577 0.001062 0.001219 0 0.0066 0
LATT -1
SYMM -X,0.5+Y,-Z
SFAC C H Cl N O
UNIT 106 106 6 16 10
SIMU C1 Cl4 Cl1 Cl2 Cl3 Cl5
RIGU C1 Cl4 Cl1 Cl2 Cl3 Cl5

L.S. 4
PLAN  15
SIZE 0.031 0.05 0.213
HTAB N4 O2
HTAB N3 O1
HTAB N5 O2
BOND $H
LIST 4
MORE -1
CONF
htab
fmap 2
acta
REM <olex2.extras>
REM <HklSrc "%.\\s5108r.hkl">
REM </olex2.extras>

WGHT    0.093400    0.016800
EXTI    0.002333
FVAR       4.05717   0.44866
CL4   3    0.585730    0.566622    0.333178    11.00000    0.12672    0.08888 =
         0.09689   -0.00425   -0.02217   -0.00266
PART 2
CL1   3    0.594026    0.707468    0.424264   -21.00000    0.15341    0.06578 =
         0.07882   -0.00994   -0.02161    0.00401

PART 0
O1    5    0.695126    0.342014    0.809756    11.00000    0.05866    0.08663 =
         0.08191    0.03880    0.00747    0.00469
O2    5    0.490282    0.472301    0.908259    11.00000    0.06836    0.03387 =
         0.05491    0.01005   -0.00604   -0.00247
O3    5    0.229896    0.453212    0.709637    11.00000    0.05016    0.06030 =
         0.06185    0.01265   -0.00073    0.00428
O5    5    0.621838    0.725863    0.987058    11.00000    0.06955    0.03920 =
         0.05523   -0.00806    0.01158   -0.00391
O4    5    0.477015    0.569825    0.569141    11.00000    0.08133    0.05391 =
         0.04039    0.00408    0.00599    0.00265
N4    4    0.481221    0.556949    0.728746    11.00000    0.05558    0.03313 =
         0.03525    0.00004    0.00041    0.00095
AFIX   3
H4    2    0.485021    0.527789    0.775896    11.00000   -1.20000
AFIX   0
N3    4    0.446886    0.411402    0.713885    11.00000    0.04440    0.03785 =
         0.05084    0.00121    0.00084    0.00005
AFIX   3
H3    2    0.504496    0.384002    0.742775    11.00000   -1.20000
AFIX   0
N2    4    0.406031    0.358994    0.896691    11.00000    0.05107    0.03664 =
         0.05621    0.01141   -0.00109   -0.00276
AFIX   3
H2    2    0.419841    0.314984    0.912041    11.00000   -1.20000
AFIX   0
N1    4    0.653926    0.306585    0.960807    11.00000    0.06355    0.04501 =
         0.06303    0.01651   -0.00353    0.00274
AFIX   3
H1    2    0.652876    0.271615    1.000597    11.00000   -1.20000
AFIX   0
N6    4    0.696941    0.171691    0.923053    11.00000    0.07699    0.05603 =
         0.07233    0.00822    0.00256    0.01071
N7    4    0.717163    0.107652    0.910128    11.00000    0.08612    0.07180 =
         0.07496    0.00196    0.00428    0.02064
N8    4    0.729374    0.047552    0.905608    11.00000    0.13347    0.06787 =
         0.10302   -0.01012    0.01103    0.02692
N5    4    0.594026    0.623068    0.903867    11.00000    0.05880    0.03502 =
         0.04033    0.00143    0.00406   -0.00504
AFIX   3
H5    2    0.580285    0.577578    0.906917    11.00000   -1.20000
AFIX   0
C39   1    0.168938    0.863304    0.718867    11.00000    0.06571    0.04733 =
         0.08242    0.00096   -0.01274    0.01171
C42   1    0.114457    0.931275    0.703349    11.00000    0.08547    0.05094 =
         0.12016    0.00168   -0.01182    0.02755
AFIX  43
H42   2    0.157836    0.962846    0.662014    11.00000   -1.20000
AFIX   0
C43   1   -0.006477    0.951972    0.750471    11.00000    0.09128    0.05810 =
         0.13838   -0.01296   -0.02323    0.03327
AFIX  43
H43   2   -0.042490    0.997329    0.738922    11.00000   -1.20000
AFIX   0
C44   1   -0.073254    0.907634    0.812890    11.00000    0.06449    0.06186 =
         0.12669   -0.01875   -0.00416    0.01796
AFIX  43
H44   2   -0.152640    0.923008    0.843467    11.00000   -1.20000
AFIX   0
C37   1   -0.021496    0.840109    0.829801    11.00000    0.05197    0.05734 =
         0.08167   -0.02616   -0.01313    0.01152
C36   1   -0.089063    0.791799    0.892780    11.00000    0.05270    0.07412 =
         0.07701   -0.02671    0.00012    0.00825
AFIX  43
H36   2   -0.170258    0.806153    0.921935    11.00000   -1.20000
AFIX   0
C35   1   -0.038650    0.725867    0.911316    11.00000    0.05063    0.07269 =
         0.05926   -0.01629    0.00270   -0.00035
AFIX  43
H35   2   -0.086230    0.695289    0.951742    11.00000   -1.20000
AFIX   0
C32   1    0.087494    0.702705    0.869188    11.00000    0.05001    0.06167 =
         0.04586   -0.00979   -0.00242    0.00266
C33   1    0.141884    0.634509    0.887353    11.00000    0.05337    0.06052 =
         0.05042    0.00328    0.00300   -0.00002
AFIX  43
H33   2    0.094607    0.602781    0.926372    11.00000   -1.20000
AFIX   0
C34   1    0.265900    0.614277    0.847311    11.00000    0.05945    0.04552 =
         0.04756    0.00285    0.00461    0.00153
AFIX  43
H34   2    0.302363    0.569610    0.862390    11.00000   -1.20000
AFIX   0
C29   1    0.337661    0.658405    0.785417    11.00000    0.05315    0.04048 =
         0.03936   -0.00109    0.00329    0.00293
C30   1    0.282241    0.725222    0.760442    11.00000    0.05423    0.04354 =
         0.04549   -0.00127   -0.00259    0.00368
C31   1    0.158589    0.747927    0.805276    11.00000    0.04733    0.04529 =
         0.05529   -0.01111   -0.00444    0.00598
C38   1    0.102386    0.817389    0.784602    11.00000    0.05703    0.04870 =
         0.06636   -0.01215   -0.01205    0.01051
C41   1    0.343526    0.772544    0.692229    11.00000    0.06330    0.04631 =
         0.04838    0.00170    0.00510    0.00593
AFIX  43
H41   2    0.423074    0.758157    0.661021    11.00000   -1.20000
AFIX   0
C40   1    0.288824    0.837540    0.672021    11.00000    0.07051    0.04764 =
         0.06432    0.00890   -0.00284    0.01224
AFIX  43
H40   2    0.330654    0.866117    0.626335    11.00000   -1.20000
AFIX   0
C9    1    0.475965    0.633591    0.746921    11.00000    0.05655    0.03019 =
         0.03991    0.00420    0.00521    0.00386
AFIX  13
H9    2    0.488340    0.657426    0.685515    11.00000   -1.20000
AFIX   0
C8    1    0.480295    0.530898    0.640420    11.00000    0.04566    0.04444 =
         0.03973    0.00043    0.00738   -0.00223
C7    1    0.492355    0.449359    0.628074    11.00000    0.05281    0.03865 =
         0.04072   -0.00601    0.00084   -0.00119
C6    1    0.320278    0.417684    0.749077    11.00000    0.04923    0.03624 =
         0.05309    0.00254   -0.00116   -0.00314
C5    1    0.284373    0.374702    0.838985    11.00000    0.05041    0.04398 =
         0.06050    0.01320    0.00215   -0.00684
C4    1    0.498672    0.407712    0.927966    11.00000    0.06243    0.03715 =
         0.04944    0.00833   -0.00145   -0.00087
C3    1    0.613506    0.378466    0.992667    11.00000    0.06609    0.04294 =
         0.06766    0.01319   -0.01428    0.00200
C2    1    0.692527    0.294378    0.870617    11.00000    0.04956    0.05971 =
         0.08013    0.01948    0.00002    0.00126
C51   1    0.737047    0.219824    0.843093    11.00000    0.06177    0.07218 =
         0.06725    0.00799    0.00511    0.00448
C52   1    0.891118    0.218137    0.826735    11.00000    0.06557    0.10170 =
         0.13695    0.02006    0.02670    0.01694
AFIX 137
H52A  2    0.937784    0.235024    0.882594    11.00000   -1.50000
H52B  2    0.913674    0.248413    0.773898    11.00000   -1.50000
H52C  2    0.919455    0.169904    0.813355    11.00000   -1.50000
AFIX   0
C53   1    0.656537    0.199133    0.754266    11.00000    0.09349    0.10044 =
         0.07374    0.00720    0.00776   -0.01743
AFIX 137
H53A  2    0.688955    0.153789    0.731156    11.00000   -1.50000
H53B  2    0.669378    0.235052    0.706288    11.00000   -1.50000
H53C  2    0.560535    0.195518    0.769371    11.00000   -1.50000
AFIX   0
C49   1    0.553173    0.371818    1.092514    11.00000    0.09759    0.05299 =
         0.06000    0.00734   -0.01625    0.00247
AFIX 137
H49A  2    0.476385    0.339473    1.091204    11.00000   -1.50000
H49B  2    0.523043    0.418068    1.113893    11.00000   -1.50000
H49C  2    0.622232    0.353743    1.135101    11.00000   -1.50000
AFIX   0
C50   1    0.739026    0.427350    0.993194    11.00000    0.07622    0.05364 =
         0.11038    0.01628   -0.03231   -0.00800
AFIX 137
H50A  2    0.807293    0.408287    1.035631    11.00000   -1.50000
H50B  2    0.712583    0.474346    1.014040    11.00000   -1.50000
H50C  2    0.776306    0.430224    0.930244    11.00000   -1.50000
AFIX   0
C47   1    0.176815    0.414946    0.896918    11.00000    0.06011    0.07022 =
         0.07144    0.02575    0.01527    0.01145
AFIX 137
H47A  2    0.142038    0.384179    0.945941    11.00000   -1.50000
H47B  2    0.102592    0.429426    0.856089    11.00000   -1.50000
H47C  2    0.218126    0.456559    0.925181    11.00000   -1.50000
AFIX   0
C48   1    0.228721    0.302711    0.804457    11.00000    0.06187    0.05394 =
         0.08231    0.01049   -0.00880   -0.01733
AFIX 137
H48A  2    0.297553    0.278966    0.767164    11.00000   -1.50000
H48B  2    0.148037    0.310472    0.766344    11.00000   -1.50000
H48C  2    0.205587    0.273435    0.858157    11.00000   -1.50000
AFIX   0
C10   1    0.597649    0.657148    0.810542    11.00000    0.05584    0.03124 =
         0.03678    0.00351    0.00611   -0.00067
AFIX  13
H10   2    0.589210    0.708944    0.820467    11.00000   -1.20000
AFIX   0
C11   1    0.611122    0.659638    0.985065    11.00000    0.04839    0.04029 =
         0.04208   -0.00348    0.00737   -0.00282
C12   1    0.623458    0.615469    1.073623    11.00000    0.07607    0.05950 =
         0.04414    0.00152    0.00576    0.00096
AFIX 137
H12A  2    0.718658    0.605179    1.085804    11.00000   -1.50000
H12B  2    0.573856    0.571389    1.065533    11.00000   -1.50000
H12C  2    0.585760    0.641555    1.126241    11.00000   -1.50000
AFIX   0
C45   1    0.413776    0.425077    0.541146    11.00000    0.07412    0.05708 =
         0.05667   -0.01029   -0.00860   -0.00857
AFIX 137
H45A  2    0.423256    0.374152    0.534004    11.00000   -1.50000
H45B  2    0.449856    0.448649    0.485966    11.00000   -1.50000
H45C  2    0.318272    0.436998    0.548218    11.00000   -1.50000
AFIX   0
C46   1    0.644022    0.432742    0.614633    11.00000    0.05994    0.04666 =
         0.06415   -0.00959    0.01245    0.00617
AFIX 137
H46A  2    0.693477    0.444411    0.671685    11.00000   -1.50000
H46B  2    0.679345    0.460624    0.562848    11.00000   -1.50000
H46C  2    0.655110    0.382687    0.600870    11.00000   -1.50000
AFIX   0
C18   1    0.803735    0.579323    0.770954    11.00000    0.05274    0.03924 =
         0.05221    0.00192    0.00218    0.00445
AFIX  43
H18   2    0.769820    0.545514    0.813397    11.00000   -1.20000
AFIX   0
C17   1    0.922401    0.564447    0.720873    11.00000    0.05784    0.05124 =
         0.06168   -0.00259   -0.00249    0.00712
AFIX  43
H17   2    0.966546    0.520729    0.729755    11.00000   -1.20000
AFIX   0
C16   1    0.976977    0.614160    0.657089    11.00000    0.04644    0.06511 =
         0.04713   -0.00211   -0.00061    0.00542
C19   1    1.101537    0.600984    0.604967    11.00000    0.05308    0.09416 =
         0.06067   -0.00454    0.00127    0.01555
AFIX  43
H19   2    1.148744    0.558048    0.613013    11.00000   -1.20000
AFIX   0
C20   1    1.150042    0.651284    0.544056    11.00000    0.04968    0.11871 =
         0.06435    0.00358    0.00661   -0.00073
AFIX  43
H20   2    1.231732    0.642063    0.512070    11.00000   -1.20000
AFIX   0
C21   1    1.082331    0.716905    0.526995    11.00000    0.04202    0.11350 =
         0.06115    0.01459    0.00376   -0.00693
C28   1    1.127374    0.768194    0.461032    11.00000    0.04933    0.14010 =
         0.07313    0.03807    0.01446   -0.01170
AFIX  43
H28   2    1.206573    0.759056    0.426158    11.00000   -1.20000
AFIX   0
C27   1    1.059021    0.830620    0.446592    11.00000    0.05137    0.15076 =
         0.09209    0.06676    0.00920   -0.01229
AFIX  43
H27   2    1.090147    0.862490    0.400640    11.00000   -1.20000
AFIX   0
C26   1    0.944990    0.847323    0.498675    11.00000    0.06212    0.10729 =
         0.08833    0.04946   -0.00332   -0.01298
AFIX  43
H26   2    0.901463    0.891238    0.490052    11.00000   -1.20000
AFIX   0
C23   1    0.893553    0.798132    0.565242    11.00000    0.04912    0.08097 =
         0.06180    0.02742   -0.00361   -0.01096
C22   1    0.960486    0.732500    0.579624    11.00000    0.04021    0.08870 =
         0.04907    0.01570   -0.00268   -0.00738
C15   1    0.908157    0.680701    0.644675    11.00000    0.04501    0.06526 =
         0.03796    0.00661   -0.00162   -0.00256
C14   1    0.785689    0.695841    0.696397    11.00000    0.04878    0.04350 =
         0.04345    0.00187   -0.00003   -0.00448
C13   1    0.733781    0.643963    0.759185    11.00000    0.05079    0.03515 =
         0.04016   -0.00080    0.00280   -0.00428
C24   1    0.775233    0.813684    0.621379    11.00000    0.05707    0.05535 =
         0.06466    0.02369   -0.00318   -0.00980
AFIX  43
H24   2    0.732338    0.858028    0.615605    11.00000   -1.20000
AFIX   0
C25   1    0.724497    0.764408    0.683213    11.00000    0.05368    0.04465 =
         0.04999    0.01001    0.00018   -0.00479
AFIX  43
H25   2    0.646677    0.775988    0.718293    11.00000   -1.20000
AFIX   0

PART 2
CL2   3    0.833160    0.633343    0.377491   -21.00000    0.11512    0.11420 =
         0.13314   -0.02372    0.02390   -0.02743
PART 0
PART 1
CL3   3    0.644374    0.705808    0.417323    21.00000    0.22846    0.10001 =
         0.21941    0.02425   -0.08709    0.00114
CL5   3    0.850862    0.598456    0.427932    21.00000    0.10011    0.16154 =
         0.16412   -0.08531   -0.03208    0.02328
PART 0
C1    1    0.671659    0.620195    0.419102    11.00000    0.10890    0.08157 =
         0.07404    0.00080    0.01324    0.00110
PART 2
AFIX  13
H1B   2    0.672705    0.597032    0.481568   -21.00000   -1.20000
AFIX   0
PART 0
PART 1
H1A   2    0.641607    0.597468    0.483440    21.00000   -1.20000
HKLF 4


REM  s5108r_a.res in P2(1)
REM R1 =  0.0614 for    7244 Fo > 4sig(Fo)  and  0.0884 for all   10270 data
REM    654 parameters refined using     76 restraints

END

WGHT      0.0935      0.0084

REM Instructions for potential hydrogen bonds
HTAB N4 O2
HTAB N3 O1
EQIV $1 -x+1, y-1/2, -z+2
HTAB N2 O5_$1
HTAB N5 O2
HTAB C49 O5_$1
HTAB C50 O1
EQIV $2 -x+1, y-1/2, -z+1
HTAB C48 Cl3^a_$2
HTAB C45 O3
HTAB C1 O4

REM Highest difference peak  0.308,  deepest hole -0.444,  1-sigma level  0.046
Q1    1   0.4866  0.6906  0.3450  11.00000  0.05    0.31
Q2    1   0.8412  0.6811  0.6737  11.00000  0.05    0.22
Q3    1   0.0900  0.6837  0.8812  11.00000  0.05    0.19
Q4    1   0.6666  0.5975  0.3018  11.00000  0.05    0.18
Q5    1   0.1648  0.8470  0.7565  11.00000  0.05    0.17
Q6    1   0.7736  0.6765  0.7165  11.00000  0.05    0.17
Q7    1   0.2670  0.3648  0.7162  11.00000  0.05    0.17
Q8    1   0.6810  0.6520  0.7748  11.00000  0.05    0.16
Q9    1   0.4473  0.6355  0.4287  11.00000  0.05    0.16
Q10   1   0.7684  0.8148  0.5189  11.00000  0.05    0.16
Q11   1   0.1187  0.7254  0.8572  11.00000  0.05    0.16
Q12   1   0.1947  0.8609  0.7044  11.00000  0.05    0.16
Q13   1   0.4652  0.6210  1.0080  11.00000  0.05    0.16
Q14   1   0.2413  0.6236  0.8555  11.00000  0.05    0.16
Q15   1   0.6150  0.5019  0.5842  11.00000  0.05    0.15
;
_shelx_res_checksum              66531
_olex2_submission_special_instructions 'No special instructions were received'
_oxdiff_exptl_absorpt_empirical_details 
;
Empirical correction (ABSPACK) includes:
- Absorption correction using spherical harmonics
- Frame scaling
;
_oxdiff_exptl_absorpt_empirical_full_max 2.140
_oxdiff_exptl_absorpt_empirical_full_min 0.568
####################################################################### 
# 
# This file contains crystal structure data downloaded from the 
# Cambridge Structural Database (CSD) hosted by the Cambridge 
# Crystallographic Data Centre (CCDC).
# 
# Full information about CCDC data access policies and citation 
# guidelines are available at http://www.ccdc.cam.ac.uk/access/V1 
# 
# Audit and citation data items may have been added by the CCDC. 
# Please retain this information to preserve the provenance of 
# this file and to allow appropriate attribution of the data. 
# 
#######################################################################

data_s4270
_database_code_depnum_ccdc_archive 'CCDC 1843680'
_audit_update_record             
;
2018-05-16 deposited with the CCDC.
2018-07-16 downloaded from the CCDC.
;
_audit_creation_date             2018-05-14
_audit_creation_method           
;
Olex2 1.2
(compiled 2018.04.26 svn.r3504 for OlexSys, GUI svn.r5492)
;
_shelx_SHELXL_version_number     2018/1
_chemical_name_common            ?
_chemical_name_systematic        ?
_chemical_formula_moiety         'C72 H82 N8 O9, 2.75(H2 O)'
_chemical_formula_sum            'C72 H87.50 N8 O11.75'
_chemical_formula_weight         1252.99
_chemical_absolute_configuration rm
_chemical_melting_point          ?
_chemical_oxdiff_formula         'C6 H6 O6 N6'
loop_
_atom_type_symbol
_atom_type_description
_atom_type_scat_dispersion_real
_atom_type_scat_dispersion_imag
_atom_type_scat_source
C C 0.0181 0.0091 'International Tables Vol C Tables 4.2.6.8 and 6.1.1.4'
H H 0.0000 0.0000 'International Tables Vol C Tables 4.2.6.8 and 6.1.1.4'
N N 0.0311 0.0180 'International Tables Vol C Tables 4.2.6.8 and 6.1.1.4'
O O 0.0492 0.0322 'International Tables Vol C Tables 4.2.6.8 and 6.1.1.4'

_shelx_space_group_comment       
;
The symmetry employed for this shelxl refinement is uniquely defined
by the following loop, which should always be used as a source of
symmetry information in preference to the above space-group names.
They are only intended as comments.
;
_space_group_crystal_system      monoclinic
_space_group_IT_number           4
_space_group_name_H-M_alt        'P 1 21 1'
_space_group_name_Hall           'P 2yb'
loop_
_space_group_symop_operation_xyz
'x, y, z'
'-x, y+1/2, -z'

_cell_length_a                   15.5782(6)
_cell_length_b                   18.4753(5)
_cell_length_c                   24.4315(7)
_cell_angle_alpha                90
_cell_angle_beta                 91.976(3)
_cell_angle_gamma                90
_cell_volume                     7027.5(4)
_cell_formula_units_Z            4
_cell_measurement_reflns_used    9794
_cell_measurement_temperature    150.0
_cell_measurement_theta_max      68.2500
_cell_measurement_theta_min      2.9820
_shelx_estimated_absorpt_T_max   0.993
_shelx_estimated_absorpt_T_min   0.859
_exptl_absorpt_coefficient_mu    0.654
_exptl_absorpt_correction_T_max  1.00000
_exptl_absorpt_correction_T_min  0.90239
_exptl_absorpt_correction_type   multi-scan
_exptl_absorpt_process_details   
;
CrysAlisPro 1.171.39.30c (Rigaku Oxford Diffraction, 2017)
Empirical absorption correction using spherical harmonics,
 implemented in SCALE3 ABSPACK scaling algorithm.
;
_exptl_absorpt_special_details   ?
_exptl_crystal_colour            'clear colourless'
_exptl_crystal_colour_lustre     clear
_exptl_crystal_colour_primary    colourless
_exptl_crystal_density_diffrn    1.184
_exptl_crystal_density_meas      ?
_exptl_crystal_density_method    ?
_exptl_crystal_description       plate
_exptl_crystal_F_000             2678
_exptl_crystal_size_max          0.24
_exptl_crystal_size_mid          0.21
_exptl_crystal_size_min          0.01
_exptl_transmission_factor_max   ?
_exptl_transmission_factor_min   ?
_diffrn_reflns_av_R_equivalents  0.0999
_diffrn_reflns_av_unetI/netI     0.0865
_diffrn_reflns_Laue_measured_fraction_full 0.981
_diffrn_reflns_Laue_measured_fraction_max 0.979
_diffrn_reflns_limit_h_max       18
_diffrn_reflns_limit_h_min       -18
_diffrn_reflns_limit_k_max       21
_diffrn_reflns_limit_k_min       -22
_diffrn_reflns_limit_l_max       28
_diffrn_reflns_limit_l_min       -29
_diffrn_reflns_number            47191
_diffrn_reflns_point_group_measured_fraction_full 0.784
_diffrn_reflns_point_group_measured_fraction_max 0.780
_diffrn_reflns_theta_full        67.684
_diffrn_reflns_theta_max         68.485
_diffrn_reflns_theta_min         1.809
_diffrn_ambient_temperature      150.0
_diffrn_detector                 'CCD plate'
_diffrn_detector_area_resol_mean ?
_diffrn_measured_fraction_theta_full 0.981
_diffrn_measured_fraction_theta_max 0.979
_diffrn_measurement_details      
;
List of Runs (angles in degrees, time in seconds):

  # Type    Start    End  Width  t~exp~   \w     \q     \k     \f   Frames
#--------------------------------------------------------------------------
  1  \w     86.70 265.70   1.00   11.00    --  113.00  73.87  24.21  179
  2  \f    -25.79 332.43   1.00   11.00 159.16 110.00  73.87    --   358
  3  \f    -23.83 172.29   1.00   11.00  96.79  95.00  73.87    --   196
  4  \w      0.70 147.66   1.00    5.50    --   20.00  73.87  -5.79  147
  5  \f    104.44 275.65   1.00   11.00 163.53  95.00  73.87    --   171
  6  \f     72.34 258.57   1.00   11.00 139.21 113.00  73.87    --   186
  7  \f    177.25 300.40   1.00    5.50  -6.38 -75.00  73.87    --   123
  8  \w     99.74 247.74   1.00   11.00    --  111.00  73.87 184.21  148
  9  \f     36.62 178.71   1.00   11.00 234.21 110.00  73.87    --   142
 10  \f    187.02 268.07   1.00    5.50 121.93  25.00  73.87    --    81
 11  \w    124.93 214.93   1.00   11.00    --  105.00  73.87 129.21   90
 12  \w     87.44 218.44   1.00   11.00    --  113.00  73.87 229.21  131
 13  \w     61.15 134.15   1.00   11.00    --   90.00  73.87 109.21   73
;
_diffrn_measurement_device       'abstract diffractometer'
_diffrn_measurement_device_type  
'Saxi-CrysAlisPro-abstract goniometer imported SAXI images'
_diffrn_measurement_method       '\w and \f scans'
_diffrn_orient_matrix_type       
'CrysAlisPro convention (1999,Acta A55,543-557)'
_diffrn_orient_matrix_UB_11      0.0371541000
_diffrn_orient_matrix_UB_12      -0.0313456000
_diffrn_orient_matrix_UB_13      -0.0526035000
_diffrn_orient_matrix_UB_21      0.0835487000
_diffrn_orient_matrix_UB_22      -0.0198108000
_diffrn_orient_matrix_UB_23      0.0320695000
_diffrn_orient_matrix_UB_31      -0.0378700000
_diffrn_orient_matrix_UB_32      -0.0746648000
_diffrn_orient_matrix_UB_33      0.0136006000
_diffrn_radiation_monochromator  graphite
_diffrn_radiation_probe          x-ray
_diffrn_radiation_type           CuK\a
_diffrn_radiation_wavelength     1.54184
_diffrn_source                   'fine-focus sealed X-ray tube'
_diffrn_source_type              'Enhance (Cu) X-ray Source'
_diffrn_special_details          ?
_reflns_Friedel_coverage         0.542
_reflns_Friedel_fraction_full    0.574
_reflns_Friedel_fraction_max     0.567
_reflns_number_gt                12076
_reflns_number_total             20163
_reflns_odcompleteness_completeness 97.86
_reflns_odcompleteness_iscentric 1
_reflns_odcompleteness_theta     68.37
_reflns_special_details          
;
 Reflections were merged by SHELXL according to the crystal
 class for the calculation of statistics and refinement.
 
 Structure factors included contributions from the .fab file.
 
 _reflns_Friedel_fraction is defined as the number of unique
 Friedel pairs measured divided by the number that would be
 possible theoretically, ignoring centric projections and
 systematic absences.
;
_reflns_threshold_expression     'I > 2\s(I)'
_computing_cell_refinement       'CrysAlisPro 1.171.39.30c (Rigaku OD, 2017)'
_computing_data_collection       'CrysAlisPro 1.171.39.30c (Rigaku OD, 2017)'
_computing_data_reduction        'CrysAlisPro 1.171.39.30c (Rigaku OD, 2017)'
_computing_molecular_graphics    'Olex2 (Dolomanov et al., 2009)'
_computing_publication_material  'Olex2 (Dolomanov et al., 2009)'
_computing_structure_refinement  'ShelXL (Sheldrick, 2015)'
_computing_structure_solution    'SHELXT 2014/5 (Sheldrick, 2014)'
_refine_diff_density_max         0.190
_refine_diff_density_min         -0.182
_refine_diff_density_rms         0.040
_refine_ls_abs_structure_details 
;
 Classical Flack method preferred over Parsons because s.u. lower.
;
_refine_ls_abs_structure_Flack   -0.2(2)
_refine_ls_extinction_coef       .
_refine_ls_extinction_method     none
_refine_ls_goodness_of_fit_ref   0.981
_refine_ls_hydrogen_treatment    constr
_refine_ls_matrix_type           full
_refine_ls_number_parameters     2256
_refine_ls_number_reflns         20163
_refine_ls_number_restraints     5703
_refine_ls_R_factor_all          0.1089
_refine_ls_R_factor_gt           0.0579
_refine_ls_restrained_S_all      0.868
_refine_ls_shift/su_max          0.005
_refine_ls_shift/su_mean         0.000
_refine_ls_structure_factor_coef Fsqd
_refine_ls_weighting_details     
'w=1/[\s^2^(Fo^2^)+(0.0636P)^2^] where P=(Fo^2^+2Fc^2^)/3'
_refine_ls_weighting_scheme      calc
_refine_ls_wR_factor_gt          0.1297
_refine_ls_wR_factor_ref         0.1572
_refine_special_details          
'A large number of restraints were employed in the refinement of the model. This is mainly due to the disorder seen in the structure. Similar thermal parameter and rigid bond restraints were applied globally, with isotropic restraints applied to atomic sites that were poorly behaved in the refinement. Solvent molecules were modelled where possible. A solvent mask was employed for the remainder of the unacounted for electron density, resulting in large void containing a small number of electrons (441A3 with 5.1e-).'
_olex2_refinement_description    
;
1. Fixed Uiso
 At 1.2 times of:
  All C(H) groups, All C(H,H) groups, All C(H,H,H,H) groups, All N(H) groups,
  All N(H,H) groups
 At 1.5 times of:
  All C(H,H,H) groups, All O(H,H) groups
2. Restrained distances
 C109-C1_4 \\sim C1_6-C109
 with sigma of 0.02
3. Uiso/Uaniso restraints and constraints
All non-hydrogen atoms have similar U: within 2A with sigma of 0.04 and sigma
for terminal atoms of 0.08
Uanis(C14_7) \\sim Ueq: with sigma of 0.01 and sigma for terminal atoms of 0.02
Uanis(C13_5) \\sim Ueq, Uanis(C13_2) \\sim Ueq, Uanis(C12_2) \\sim Ueq,
Uanis(C12_5) \\sim Ueq: with sigma of 0.01 and sigma for terminal atoms of 0.02
Uanis(C115) \\sim Ueq, Uanis(C109) \\sim Ueq: with sigma of 0.01 and sigma for
terminal atoms of 0.02
Uanis(C9_6) \\sim Ueq, Uanis(C9_4) \\sim Ueq: with sigma of 0.01 and sigma for
terminal atoms of 0.02
Uanis(C12_7) \\sim Ueq: with sigma of 0.01 and sigma for terminal atoms of 0.02
4. Rigid body (RIGU) restrains
 All non-hydrogen atoms
 with sigma for 1-2 distances of 0.004 and sigma for 1-3 distances of 0.004
5. Same fragment restrains
{C1_2, C2_2, C3_2, C4_2, C5_2, C6_2, C7_2, C8_2, C9_2, C10_2, C11_2, C12_2,
C13_2, C14_2, C15_2, C16_2}
{C1_3, C2_3, C3_3, C4_3, C5_3, C6_3, C7_3, C8_3, C9_3, C10_3, C11_3, C12_3,
C13_3, C14_3, C15_3, C16_3}
{C1_4, C2_4, C3_4, C4_4, C5_4, C6_4, C7_4, C8_4, C9_4, C10_4, C11_4, C12_4,
C13_4, C14_4, C15_4, C16_4}
{C1_5, C2_5, C3_5, C4_5, C5_5, C6_5, C7_5, C8_5, C9_5, C10_5, C11_5, C12_5,
C13_5, C14_5, C15_5, C16_5}
{C1_6, C2_6, C3_6, C4_6, C5_6, C6_6, C7_6, C8_6, C9_6, C10_6, C11_6, C12_6,
C13_6, C14_6, C15_6, C16_6}
{C1_7, C2_7, C3_7, C4_7, C5_7, C6_7, C7_7, C8_7, C9_7, C10_7, C11_7, C12_7,
C13_7, C14_7, C15_7, C16_7}
as
{C1_1, C2_1, C3_1, C4_1, C5_1, C6_1, C7_1, C8_1, C9_1, C10_1, C11_1, C12_1,
C13_1, C14_1, C15_1, C16_1} sigma for 1-2: 0.02 1-3: 0.04
6. Others
 Sof(H10A)=Sof(N116)=Sof(H116)=Sof(H52A)=Sof(H63C)=Sof(H63D)=Sof(O118)=
 Sof(C119)=Sof(H11D)=Sof(H11E)=Sof(H11F)=Sof(C117)=Sof(C62A)=Sof(C61A)=
 Sof(H61A)=Sof(C60A)=Sof(H60A)=Sof(C59A)=Sof(H59A)=Sof(C58A)=Sof(H58A)=
 Sof(C57A)=Sof(H57A)=Sof(O2C)=Sof(H2CA)=Sof(H2CB)=Sof(O1C)=Sof(H1CA)=Sof(H1CB)=
 Sof(C115)=Sof(H115)=Sof(C114)=Sof(H114)=Sof(C1)=Sof(C2)=Sof(H2)=Sof(C3)=
 Sof(H3)=Sof(C4)=Sof(C5)=Sof(H5)=Sof(C6)=Sof(H6)=Sof(C7)=Sof(C8)=Sof(H8)=
 Sof(C9)=Sof(H9)=Sof(C10)=Sof(H10)=Sof(C11)=Sof(C12)=Sof(H12)=Sof(C13)=Sof(H13)=
 Sof(C14)=Sof(C15)=Sof(C16)=Sof(C1)=Sof(C2)=Sof(H2)=Sof(C3)=Sof(H3)=Sof(C4)=
 Sof(C5)=Sof(H5)=Sof(C6)=Sof(H6)=Sof(C7)=Sof(C8)=Sof(H8)=Sof(C9)=Sof(H9)=
 Sof(C10)=Sof(H10)=Sof(C11)=Sof(C12)=Sof(H12)=Sof(C13)=Sof(H13)=Sof(C14)=
 Sof(C15)=Sof(C16)=Sof(C1)=Sof(C2)=Sof(H2)=Sof(C3)=Sof(H3)=Sof(C4)=Sof(C5)=
 Sof(H5)=Sof(C6)=Sof(H6)=Sof(C7)=Sof(C8)=Sof(H8)=Sof(C9)=Sof(H9)=Sof(C10)=
 Sof(H10)=Sof(C11)=Sof(C12)=Sof(H12)=Sof(C13)=Sof(H13)=Sof(C14)=Sof(C15)=
 Sof(C16)=1-FVAR(1)
 Sof(H107)=Sof(H52)=Sof(C108)=Sof(H108)=Sof(H63A)=Sof(H63B)=Sof(C109)=
 Sof(H109)=Sof(O5B)=Sof(H5BA)=Sof(H5BB)=Sof(O6B)=Sof(H6BA)=Sof(H6BB)=Sof(C62)=
 Sof(C59)=Sof(H59)=Sof(C58)=Sof(H58)=Sof(C60)=Sof(H60)=Sof(C57)=Sof(H57)=
 Sof(C111)=Sof(C113)=Sof(H11A)=Sof(H11B)=Sof(H11C)=Sof(O112)=Sof(C61)=Sof(H61)=
 Sof(N110)=Sof(H110)=Sof(C1)=Sof(C2)=Sof(H2)=Sof(C3)=Sof(H3)=Sof(C4)=Sof(C5)=
 Sof(H5)=Sof(C6)=Sof(H6)=Sof(C7)=Sof(C8)=Sof(H8)=Sof(C9)=Sof(H9)=Sof(C10)=
 Sof(H10)=Sof(C11)=Sof(C12)=Sof(H12)=Sof(C13)=Sof(H13)=Sof(C14)=Sof(C15)=
 Sof(C16)=Sof(C1)=Sof(C2)=Sof(H2)=Sof(C3)=Sof(H3)=Sof(C4)=Sof(C5)=Sof(H5)=
 Sof(C6)=Sof(H6)=Sof(C7)=Sof(C8)=Sof(H8)=Sof(C9)=Sof(H9)=Sof(C10)=Sof(H10)=
 Sof(C11)=Sof(C12)=Sof(H12)=Sof(C13)=Sof(H13)=Sof(C14)=Sof(C15)=Sof(C16)=
 Sof(C1)=Sof(C2)=Sof(H2)=Sof(C3)=Sof(H3)=Sof(C4)=Sof(C5)=Sof(H5)=Sof(C6)=
 Sof(H6)=Sof(C7)=Sof(C8)=Sof(H8)=Sof(C9)=Sof(H9)=Sof(C10)=Sof(H10)=Sof(C11)=
 Sof(C12)=Sof(H12)=Sof(C13)=Sof(H13)=Sof(C14)=Sof(C15)=Sof(C16)=FVAR(1)
 Fixed Sof: O3B(0.5) H3BA(0.5) H3BB(0.5) O4B(0.5) H4BA(0.5) H4BB(0.5) O7B(0.5)
 H7BA(0.5) H7BB(0.5)
7.a Riding coordinates:
 O1B(H1BA,H1BB), O2B(H2BA,H2BB), O5B(H5BA,H5BB), O6B(H6BA,H6BB), O3B(H3BA,
 H3BB), O4B(H4BA,H4BB), O2C(H2CA,H2CB), O1C(H1CA,H1CB), O7B(H7BA,H7BB)
7.b Ternary CH refined with riding coordinates:
 C52(H52), C52(H52A), C70(H70), C78(H78), C108(H108), C51(H51), C21(H21),
 C109(H109), C13(H13), C115(H115), C114(H114)
7.c Secondary CH2 refined with riding coordinates:
 C63(H63A,H63B), C63(H63C,H63D), C7(H7A,H7B)
7.d Aromatic/amide H refined with riding coordinates:
 N26(H26), N95(H95), N38(H38), N67(H67), N44(H44), N83(H83), N50(H50),
 N18(H18), N75(H75), N53(H53), N11(H11), N32(H32), N89(H89), N107(H107),
 N107(H10A), N116(H116), C4(H4), C5(H5), C3(H3), C1(H1), C2(H2), C59(H59),
 C58(H58), C60(H60), C57(H57), C61(H61), C61A(H61A), C60A(H60A), C59A(H59A),
 C58A(H58A), C57A(H57A), N110(H110), N101(H101), C2(H2), C3(H3), C5(H5), C6(H6),
  C8(H8), C9(H9), C10(H10), C12(H12), C13(H13), C2(H2), C3(H3), C5(H5), C6(H6),
 C8(H8), C9(H9), C10(H10), C12(H12), C13(H13), C2(H2), C3(H3), C5(H5), C6(H6),
 C8(H8), C9(H9), C10(H10), C12(H12), C13(H13), C2(H2), C3(H3), C5(H5), C6(H6),
 C8(H8), C9(H9), C10(H10), C12(H12), C13(H13), C2(H2), C3(H3), C5(H5), C6(H6),
 C8(H8), C9(H9), C10(H10), C12(H12), C13(H13), C2(H2), C3(H3), C5(H5), C6(H6),
 C8(H8), C9(H9), C10(H10), C12(H12), C13(H13), C2(H2), C3(H3), C5(H5), C6(H6),
 C8(H8), C9(H9), C10(H10), C12(H12), C13(H13)
7.e Idealised Me refined as rotating group:
 C69(H69A,H69B,H69C), C80(H80A,H80B,H80C), C85(H85A,H85B,H85C), C20(H20A,H20B,
 H20C), C29(H29A,H29B,H29C), C77(H77A,H77B,H77C), C28(H28A,H28B,H28C), C92(H92A,
 H92B,H92C), C34(H34A,H34B,H34C), C56(H56A,H56B,H56C), C86(H86A,H86B,H86C),
 C72(H72A,H72B,H72C), C79(H79A,H79B,H79C), C23(H23A,H23B,H23C), C35(H35A,H35B,
 H35C), C71(H71A,H71B,H71C), C41(H41A,H41B,H41C), C22(H22A,H22B,H22C), C40(H40A,
 H40B,H40C), C91(H91A,H91B,H91C), C97(H97A,H97B,H97C), C98(H98A,H98B,H98C),
 C16(H16A,H16B,H16C), C15(H15A,H15B,H15C), C14(H14A,H14B,H14C), C113(H11A,H11B,
 H11C), C119(H11D,H11E,H11F), C103(H10B,H10C,H10D), C104(H10E,H10F,H10G),
 C47(H47A,H47B,H47C), C46(H46A,H46B,H46C)
;
_atom_sites_solution_hydrogens   mixed
_atom_sites_solution_primary     ?
_atom_sites_solution_secondary   ?
loop_
_atom_site_label
_atom_site_type_symbol
_atom_site_fract_x
_atom_site_fract_y
_atom_site_fract_z
_atom_site_U_iso_or_equiv
_atom_site_adp_type
_atom_site_occupancy
_atom_site_site_symmetry_order
_atom_site_calc_flag
_atom_site_refinement_flags_posn
_atom_site_refinement_flags_adp
_atom_site_refinement_flags_occupancy
_atom_site_disorder_assembly
_atom_site_disorder_group
O94 O 0.5292(3) 0.5236(2) 0.72720(16) 0.0318(9) Uani 1 1 d . U . . .
O82 O 0.5503(3) 0.2780(2) 0.62582(16) 0.0325(9) Uani 1 1 d . U . . .
O37 O -0.0255(3) 1.0131(2) 0.77452(15) 0.0305(9) Uani 1 1 d . U . . .
O64 O 0.6509(3) 0.4512(2) 0.39482(15) 0.0341(9) Uani 1 1 d . U . . .
O25 O -0.0506(3) 0.7670(2) 0.87258(16) 0.0334(9) Uani 1 1 d . U . . .
O8 O -0.1510(3) 0.9426(2) 1.10274(17) 0.0396(10) Uani 1 1 d . U . . .
O66 O 0.6198(3) 0.4537(2) 0.48515(16) 0.0338(9) Uani 1 1 d . U . . .
O88 O 0.4197(3) 0.4240(2) 0.63986(15) 0.0328(9) Uani 1 1 d . U . . .
O74 O 0.7116(3) 0.3751(2) 0.59241(15) 0.0326(9) Uani 1 1 d . U . . .
O31 O 0.0833(3) 0.9099(2) 0.86068(16) 0.0334(9) Uani 1 1 d . U . . .
O00E O -0.2138(3) 0.8614(2) 0.90600(16) 0.0404(11) Uani 1 1 d . U . . .
O49 O 0.1908(3) 0.8795(2) 0.64932(16) 0.0389(11) Uani 1 1 d . U . . .
O10 O -0.1208(3) 0.9443(2) 1.01278(18) 0.0456(12) Uani 1 1 d . U . . .
N26 N -0.0191(3) 0.8054(2) 0.95927(19) 0.0318(11) Uani 1 1 d . U . . .
H26 H -0.034550 0.805875 0.993581 0.038 Uiso 1 1 calc R . . . .
N95 N 0.6055(3) 0.4293(3) 0.69459(19) 0.0313(11) Uani 1 1 d . U . . .
H95 H 0.621021 0.406114 0.665096 0.038 Uiso 1 1 calc R . . . .
N38 N -0.1021(3) 0.9183(2) 0.80494(19) 0.0307(11) Uani 1 1 d . U . . .
H38 H -0.120109 0.894975 0.833778 0.037 Uiso 1 1 calc R . . . .
N67 N 0.7481(3) 0.4117(2) 0.45580(19) 0.0321(11) Uani 1 1 d . U . . .
H67 H 0.775810 0.398672 0.426604 0.039 Uiso 1 1 calc R . . . .
N44 N 0.0285(3) 0.8543(2) 0.74833(18) 0.0275(10) Uani 1 1 d . U . . .
H44 H 0.027377 0.856136 0.784286 0.033 Uiso 1 1 calc R . . . .
N83 N 0.5210(3) 0.3207(3) 0.54045(19) 0.0321(11) Uani 1 1 d . U . . .
H83 H 0.536768 0.321646 0.506215 0.039 Uiso 1 1 calc R . . . .
N50 N 0.1209(3) 0.9619(2) 0.69985(18) 0.0285(10) Uani 1 1 d . U . . .
H50 H 0.084279 0.969353 0.725907 0.034 Uiso 1 1 calc R . . . .
N18 N -0.1961(3) 0.7817(3) 0.9760(2) 0.0330(11) Uani 1 1 d . U . . .
H18 H -0.205457 0.772549 1.010577 0.040 Uiso 1 1 calc R . . . .
O55 O 0.1633(3) 1.2175(2) 0.7634(2) 0.0518(13) Uani 1 1 d . U . . .
N75 N 0.6965(3) 0.2947(2) 0.52287(19) 0.0320(11) Uani 1 1 d . U . . .
H75 H 0.705947 0.285176 0.488308 0.038 Uiso 1 1 calc R . . . .
N53 N 0.1005(4) 1.1135(2) 0.7376(2) 0.0341(11) Uani 1 1 d . U . . .
H53 H 0.054159 1.086249 0.736913 0.041 Uiso 1 1 calc R . . . .
N11 N -0.2470(4) 0.8988(3) 1.0433(2) 0.0401(12) Uani 1 1 d . U . . .
H11 H -0.273526 0.885320 1.072827 0.048 Uiso 1 1 calc R . . . .
O1B O 0.0406(4) 0.2934(3) 0.91975(19) 0.0553(14) Uani 1 1 d . U . . .
H1BA H 0.094347 0.285714 0.921704 0.083 Uiso 1 1 d R . . . .
H1BB H 0.028557 0.320994 0.892724 0.083 Uiso 1 1 d R . . . .
N32 N -0.0311(4) 0.9436(3) 0.90822(19) 0.0358(12) Uani 1 1 d . U . . .
H32 H -0.065446 0.933734 0.935079 0.043 Uiso 1 1 calc R . . . .
O2B O 0.1981(4) 0.2630(2) 0.8740(2) 0.0541(13) Uani 1 1 d . U . . .
H2BA H 0.192020 0.255622 0.839702 0.081 Uiso 1 1 d R . . . .
H2BB H 0.242480 0.289522 0.877402 0.081 Uiso 1 1 d R . . . .
N89 N 0.5338(3) 0.4588(3) 0.59175(19) 0.0337(11) Uani 1 1 d . U . . .
H89 H 0.567149 0.450450 0.564114 0.040 Uiso 1 1 calc R . . . .
N107 N 0.3853(4) 0.4669(2) 0.8048(2) 0.0346(12) Uani 1 1 d . U . . .
H107 H 0.427372 0.475946 0.782669 0.042 Uiso 0.569(2) 1 calc R . P A 1
H10A H 0.416472 0.477253 0.776495 0.042 Uiso 0.431(2) 1 calc R . P A 2
C65 C 0.6707(4) 0.4402(3) 0.4493(2) 0.0304(12) Uani 1 1 d . U . . .
N116 N 0.4166(18) 0.6253(16) 0.7838(12) 0.032(5) Uani 0.431(2) 1 d . U P A 2
H116 H 0.448380 0.602439 0.760192 0.039 Uiso 0.431(2) 1 calc R . P A 2
C81 C 0.5689(4) 0.2833(3) 0.5775(2) 0.0296(12) Uani 1 1 d . U . . .
C24 C -0.0674(4) 0.7693(3) 0.9221(2) 0.0309(12) Uani 1 1 d . U . . .
C30 C 0.0387(4) 0.9011(3) 0.9003(2) 0.0293(12) Uani 1 1 d . U . . .
C36 C -0.0563(4) 0.9785(3) 0.8125(2) 0.0274(12) Uani 1 1 d . U . . .
C9 C -0.1700(5) 0.9295(3) 1.0493(2) 0.0396(14) Uani 1 1 d . U . . .
C93 C 0.5598(4) 0.4900(3) 0.6885(2) 0.0291(12) Uani 1 1 d . U . . .
C73 C 0.7274(4) 0.3568(3) 0.5452(2) 0.0307(12) Uani 1 1 d . U . . .
C52 C 0.1801(4) 1.0855(3) 0.7145(2) 0.0287(12) Uani 1 1 d . U . . .
H52 H 0.204299 1.126076 0.692776 0.034 Uiso 0.569(2) 1 calc R . P A 1
H52A H 0.206655 1.125944 0.693806 0.034 Uiso 0.431(2) 1 calc R . P A 2
C105 C 0.3645(4) 0.3982(3) 0.8154(2) 0.0292(12) Uani 1 1 d . U . . .
C48 C 0.1409(4) 0.8937(3) 0.6865(2) 0.0303(13) Uani 1 1 d . U . . .
C17 C -0.2273(4) 0.8434(3) 0.9536(2) 0.0360(14) Uani 1 1 d . U . . .
C84 C 0.4430(4) 0.3603(3) 0.5552(2) 0.0331(13) Uani 1 1 d . U . . .
C87 C 0.4657(4) 0.4162(3) 0.5999(2) 0.0322(13) Uani 1 1 d . U . . .
C70 C 0.8725(4) 0.3549(3) 0.5030(2) 0.0351(13) Uani 1 1 d . U . . .
H70 H 0.855599 0.309909 0.482578 0.042 Uiso 1 1 calc R . . . .
C39 C -0.1238(4) 0.8889(3) 0.7496(2) 0.0362(13) Uani 1 1 d . U . . .
C19 C -0.1464(4) 0.7288(3) 0.9442(2) 0.0316(13) Uani 1 1 d . U . . .
C68 C 0.7898(4) 0.4010(3) 0.5103(2) 0.0322(12) Uani 1 1 d . U . . .
C96 C 0.6307(4) 0.3998(3) 0.7484(2) 0.0359(13) Uani 1 1 d . U . . .
C78 C 0.6132(4) 0.1822(3) 0.5152(2) 0.0314(13) Uani 1 1 d . U . . .
H78 H 0.584194 0.206462 0.483027 0.038 Uiso 1 1 calc R . . . .
C69 C 0.8073(4) 0.4737(3) 0.5370(2) 0.0338(13) Uani 1 1 d . U . . .
H69A H 0.850233 0.500002 0.516346 0.051 Uiso 1 1 calc GR . . . .
H69B H 0.829062 0.466348 0.574710 0.051 Uiso 1 1 calc GR . . . .
H69C H 0.754030 0.501897 0.537259 0.051 Uiso 1 1 calc GR . . . .
C6 C -0.0417(5) 0.9388(3) 1.1743(3) 0.0425(14) Uani 1 1 d . U . . .
C108 C 0.3399(12) 0.5270(12) 0.8293(6) 0.020(3) Uani 0.569(2) 1 d . U P A 1
H108 H 0.283845 0.508426 0.842312 0.025 Uiso 0.569(2) 1 calc R . P A 1
C51 C 0.1579(4) 1.0238(3) 0.6725(2) 0.0276(12) Uani 1 1 d . U . . .
H51 H 0.213279 1.007361 0.657160 0.033 Uiso 1 1 calc R . . . .
C80 C 0.6850(4) 0.1351(3) 0.4934(3) 0.0407(15) Uani 1 1 d . U . . .
H80A H 0.732699 0.165925 0.482655 0.061 Uiso 1 1 calc GR . . . .
H80B H 0.663139 0.107634 0.461562 0.061 Uiso 1 1 calc GR . . . .
H80C H 0.705174 0.101399 0.522075 0.061 Uiso 1 1 calc GR . . . .
C33 C -0.0494(5) 1.0056(3) 0.8724(2) 0.0375(14) Uani 1 1 d . U . . .
C76 C 0.6478(4) 0.2431(3) 0.5545(2) 0.0309(12) Uani 1 1 d . U . . .
C63 C 0.5651(4) 0.4712(3) 0.3794(2) 0.0360(13) Uani 1 1 d . U . . .
H63A H 0.560653 0.524671 0.379241 0.043 Uiso 0.569(2) 1 calc R . P A 1
H63B H 0.525778 0.452501 0.407024 0.043 Uiso 0.569(2) 1 calc R . P A 1
H63C H 0.564565 0.500242 0.345310 0.043 Uiso 0.431(2) 1 calc R . P A 2
H63D H 0.539861 0.500656 0.408611 0.043 Uiso 0.431(2) 1 calc R . P A 2
C85 C 0.4088(4) 0.4011(3) 0.5038(2) 0.0372(14) Uani 1 1 d . U . . .
H85A H 0.453089 0.434125 0.491150 0.056 Uiso 1 1 calc GR . . . .
H85B H 0.357554 0.428837 0.512888 0.056 Uiso 1 1 calc GR . . . .
H85C H 0.393844 0.366192 0.474806 0.056 Uiso 1 1 calc GR . . . .
C21 C -0.1149(4) 0.6684(3) 0.9840(3) 0.0344(14) Uani 1 1 d . U . . .
H21 H -0.084285 0.692529 1.015730 0.041 Uiso 1 1 calc R . . . .
C27 C 0.0588(4) 0.8444(3) 0.9445(2) 0.0330(13) Uani 1 1 d . U . . .
C20 C -0.2022(4) 0.6996(3) 0.8965(2) 0.0353(13) Uani 1 1 d . U . . .
H20A H -0.257722 0.683988 0.909938 0.053 Uiso 1 1 calc GR . . . .
H20B H -0.173297 0.658390 0.879834 0.053 Uiso 1 1 calc GR . . . .
H20C H -0.211276 0.737791 0.869016 0.053 Uiso 1 1 calc GR . . . .
C54 C 0.0979(5) 1.1793(3) 0.7593(3) 0.0366(13) Uani 1 1 d . U . . .
C90 C 0.5522(5) 0.5196(3) 0.6292(2) 0.0356(14) Uani 1 1 d . U . . .
C29 C 0.0942(4) 0.8852(4) 0.9959(2) 0.0403(15) Uani 1 1 d . U . . .
H29A H 0.049449 0.916935 1.009703 0.061 Uiso 1 1 calc GR . . . .
H29B H 0.143991 0.914248 0.986152 0.061 Uiso 1 1 calc GR . . . .
H29C H 0.111461 0.850093 1.024260 0.061 Uiso 1 1 calc GR . . . .
C4 C -0.0796(5) 0.8884(3) 1.2615(3) 0.0423(15) Uani 1 1 d . U . . .
H4 H -0.121775 0.869004 1.284521 0.051 Uiso 1 1 calc R . . . .
C77 C 0.7034(4) 0.2123(3) 0.6015(2) 0.0363(14) Uani 1 1 d . U . . .
H77A H 0.756335 0.192269 0.587097 0.054 Uiso 1 1 calc GR . . . .
H77B H 0.671857 0.173958 0.619892 0.054 Uiso 1 1 calc GR . . . .
H77C H 0.717864 0.250881 0.627785 0.054 Uiso 1 1 calc GR . . . .
C5 C -0.1036(5) 0.9118(3) 1.2090(3) 0.0382(14) Uani 1 1 d . U . . .
H5 H -0.162117 0.909342 1.196737 0.046 Uiso 1 1 calc R . . . .
C109 C 0.3207(11) 0.5913(13) 0.7894(7) 0.028(3) Uani 0.569(2) 1 d D U P A 1
H109 H 0.294210 0.630480 0.811457 0.034 Uiso 0.569(2) 1 calc R . P A 1
C3 C 0.0050(5) 0.8931(3) 1.2806(3) 0.0532(18) Uani 1 1 d . U . . .
H3 H 0.020747 0.877609 1.316651 0.064 Uiso 1 1 calc R . . . .
C28 C 0.1277(4) 0.7918(3) 0.9242(3) 0.0387(14) Uani 1 1 d . U . . .
H28A H 0.144546 0.758182 0.953692 0.058 Uiso 1 1 calc GR . . . .
H28B H 0.178103 0.819325 0.913254 0.058 Uiso 1 1 calc GR . . . .
H28C H 0.104381 0.764402 0.892698 0.058 Uiso 1 1 calc GR . . . .
C12 C -0.2898(5) 0.8863(4) 0.9895(3) 0.0468(16) Uani 1 1 d . U . . .
C7 C -0.0645(5) 0.9652(3) 1.1179(3) 0.0468(16) Uani 1 1 d . U . . .
H7A H -0.060682 1.018703 1.116814 0.056 Uiso 1 1 calc R . . . .
H7B H -0.023755 0.945280 1.091639 0.056 Uiso 1 1 calc R . . . .
C92 C 0.4844(5) 0.5783(3) 0.6229(2) 0.0420(15) Uani 1 1 d . U . . .
H92A H 0.482951 0.596449 0.585207 0.063 Uiso 1 1 calc GR . . . .
H92B H 0.498316 0.618051 0.648217 0.063 Uiso 1 1 calc GR . . . .
H92C H 0.428089 0.558184 0.631234 0.063 Uiso 1 1 calc GR . . . .
C34 C 0.0196(6) 1.0634(3) 0.8801(2) 0.051(2) Uani 1 1 d . U . . .
H34A H 0.018003 1.082906 0.917396 0.077 Uiso 1 1 calc GR . . . .
H34B H 0.009094 1.102492 0.853647 0.077 Uiso 1 1 calc GR . . . .
H34C H 0.076143 1.041987 0.874398 0.077 Uiso 1 1 calc GR . . . .
C13 C -0.3700(5) 0.8407(5) 0.9982(3) 0.0550(19) Uani 1 1 d . U . . .
H13 H -0.351459 0.797354 1.020015 0.066 Uiso 1 1 calc R . . . .
C56 C 0.0118(5) 1.2059(3) 0.7770(3) 0.0437(16) Uani 1 1 d . U . . .
H56A H 0.018011 1.227660 0.813494 0.066 Uiso 1 1 calc GR . . . .
H56B H -0.028410 1.165162 0.778094 0.066 Uiso 1 1 calc GR . . . .
H56C H -0.010312 1.242211 0.750873 0.066 Uiso 1 1 calc GR . . . .
C86 C 0.3736(4) 0.3090(3) 0.5747(2) 0.0385(14) Uani 1 1 d . U . . .
H86A H 0.355711 0.276410 0.544793 0.058 Uiso 1 1 calc GR . . . .
H86B H 0.324039 0.337142 0.586216 0.058 Uiso 1 1 calc GR . . . .
H86C H 0.396466 0.280439 0.605746 0.058 Uiso 1 1 calc GR . . . .
C72 C 0.9124(4) 0.3323(4) 0.5586(3) 0.0434(15) Uani 1 1 d . U . . .
H72A H 0.929236 0.375550 0.579491 0.065 Uiso 1 1 calc GR . . . .
H72B H 0.963126 0.302232 0.552846 0.065 Uiso 1 1 calc GR . . . .
H72C H 0.870296 0.304590 0.578877 0.065 Uiso 1 1 calc GR . . . .
C79 C 0.5460(5) 0.1342(3) 0.5420(3) 0.0427(16) Uani 1 1 d . U . . .
H79A H 0.521456 0.100473 0.514667 0.064 Uiso 1 1 calc GR . . . .
H79B H 0.500216 0.164625 0.556081 0.064 Uiso 1 1 calc GR . . . .
H79C H 0.573301 0.106802 0.572165 0.064 Uiso 1 1 calc GR . . . .
C23 C -0.0494(5) 0.6182(3) 0.9567(3) 0.0421(15) Uani 1 1 d . U . . .
H23A H -0.074143 0.600058 0.921893 0.063 Uiso 1 1 calc GR . . . .
H23B H -0.035698 0.577251 0.980987 0.063 Uiso 1 1 calc GR . . . .
H23C H 0.003185 0.645357 0.949840 0.063 Uiso 1 1 calc GR . . . .
C35 C -0.1366(5) 1.0362(4) 0.8864(3) 0.054(2) Uani 1 1 d . U . . .
H35A H -0.180651 0.998803 0.881089 0.081 Uiso 1 1 calc GR . . . .
H35B H -0.150291 1.077560 0.862537 0.081 Uiso 1 1 calc GR . . . .
H35C H -0.134972 1.052127 0.924723 0.081 Uiso 1 1 calc GR . . . .
C71 C 0.9406(4) 0.3940(3) 0.4703(3) 0.0398(15) Uani 1 1 d . U . . .
H71A H 0.914091 0.413162 0.436317 0.060 Uiso 1 1 calc GR . . . .
H71B H 0.986298 0.359984 0.461488 0.060 Uiso 1 1 calc GR . . . .
H71C H 0.964881 0.434025 0.492153 0.060 Uiso 1 1 calc GR . . . .
C41 C -0.1812(5) 0.9422(4) 0.7167(3) 0.0490(18) Uani 1 1 d . U . . .
H41A H -0.234201 0.950745 0.736258 0.073 Uiso 1 1 calc GR . . . .
H41B H -0.195467 0.921668 0.680560 0.073 Uiso 1 1 calc GR . . . .
H41C H -0.150647 0.988069 0.712424 0.073 Uiso 1 1 calc GR . . . .
C22 C -0.1877(5) 0.6240(4) 1.0069(3) 0.0463(17) Uani 1 1 d . U . . .
H22A H -0.228910 0.656410 1.023819 0.069 Uiso 1 1 calc GR . . . .
H22B H -0.164343 0.590125 1.034467 0.069 Uiso 1 1 calc GR . . . .
H22C H -0.216628 0.596882 0.977154 0.069 Uiso 1 1 calc GR . . . .
C40 C -0.1718(5) 0.8183(4) 0.7584(3) 0.0481(17) Uani 1 1 d . U . . .
H40A H -0.137067 0.786513 0.782415 0.072 Uiso 1 1 calc GR . . . .
H40B H -0.182694 0.794339 0.723015 0.072 Uiso 1 1 calc GR . . . .
H40C H -0.226633 0.828475 0.775343 0.072 Uiso 1 1 calc GR . . . .
C91 C 0.6411(5) 0.5512(3) 0.6161(3) 0.0416(15) Uani 1 1 d . U . . .
H91A H 0.684637 0.512979 0.619273 0.062 Uiso 1 1 calc GR . . . .
H91B H 0.655721 0.590175 0.641945 0.062 Uiso 1 1 calc GR . . . .
H91C H 0.639297 0.570426 0.578671 0.062 Uiso 1 1 calc GR . . . .
C97 C 0.6888(5) 0.4535(4) 0.7806(3) 0.0479(17) Uani 1 1 d . U . . .
H97A H 0.734563 0.470420 0.757222 0.072 Uiso 1 1 calc GR . . . .
H97B H 0.714358 0.429366 0.813001 0.072 Uiso 1 1 calc GR . . . .
H97C H 0.654566 0.494933 0.792182 0.072 Uiso 1 1 calc GR . . . .
C1 C 0.0422(5) 0.9422(4) 1.1938(4) 0.0564(19) Uani 1 1 d . U . . .
H1 H 0.085304 0.959839 1.170652 0.068 Uiso 1 1 calc R . . . .
C98 C 0.6787(5) 0.3285(4) 0.7385(3) 0.0450(16) Uani 1 1 d . U . . .
H98A H 0.641139 0.295351 0.717480 0.067 Uiso 1 1 calc GR . . . .
H98B H 0.695105 0.306300 0.773797 0.067 Uiso 1 1 calc GR . . . .
H98C H 0.730346 0.338344 0.718011 0.067 Uiso 1 1 calc GR . . . .
O5B O 0.4651(6) 0.8020(4) 0.5837(3) 0.045(2) Uani 0.569(2) 1 d . U P A 1
H5BA H 0.420850 0.786234 0.599356 0.067 Uiso 0.569(2) 1 d R . P A 1
H5BB H 0.508621 0.798294 0.605506 0.067 Uiso 0.569(2) 1 d R . P A 1
C16 C -0.3098(6) 0.9599(4) 0.9617(3) 0.064(3) Uani 1 1 d . U . . .
H16A H -0.346579 0.988711 0.985049 0.096 Uiso 1 1 calc GR . . . .
H16B H -0.339541 0.951559 0.926202 0.096 Uiso 1 1 calc GR . . . .
H16C H -0.256081 0.985978 0.956047 0.096 Uiso 1 1 calc GR . . . .
C2 C 0.0650(6) 0.9200(4) 1.2472(4) 0.066(2) Uani 1 1 d . U . . .
H2 H 0.123003 0.923840 1.260066 0.079 Uiso 1 1 calc R . . . .
C15 C -0.4398(5) 0.8788(6) 1.0303(3) 0.073(3) Uani 1 1 d . U . . .
H15A H -0.414135 0.899623 1.063913 0.109 Uiso 1 1 calc GR . . . .
H15B H -0.484111 0.843763 1.039619 0.109 Uiso 1 1 calc GR . . . .
H15C H -0.465669 0.917514 1.007742 0.109 Uiso 1 1 calc GR . . . .
C14 C -0.4104(5) 0.8125(7) 0.9433(3) 0.084(4) Uani 1 1 d . U . . .
H14A H -0.429011 0.853652 0.920480 0.126 Uiso 1 1 calc GR . . . .
H14B H -0.460015 0.781850 0.950655 0.126 Uiso 1 1 calc GR . . . .
H14C H -0.367673 0.784202 0.923968 0.126 Uiso 1 1 calc GR . . . .
O6B O 0.3067(7) 0.7682(5) 0.6208(4) 0.059(3) Uani 0.569(2) 1 d . U P A 1
H6BA H 0.305969 0.741241 0.648924 0.088 Uiso 0.569(2) 1 d R . P A 1
H6BB H 0.262279 0.794581 0.623004 0.088 Uiso 0.569(2) 1 d R . P A 1
C62 C 0.5367(7) 0.4425(5) 0.3231(4) 0.0271(18) Uani 0.569(2) 1 d . U P A 1
C59 C 0.4913(7) 0.3915(5) 0.2189(4) 0.035(2) Uani 0.569(2) 1 d . U P A 1
H59 H 0.476174 0.374741 0.183117 0.042 Uiso 0.569(2) 1 calc R . P A 1
C58 C 0.5735(7) 0.3891(5) 0.2374(4) 0.034(2) Uani 0.569(2) 1 d . U P A 1
H58 H 0.616166 0.369404 0.214829 0.041 Uiso 0.569(2) 1 calc R . P A 1
O118 O 0.3992(9) 0.7258(5) 0.8324(4) 0.056(3) Uani 0.431(2) 1 d . U P A 2
C60 C 0.4284(8) 0.4183(6) 0.2523(5) 0.041(2) Uani 0.569(2) 1 d . U P A 1
H60 H 0.370110 0.419615 0.239659 0.049 Uiso 0.569(2) 1 calc R . P A 1
C57 C 0.5967(7) 0.4152(6) 0.2892(4) 0.034(2) Uani 0.569(2) 1 d . U P A 1
H57 H 0.655385 0.414082 0.301194 0.041 Uiso 0.569(2) 1 calc R . P A 1
O3B O 0.7221(8) 0.3784(8) 0.9042(4) 0.074(3) Uani 0.5 1 d . U P . .
H3BA H 0.674996 0.384843 0.886265 0.112 Uiso 0.5 1 d R . P . .
H3BB H 0.747376 0.419163 0.902835 0.112 Uiso 0.5 1 d R . P . .
O4B O 0.8679(8) 0.3093(6) 0.8628(4) 0.060(3) Uani 0.5 1 d . U P . .
H4BA H 0.875648 0.313050 0.828663 0.090 Uiso 0.5 1 d R . P . .
H4BB H 0.865378 0.351250 0.876933 0.090 Uiso 0.5 1 d R . P . .
C111 C 0.4063(9) 0.6825(6) 0.7443(5) 0.048(3) Uani 0.569(2) 1 d . U P A 1
C113 C 0.4948(9) 0.7106(6) 0.7312(6) 0.060(4) Uani 0.569(2) 1 d . U P A 1
H11A H 0.490155 0.743516 0.699801 0.089 Uiso 0.569(2) 1 calc GR . P A 1
H11B H 0.532140 0.669809 0.722360 0.089 Uiso 0.569(2) 1 calc GR . P A 1
H11C H 0.519369 0.736559 0.763024 0.089 Uiso 0.569(2) 1 calc GR . P A 1
O112 O 0.3417(6) 0.7181(5) 0.7317(4) 0.060(3) Uani 0.569(2) 1 d . U P A 1
C119 C 0.5283(11) 0.7111(9) 0.7838(6) 0.049(4) Uani 0.431(2) 1 d . U P A 2
H11D H 0.567488 0.717222 0.815685 0.073 Uiso 0.431(2) 1 calc GR . P A 2
H11E H 0.522884 0.757037 0.763949 0.073 Uiso 0.431(2) 1 calc GR . P A 2
H11F H 0.551138 0.674022 0.759515 0.073 Uiso 0.431(2) 1 calc GR . P A 2
C117 C 0.4403(11) 0.6876(6) 0.8027(5) 0.036(3) Uani 0.431(2) 1 d . U P A 2
C61 C 0.4511(8) 0.4431(6) 0.3038(5) 0.039(2) Uani 0.569(2) 1 d . U P A 1
H61 H 0.407857 0.460997 0.326740 0.046 Uiso 0.569(2) 1 calc R . P A 1
C62A C 0.5159(9) 0.4050(7) 0.3708(5) 0.028(2) Uani 0.431(2) 1 d . U P A 2
C61A C 0.4349(10) 0.4123(8) 0.3477(6) 0.041(3) Uani 0.431(2) 1 d . U P A 2
H61A H 0.415255 0.458897 0.336453 0.049 Uiso 0.431(2) 1 calc R . P A 2
C60A C 0.3801(11) 0.3522(9) 0.3402(7) 0.052(4) Uani 0.431(2) 1 d . U P A 2
H60A H 0.323955 0.357706 0.324359 0.062 Uiso 0.431(2) 1 calc R . P A 2
C59A C 0.4106(11) 0.2841(9) 0.3567(6) 0.045(3) Uani 0.431(2) 1 d . U P A 2
H59A H 0.374774 0.242764 0.352170 0.055 Uiso 0.431(2) 1 calc R . P A 2
C58A C 0.4920(11) 0.2766(7) 0.3795(6) 0.041(3) Uani 0.431(2) 1 d . U P A 2
H58A H 0.512368 0.229959 0.389798 0.049 Uiso 0.431(2) 1 calc R . P A 2
C57A C 0.5421(10) 0.3330(8) 0.3871(6) 0.038(3) Uani 0.431(2) 1 d . U P A 2
H57A H 0.597393 0.326270 0.403877 0.046 Uiso 0.431(2) 1 calc R . P A 2
O2C O 0.3573(9) 0.7838(7) 0.9336(5) 0.064(3) Uani 0.431(2) 1 d . U P A 2
H2CA H 0.395806 0.763563 0.953737 0.097 Uiso 0.431(2) 1 d R . P A 2
H2CB H 0.365706 0.767893 0.901607 0.097 Uiso 0.431(2) 1 d R . P A 2
N110 N 0.4012(14) 0.6195(12) 0.7707(9) 0.032(4) Uani 0.569(2) 1 d . U P A 1
H110 H 0.448452 0.594274 0.777003 0.038 Uiso 0.569(2) 1 calc R . P A 1
C42 C -0.0429(4) 0.8717(3) 0.7183(2) 0.0330(13) Uani 1 1 d . U . . .
O43 O -0.0455(3) 0.8723(2) 0.66823(16) 0.0424(11) Uani 1 1 d . U . . .
O106 O 0.3137(3) 0.3814(2) 0.85058(16) 0.0344(10) Uani 1 1 d . U . . .
C102 C 0.4002(4) 0.3393(3) 0.7783(2) 0.0322(13) Uani 1 1 d . U . . .
C103 C 0.4168(5) 0.2699(3) 0.8124(2) 0.0404(16) Uani 1 1 d . U . . .
H10B H 0.453231 0.281552 0.844714 0.061 Uiso 1 1 calc GR . . . .
H10C H 0.445650 0.233878 0.790072 0.061 Uiso 1 1 calc GR . . . .
H10D H 0.361914 0.250267 0.824143 0.061 Uiso 1 1 calc GR . . . .
C104 C 0.3326(4) 0.3255(3) 0.7328(2) 0.0329(13) Uani 1 1 d . U . . .
H10E H 0.279040 0.309606 0.748864 0.049 Uiso 1 1 calc GR . . . .
H10F H 0.353138 0.287880 0.708171 0.049 Uiso 1 1 calc GR . . . .
H10G H 0.322264 0.370282 0.712043 0.049 Uiso 1 1 calc GR . . . .
N101 N 0.4792(3) 0.3637(2) 0.75315(18) 0.0303(10) Uani 1 1 d . U . . .
H101 H 0.479347 0.367595 0.717259 0.036 Uiso 1 1 calc R . . . .
C99 C 0.5506(4) 0.3803(3) 0.7817(2) 0.0325(13) Uani 1 1 d . U . . .
O100 O 0.5567(3) 0.3799(2) 0.83199(16) 0.0432(11) Uani 1 1 d . U . . .
C47 C 0.0932(5) 0.7642(3) 0.6875(3) 0.0467(18) Uani 1 1 d . U . . .
H47A H 0.057282 0.730114 0.707246 0.070 Uiso 1 1 calc GR . . . .
H47B H 0.148477 0.741513 0.680283 0.070 Uiso 1 1 calc GR . . . .
H47C H 0.064118 0.777506 0.652740 0.070 Uiso 1 1 calc GR . . . .
C45 C 0.1082(4) 0.8324(3) 0.7224(2) 0.0308(13) Uani 1 1 d . U . . .
C46 C 0.1769(5) 0.8194(3) 0.7676(2) 0.0394(15) Uani 1 1 d . U . . .
H46A H 0.181122 0.861997 0.791381 0.059 Uiso 1 1 calc GR . . . .
H46B H 0.232355 0.810680 0.751049 0.059 Uiso 1 1 calc GR . . . .
H46C H 0.161091 0.777066 0.789258 0.059 Uiso 1 1 calc GR . . . .
O1C O 0.2543(8) 0.7544(5) 0.5938(4) 0.041(2) Uani 0.431(2) 1 d . U P A 2
H1CA H 0.252595 0.744966 0.627774 0.061 Uiso 0.431(2) 1 d R . P A 2
H1CB H 0.299395 0.733216 0.583404 0.061 Uiso 0.431(2) 1 d R . P A 2
O7B O 0.3247(10) 0.9135(8) 0.9854(6) 0.092(4) Uani 0.5 1 d . U P . .
H7BA H 0.329219 0.867978 0.989484 0.137 Uiso 0.5 1 d R . P . .
H7BB H 0.364408 0.934498 1.004224 0.137 Uiso 0.5 1 d R . P . .
C115 C 0.3345(15) 0.5918(16) 0.8022(9) 0.024(4) Uani 0.431(2) 1 d . U P A 2
H115 H 0.304595 0.629252 0.824156 0.029 Uiso 0.431(2) 1 calc R . P A 2
C114 C 0.3553(18) 0.5264(15) 0.8417(9) 0.024(4) Uani 0.431(2) 1 d . U P A 2
H114 H 0.299096 0.510032 0.855866 0.029 Uiso 0.431(2) 1 calc R . P A 2
C1_1 C 0.1038(4) 1.0531(3) 0.6255(2) 0.0271(11) Uani 1 1 d D U . . .
C2_1 C 0.0150(4) 1.0449(3) 0.6245(2) 0.0344(13) Uani 1 1 d D U . . .
H2_1 H -0.011125 1.017591 0.652334 0.041 Uiso 1 1 calc R . . . .
C3_1 C -0.0358(4) 1.0763(3) 0.5830(2) 0.0358(13) Uani 1 1 d D U . . .
H3_1 H -0.096217 1.069492 0.583218 0.043 Uiso 1 1 calc R . . . .
C4_1 C -0.0017(4) 1.1170(3) 0.5417(2) 0.0350(13) Uani 1 1 d D U . . .
C5_1 C -0.0530(5) 1.1512(3) 0.4997(2) 0.0402(14) Uani 1 1 d D U . . .
H5_1 H -0.113684 1.146631 0.500062 0.048 Uiso 1 1 calc R . . . .
C6_1 C -0.0176(5) 1.1899(4) 0.4596(2) 0.0443(15) Uani 1 1 d D U . . .
H6_1 H -0.054080 1.211434 0.432194 0.053 Uiso 1 1 calc R . . . .
C7_1 C 0.0738(4) 1.1996(3) 0.4570(2) 0.0412(14) Uani 1 1 d D U . . .
C8_1 C 0.1122(5) 1.2399(4) 0.4167(3) 0.0501(17) Uani 1 1 d D U . . .
H8_1 H 0.077078 1.263953 0.389863 0.060 Uiso 1 1 calc R . . . .
C9_1 C 0.2007(5) 1.2459(3) 0.4149(3) 0.0502(17) Uani 1 1 d D U . . .
H9_1 H 0.225511 1.273839 0.386873 0.060 Uiso 1 1 calc R . . . .
C10_1 C 0.2537(5) 1.2113(3) 0.4540(2) 0.0399(15) Uani 1 1 d D U . . .
H10_1 H 0.314375 1.215433 0.452205 0.048 Uiso 1 1 calc R . . . .
C11_1 C 0.2177(4) 1.1704(3) 0.4959(2) 0.0328(13) Uani 1 1 d D U . . .
C12_1 C 0.2695(4) 1.1361(3) 0.5373(2) 0.0319(13) Uani 1 1 d D U . . .
H12_1 H 0.330320 1.138894 0.535855 0.038 Uiso 1 1 calc R . . . .
C13_1 C 0.2337(4) 1.0995(3) 0.5787(2) 0.0297(12) Uani 1 1 d D U . . .
H13_1 H 0.270301 1.077971 0.606033 0.036 Uiso 1 1 calc R . . . .
C14_1 C 0.1419(4) 1.0920(3) 0.5829(2) 0.0269(11) Uani 1 1 d D U . . .
C15_1 C 0.0891(4) 1.1241(3) 0.5413(2) 0.0288(11) Uani 1 1 d D U . . .
C16_1 C 0.1269(4) 1.1649(3) 0.4983(2) 0.0314(12) Uani 1 1 d D U . . .
C1_2 C 0.2445(9) 1.0698(11) 0.7591(7) 0.026(4) Uani 0.569(2) 1 d D U P A 1
C2_2 C 0.2161(8) 1.0325(6) 0.8051(5) 0.030(3) Uani 0.569(2) 1 d D U P A 1
H2_2 H 0.157146 1.020083 0.807142 0.035 Uiso 0.569(2) 1 calc R . P A 1
C3_2 C 0.2724(6) 1.0137(5) 0.8474(4) 0.031(2) Uani 0.569(2) 1 d D U P A 1
H3_2 H 0.251372 0.989099 0.878330 0.038 Uiso 0.569(2) 1 calc R . P A 1
C4_2 C 0.3594(6) 1.0298(5) 0.8458(4) 0.0282(19) Uani 0.569(2) 1 d D U P A 1
C5_2 C 0.4196(6) 1.0129(6) 0.8898(4) 0.036(2) Uani 0.569(2) 1 d D U P A 1
H5_2 H 0.399457 0.990168 0.921748 0.044 Uiso 0.569(2) 1 calc R . P A 1
C6_2 C 0.5042(6) 1.0286(5) 0.8871(4) 0.032(2) Uani 0.569(2) 1 d D U P A 1
H6_2 H 0.541841 1.016050 0.917003 0.038 Uiso 0.569(2) 1 calc R . P A 1
C7_2 C 0.5384(6) 1.0635(5) 0.8405(4) 0.0298(19) Uani 0.569(2) 1 d D U P A 1
C8_2 C 0.6245(6) 1.0788(6) 0.8359(4) 0.038(2) Uani 0.569(2) 1 d D U P A 1
H8_2 H 0.663450 1.066283 0.865108 0.046 Uiso 0.569(2) 1 calc R . P A 1
C9_2 C 0.6556(7) 1.1119(5) 0.7896(4) 0.035(2) Uani 0.569(2) 1 d D U P A 1
H9_2 H 0.715139 1.122114 0.787563 0.042 Uiso 0.569(2) 1 calc R . P A 1
C10_2 C 0.6001(8) 1.1300(7) 0.7465(5) 0.035(3) Uani 0.569(2) 1 d D U P A 1
H10_2 H 0.622132 1.151402 0.714538 0.042 Uiso 0.569(2) 1 calc R . P A 1
C11_2 C 0.5120(8) 1.1174(7) 0.7494(5) 0.032(3) Uani 0.569(2) 1 d D U P A 1
C12_2 C 0.4544(10) 1.135(2) 0.7053(12) 0.030(4) Uani 0.569(2) 1 d D U P A 1
H12_2 H 0.475713 1.156843 0.673337 0.036 Uiso 0.569(2) 1 calc R . P A 1
C13_2 C 0.3696(10) 1.121(2) 0.7081(12) 0.032(5) Uani 0.569(2) 1 d D U P A 1
H13_2 H 0.332570 1.135223 0.678253 0.039 Uiso 0.569(2) 1 calc R . P A 1
C14_2 C 0.3329(9) 1.0861(11) 0.7549(7) 0.029(4) Uani 0.569(2) 1 d D U P A 1
C15_2 C 0.3902(6) 1.0660(5) 0.7988(4) 0.0254(18) Uani 0.569(2) 1 d D U P A 1
C16_2 C 0.4805(5) 1.0816(4) 0.7960(4) 0.0245(17) Uani 0.569(2) 1 d D U P A 1
C1_3 C 0.3927(10) 0.5545(13) 0.8794(6) 0.026(3) Uani 0.569(2) 1 d D U P A 1
C2_3 C 0.4825(11) 0.5478(10) 0.8814(6) 0.030(4) Uani 0.569(2) 1 d D U P A 1
H2_3 H 0.509459 0.521263 0.853427 0.036 Uiso 0.569(2) 1 calc R . P A 1
C3_3 C 0.5332(8) 0.5789(6) 0.9232(4) 0.031(3) Uani 0.569(2) 1 d D U P A 1
H3_3 H 0.593836 0.573554 0.923122 0.037 Uiso 0.569(2) 1 calc R . P A 1
C4_3 C 0.4964(6) 0.6174(6) 0.9646(4) 0.031(2) Uani 0.569(2) 1 d D U P A 1
C5_3 C 0.5469(7) 0.6532(6) 1.0075(4) 0.038(2) Uani 0.569(2) 1 d D U P A 1
H5_3 H 0.607751 0.649630 1.007859 0.046 Uiso 0.569(2) 1 calc R . P A 1
C6_3 C 0.5087(6) 0.6916(5) 1.0469(4) 0.036(2) Uani 0.569(2) 1 d D U P A 1
H6_3 H 0.543643 0.715019 1.074178 0.043 Uiso 0.569(2) 1 calc R . P A 1
C7_3 C 0.4173(6) 0.6982(5) 1.0488(4) 0.032(2) Uani 0.569(2) 1 d D U P A 1
C8_3 C 0.3776(7) 0.7400(6) 1.0882(4) 0.038(2) Uani 0.569(2) 1 d D U P A 1
H8_3 H 0.411858 0.767491 1.113559 0.045 Uiso 0.569(2) 1 calc R . P A 1
C9_3 C 0.2895(7) 0.7418(6) 1.0909(4) 0.039(2) Uani 0.569(2) 1 d D U P A 1
H9_3 H 0.263677 0.768762 1.119079 0.046 Uiso 0.569(2) 1 calc R . P A 1
C10_3 C 0.2376(7) 0.7044(6) 1.0527(4) 0.034(2) Uani 0.569(2) 1 d D U P A 1
H10_3 H 0.176943 0.705542 1.055738 0.041 Uiso 0.569(2) 1 calc R . P A 1
C11_3 C 0.2733(7) 0.6654(6) 1.0099(5) 0.034(3) Uani 0.569(2) 1 d D U P A 1
C12_3 C 0.2228(9) 0.6294(10) 0.9682(6) 0.029(3) Uani 0.569(2) 1 d D U P A 1
H12_3 H 0.161899 0.630192 0.969654 0.035 Uiso 0.569(2) 1 calc R . P A 1
C13_3 C 0.2605(9) 0.5943(15) 0.9268(8) 0.027(3) Uani 0.569(2) 1 d D U P A 1
H13_3 H 0.224975 0.571347 0.899541 0.032 Uiso 0.569(2) 1 calc R . P A 1
C14_3 C 0.3520(8) 0.5904(8) 0.9224(5) 0.024(3) Uani 0.569(2) 1 d D U P A 1
C15_3 C 0.4049(6) 0.6232(6) 0.9656(4) 0.027(2) Uani 0.569(2) 1 d D U P A 1
C16_3 C 0.3646(6) 0.6619(5) 1.0080(4) 0.0265(19) Uani 0.569(2) 1 d D U P A 1
C1_4 C 0.2567(9) 0.5723(13) 0.7444(6) 0.022(3) Uani 0.569(2) 1 d D U P A 1
C2_4 C 0.2855(11) 0.5350(13) 0.6988(7) 0.026(4) Uani 0.569(2) 1 d D U P A 1
H2_4 H 0.343959 0.520602 0.698181 0.031 Uiso 0.569(2) 1 calc R . P A 1
C3_4 C 0.2314(11) 0.5185(17) 0.6546(8) 0.029(4) Uani 0.569(2) 1 d D U P A 1
H3_4 H 0.254389 0.497078 0.622912 0.035 Uiso 0.569(2) 1 calc R . P A 1
C4_4 C 0.1442(9) 0.5327(12) 0.6558(7) 0.021(3) Uani 0.569(2) 1 d D U P A 1
C5_4 C 0.0863(10) 0.5178(16) 0.6102(7) 0.026(3) Uani 0.569(2) 1 d D U P A 1
H5_4 H 0.107915 0.494682 0.578763 0.032 Uiso 0.569(2) 1 calc R . P A 1
C6_4 C 0.0020(11) 0.5356(14) 0.6103(7) 0.028(3) Uani 0.569(2) 1 d D U P A 1
H6_4 H -0.033255 0.527429 0.578400 0.033 Uiso 0.569(2) 1 calc R . P A 1
C7_4 C -0.0349(11) 0.5667(16) 0.6579(7) 0.030(3) Uani 0.569(2) 1 d D U P A 1
C8_4 C -0.1220(10) 0.5836(14) 0.6600(7) 0.030(3) Uani 0.569(2) 1 d D U P A 1
H8_4 H -0.158807 0.574572 0.628927 0.036 Uiso 0.569(2) 1 calc R . P A 1
C9_4 C -0.1557(10) 0.6136(12) 0.7069(7) 0.032(3) Uani 0.569(2) 1 d D U P A 1
H9_4 H -0.215245 0.624572 0.707864 0.038 Uiso 0.569(2) 1 calc R . P A 1
C10_4 C -0.1022(9) 0.6273(13) 0.7522(7) 0.026(3) Uani 0.569(2) 1 d D U P A 1
H10_4 H -0.126044 0.646946 0.784293 0.031 Uiso 0.569(2) 1 calc R . P A 1
C11_4 C -0.0136(9) 0.6130(14) 0.7520(7) 0.023(3) Uani 0.569(2) 1 d D U P A 1
C12_4 C 0.0435(9) 0.6314(14) 0.7965(8) 0.024(4) Uani 0.569(2) 1 d D U P A 1
H12_4 H 0.020798 0.652722 0.828322 0.028 Uiso 0.569(2) 1 calc R . P A 1
C13_4 C 0.1290(9) 0.6194(11) 0.7951(7) 0.019(3) Uani 0.569(2) 1 d D U P A 1
H13_4 H 0.164863 0.632668 0.825688 0.023 Uiso 0.569(2) 1 calc R . P A 1
C14_4 C 0.1674(9) 0.5865(13) 0.7476(7) 0.020(3) Uani 0.569(2) 1 d D U P A 1
C15_4 C 0.1113(9) 0.5666(15) 0.7029(7) 0.021(3) Uani 0.569(2) 1 d D U P A 1
C16_4 C 0.0208(9) 0.5807(15) 0.7041(7) 0.023(3) Uani 0.569(2) 1 d D U P A 1
C1_5 C 0.2509(12) 1.0532(14) 0.7536(10) 0.027(5) Uani 0.431(2) 1 d D U P A 2
C2_5 C 0.2317(10) 1.0059(9) 0.7959(6) 0.035(4) Uani 0.431(2) 1 d D U P A 2
H2_5 H 0.173486 0.998730 0.804948 0.042 Uiso 0.431(2) 1 calc R . P A 2
C3_5 C 0.2963(8) 0.9692(8) 0.8250(6) 0.041(3) Uani 0.431(2) 1 d D U P A 2
H3_5 H 0.281030 0.936823 0.853269 0.050 Uiso 0.431(2) 1 calc R . P A 2
C4_5 C 0.3822(7) 0.9782(7) 0.8140(5) 0.034(3) Uani 0.431(2) 1 d D U P A 2
C5_5 C 0.4483(9) 0.9357(9) 0.8404(6) 0.052(4) Uani 0.431(2) 1 d D U P A 2
H5_5 H 0.433263 0.899000 0.865487 0.062 Uiso 0.431(2) 1 calc R . P A 2
C6_5 C 0.5324(9) 0.9472(9) 0.8299(7) 0.053(4) Uani 0.431(2) 1 d D U P A 2
H6_5 H 0.574783 0.916431 0.846402 0.063 Uiso 0.431(2) 1 calc R . P A 2
C7_5 C 0.5586(8) 1.0042(7) 0.7949(6) 0.042(3) Uani 0.431(2) 1 d D U P A 2
C8_5 C 0.6450(9) 1.0194(8) 0.7867(6) 0.045(3) Uani 0.431(2) 1 d D U P A 2
H8_5 H 0.688944 0.991502 0.804483 0.054 Uiso 0.431(2) 1 calc R . P A 2
C9_5 C 0.6656(8) 1.0753(8) 0.7525(6) 0.040(3) Uani 0.431(2) 1 d D U P A 2
H9_5 H 0.724475 1.085218 0.746761 0.048 Uiso 0.431(2) 1 calc R . P A 2
C10_5 C 0.6034(10) 1.1182(9) 0.7258(7) 0.038(4) Uani 0.431(2) 1 d D U P A 2
H10_5 H 0.620530 1.157621 0.703787 0.046 Uiso 0.431(2) 1 calc R . P A 2
C11_5 C 0.5157(10) 1.1035(7) 0.7312(6) 0.027(4) Uani 0.431(2) 1 d D U P A 2
C12_5 C 0.4484(12) 1.140(3) 0.7016(16) 0.029(5) Uani 0.431(2) 1 d D U P A 2
H12_5 H 0.463555 1.176456 0.675918 0.035 Uiso 0.431(2) 1 calc R . P A 2
C13_5 C 0.3635(13) 1.127(2) 0.7082(16) 0.028(5) Uani 0.431(2) 1 d D U P A 2
H13_5 H 0.321058 1.153695 0.688064 0.033 Uiso 0.431(2) 1 calc R . P A 2
C14_5 C 0.3384(11) 1.0714(14) 0.7462(10) 0.028(5) Uani 0.431(2) 1 d D U P A 2
C15_5 C 0.4042(8) 1.0336(8) 0.7767(6) 0.034(3) Uani 0.431(2) 1 d D U P A 2
C16_5 C 0.4935(7) 1.0454(7) 0.7667(5) 0.037(3) Uani 0.431(2) 1 d D U P A 2
C1_6 C 0.2752(13) 0.5717(19) 0.7556(9) 0.028(4) Uani 0.431(2) 1 d D U P A 2
C2_6 C 0.3053(14) 0.5415(18) 0.7075(8) 0.031(5) Uani 0.431(2) 1 d D U P A 2
H2_6 H 0.365330 0.535197 0.703907 0.037 Uiso 0.431(2) 1 calc R . P A 2
C3_6 C 0.2507(14) 0.521(2) 0.6655(11) 0.029(5) Uani 0.431(2) 1 d D U P A 2
H3_6 H 0.272793 0.494217 0.635751 0.035 Uiso 0.431(2) 1 calc R . P A 2
C4_6 C 0.1645(14) 0.537(2) 0.6652(11) 0.034(5) Uani 0.431(2) 1 d D U P A 2
C5_6 C 0.1061(15) 0.520(2) 0.6208(11) 0.034(5) Uani 0.431(2) 1 d D U P A 2
H5_6 H 0.128271 0.498675 0.588724 0.041 Uiso 0.431(2) 1 calc R . P A 2
C6_6 C 0.0208(16) 0.531(2) 0.6226(10) 0.036(5) Uani 0.431(2) 1 d D U P A 2
H6_6 H -0.015664 0.516913 0.592580 0.043 Uiso 0.431(2) 1 calc R . P A 2
C7_6 C -0.0161(13) 0.566(2) 0.6694(10) 0.027(4) Uani 0.431(2) 1 d D U P A 2
C8_6 C -0.1044(14) 0.579(2) 0.6727(10) 0.038(5) Uani 0.431(2) 1 d D U P A 2
H8_6 H -0.142423 0.566541 0.642932 0.046 Uiso 0.431(2) 1 calc R . P A 2
C9_6 C -0.1366(13) 0.6107(16) 0.7201(9) 0.033(5) Uani 0.431(2) 1 d D U P A 2
H9_6 H -0.196627 0.618142 0.722721 0.039 Uiso 0.431(2) 1 calc R . P A 2
C10_6 C -0.0818(13) 0.631(2) 0.7627(11) 0.035(5) Uani 0.431(2) 1 d D U P A 2
H10_6 H -0.104542 0.654911 0.793384 0.042 Uiso 0.431(2) 1 calc R . P A 2
C11_6 C 0.0064(12) 0.617(2) 0.7621(10) 0.026(4) Uani 0.431(2) 1 d D U P A 2
C12_6 C 0.0652(12) 0.6377(17) 0.8056(9) 0.020(4) Uani 0.431(2) 1 d D U P A 2
H12_6 H 0.043433 0.661048 0.836810 0.024 Uiso 0.431(2) 1 calc R . P A 2
C13_6 C 0.1508(12) 0.6251(19) 0.8039(10) 0.028(5) Uani 0.431(2) 1 d D U P A 2
H13_6 H 0.187794 0.641334 0.833131 0.033 Uiso 0.431(2) 1 calc R . P A 2
C14_6 C 0.1863(13) 0.587(2) 0.7580(10) 0.028(4) Uani 0.431(2) 1 d D U P A 2
C15_6 C 0.1309(12) 0.570(2) 0.7125(10) 0.026(4) Uani 0.431(2) 1 d D U P A 2
C16_6 C 0.0406(12) 0.584(2) 0.7142(10) 0.027(4) Uani 0.431(2) 1 d D U P A 2
C1_7 C 0.4084(13) 0.5462(16) 0.8892(8) 0.025(4) Uani 0.431(2) 1 d D U P A 2
C2_7 C 0.4966(13) 0.5341(15) 0.8915(8) 0.034(5) Uani 0.431(2) 1 d D U P A 2
H2_7 H 0.522987 0.512496 0.861034 0.041 Uiso 0.431(2) 1 calc R . P A 2
C3_7 C 0.5467(11) 0.5531(9) 0.9372(6) 0.036(3) Uani 0.431(2) 1 d D U P A 2
H3_7 H 0.606869 0.544909 0.936857 0.043 Uiso 0.431(2) 1 calc R . P A 2
C4_7 C 0.5125(8) 0.5836(9) 0.9835(5) 0.040(3) Uani 0.431(2) 1 d D U P A 2
C5_7 C 0.5615(9) 0.5995(8) 1.0327(5) 0.045(3) Uani 0.431(2) 1 d D U P A 2
H5_7 H 0.621353 0.589534 1.034536 0.054 Uiso 0.431(2) 1 calc R . P A 2
C6_7 C 0.5237(9) 0.6283(8) 1.0766(6) 0.048(3) Uani 0.431(2) 1 d D U P A 2
H6_7 H 0.558368 0.638629 1.108449 0.057 Uiso 0.431(2) 1 calc R . P A 2
C7_7 C 0.4345(8) 0.6440(8) 1.0773(5) 0.044(3) Uani 0.431(2) 1 d D U P A 2
C8_7 C 0.3941(9) 0.6737(8) 1.1216(5) 0.049(3) Uani 0.431(2) 1 d D U P A 2
H8_7 H 0.426845 0.681681 1.154570 0.058 Uiso 0.431(2) 1 calc R . P A 2
C9_7 C 0.3086(9) 0.6921(7) 1.1200(5) 0.045(3) Uani 0.431(2) 1 d D U P A 2
H9_7 H 0.283863 0.713898 1.150923 0.054 Uiso 0.431(2) 1 calc R . P A 2
C10_7 C 0.2580(9) 0.6787(8) 1.0727(5) 0.037(3) Uani 0.431(2) 1 d D U P A 2
H10_7 H 0.198802 0.691249 1.071746 0.044 Uiso 0.431(2) 1 calc R . P A 2
C11_7 C 0.2943(8) 0.6466(8) 1.0265(5) 0.029(3) Uani 0.431(2) 1 d D U P A 2
C12_7 C 0.2425(11) 0.6226(12) 0.9800(7) 0.024(4) Uani 0.431(2) 1 d D U P A 2
H12_7 H 0.181982 0.629092 0.979937 0.029 Uiso 0.431(2) 1 calc R . P A 2
C13_7 C 0.2788(12) 0.591(2) 0.9362(10) 0.028(5) Uani 0.431(2) 1 d D U P A 2
H13_7 H 0.242965 0.575686 0.906049 0.033 Uiso 0.431(2) 1 calc R . P A 2
C14_7 C 0.3699(10) 0.5793(10) 0.9343(6) 0.020(3) Uani 0.431(2) 1 d D U P A 2
C15_7 C 0.4233(8) 0.5993(8) 0.9813(5) 0.030(3) Uani 0.431(2) 1 d D U P A 2
C16_7 C 0.3838(7) 0.6309(8) 1.0276(5) 0.033(3) Uani 0.431(2) 1 d D U P A 2

loop_
_atom_site_aniso_label
_atom_site_aniso_U_11
_atom_site_aniso_U_22
_atom_site_aniso_U_33
_atom_site_aniso_U_23
_atom_site_aniso_U_13
_atom_site_aniso_U_12
O94 0.038(2) 0.031(2) 0.026(2) -0.0054(15) 0.0092(18) -0.0011(16)
O82 0.037(2) 0.035(2) 0.026(2) 0.0027(15) 0.0089(18) -0.0045(18)
O37 0.038(2) 0.0270(19) 0.027(2) 0.0005(14) 0.0117(18) -0.0038(17)
O64 0.045(3) 0.035(2) 0.0227(19) -0.0007(15) 0.0069(18) -0.0022(18)
O25 0.042(3) 0.033(2) 0.026(2) -0.0004(15) 0.0138(19) 0.0052(18)
O8 0.052(3) 0.034(2) 0.034(2) 0.0016(16) 0.025(2) 0.0007(19)
O66 0.038(2) 0.037(2) 0.027(2) -0.0028(15) 0.0102(19) -0.0040(17)
O88 0.039(2) 0.035(2) 0.0252(19) -0.0004(15) 0.0113(18) -0.0013(17)
O74 0.040(2) 0.0305(19) 0.028(2) -0.0019(15) 0.0106(19) -0.0068(17)
O31 0.038(2) 0.035(2) 0.028(2) 0.0016(15) 0.0111(19) -0.0019(17)
O00E 0.060(3) 0.037(2) 0.026(2) 0.0085(16) 0.018(2) 0.014(2)
O49 0.056(3) 0.033(2) 0.030(2) 0.0071(16) 0.024(2) 0.0081(19)
O10 0.067(3) 0.038(2) 0.034(2) 0.0104(17) 0.030(2) 0.012(2)
N26 0.041(3) 0.034(2) 0.021(2) 0.0011(17) 0.012(2) 0.003(2)
N95 0.034(3) 0.033(2) 0.027(2) -0.0034(18) 0.008(2) 0.000(2)
N38 0.036(3) 0.029(2) 0.029(2) 0.0047(17) 0.014(2) -0.0036(19)
N67 0.039(3) 0.032(2) 0.027(2) -0.0015(18) 0.012(2) -0.001(2)
N44 0.039(3) 0.025(2) 0.019(2) 0.0012(16) 0.010(2) -0.0017(19)
N83 0.038(3) 0.036(3) 0.023(2) -0.0018(18) 0.010(2) 0.001(2)
N50 0.039(3) 0.023(2) 0.024(2) 0.0009(16) 0.008(2) 0.0017(19)
N18 0.038(3) 0.033(2) 0.029(3) 0.0059(18) 0.013(2) 0.009(2)
O55 0.057(3) 0.031(2) 0.068(3) -0.009(2) 0.016(3) -0.013(2)
N75 0.043(3) 0.028(2) 0.026(2) -0.0028(17) 0.011(2) -0.004(2)
N53 0.038(3) 0.026(2) 0.038(3) -0.0066(19) 0.013(2) -0.009(2)
N11 0.050(3) 0.046(3) 0.025(2) 0.008(2) 0.015(2) 0.014(2)
O1B 0.085(4) 0.044(3) 0.036(3) -0.0032(19) 0.005(3) 0.002(3)
N32 0.051(3) 0.031(2) 0.026(2) 0.0043(18) 0.018(2) 0.007(2)
O2B 0.071(4) 0.036(2) 0.056(3) -0.004(2) 0.014(3) -0.016(2)
N89 0.038(3) 0.038(3) 0.026(2) -0.0028(18) 0.014(2) -0.002(2)
N107 0.050(3) 0.022(2) 0.033(3) 0.0011(18) 0.021(2) 0.002(2)
C65 0.043(3) 0.024(2) 0.025(3) -0.003(2) 0.009(2) -0.006(2)
N116 0.043(11) 0.019(5) 0.036(12) -0.002(6) 0.024(9) -0.002(7)
C81 0.034(3) 0.026(3) 0.029(3) 0.001(2) 0.007(2) -0.006(2)
C24 0.040(3) 0.024(3) 0.029(3) 0.003(2) 0.012(2) 0.005(2)
C30 0.036(3) 0.028(3) 0.024(3) -0.0016(19) 0.008(2) -0.003(2)
C36 0.033(3) 0.022(2) 0.027(3) 0.0022(19) 0.016(2) 0.004(2)
C9 0.063(4) 0.027(3) 0.031(3) 0.009(2) 0.022(3) 0.016(3)
C93 0.035(3) 0.025(3) 0.028(3) -0.0008(19) 0.008(2) -0.004(2)
C73 0.038(3) 0.024(2) 0.030(3) 0.000(2) 0.006(3) 0.001(2)
C52 0.034(3) 0.025(2) 0.028(3) -0.001(2) 0.007(2) -0.007(2)
C105 0.040(3) 0.025(2) 0.023(3) -0.0002(19) 0.010(3) 0.002(2)
C48 0.042(4) 0.026(2) 0.024(3) 0.004(2) 0.012(3) 0.004(2)
C17 0.043(4) 0.037(3) 0.029(3) 0.004(2) 0.014(3) 0.010(3)
C84 0.036(3) 0.033(3) 0.031(3) 0.000(2) 0.002(3) 0.005(2)
C87 0.033(3) 0.037(3) 0.028(3) -0.002(2) 0.004(3) 0.002(2)
C70 0.041(4) 0.027(3) 0.038(3) -0.003(2) 0.015(3) 0.001(2)
C39 0.037(3) 0.044(3) 0.028(3) 0.004(2) -0.002(3) -0.006(3)
C19 0.035(3) 0.033(3) 0.027(3) 0.002(2) 0.012(2) 0.006(2)
C68 0.039(3) 0.030(3) 0.028(3) -0.002(2) 0.012(2) -0.002(2)
C96 0.037(3) 0.043(3) 0.028(3) -0.002(2) 0.004(3) 0.007(3)
C78 0.038(3) 0.026(3) 0.030(3) 0.000(2) 0.009(3) -0.005(2)
C69 0.042(4) 0.027(3) 0.032(3) 0.001(2) 0.010(3) -0.003(2)
C6 0.055(4) 0.025(3) 0.050(3) -0.010(2) 0.025(3) 0.001(3)
C108 0.021(6) 0.026(5) 0.015(6) -0.006(5) 0.006(5) -0.001(4)
C51 0.036(3) 0.023(2) 0.024(3) 0.0029(19) 0.009(2) 0.000(2)
C80 0.043(4) 0.030(3) 0.049(4) -0.010(2) 0.009(3) -0.006(3)
C33 0.057(4) 0.029(3) 0.028(3) 0.003(2) 0.016(3) 0.006(3)
C76 0.040(3) 0.028(3) 0.025(3) 0.000(2) 0.010(2) -0.003(2)
C63 0.046(4) 0.033(3) 0.029(3) 0.005(2) 0.010(3) 0.004(3)
C85 0.046(4) 0.041(3) 0.025(3) -0.002(2) 0.003(3) 0.008(3)
C21 0.038(4) 0.029(3) 0.036(3) 0.004(2) 0.006(3) 0.003(2)
C27 0.037(3) 0.036(3) 0.026(3) 0.001(2) 0.009(3) -0.001(2)
C20 0.030(3) 0.036(3) 0.040(3) 0.004(2) 0.003(3) 0.003(2)
C54 0.046(4) 0.027(3) 0.036(3) 0.000(2) 0.007(3) -0.006(2)
C90 0.050(4) 0.031(3) 0.027(3) -0.004(2) 0.016(3) -0.005(2)
C29 0.042(4) 0.051(4) 0.028(3) 0.001(2) 0.003(3) -0.005(3)
C4 0.060(4) 0.031(3) 0.036(3) -0.006(2) 0.007(3) -0.001(3)
C77 0.046(4) 0.029(3) 0.034(3) 0.003(2) 0.006(3) -0.001(3)
C5 0.041(4) 0.035(3) 0.038(3) -0.010(2) 0.007(3) -0.002(3)
C109 0.034(6) 0.023(5) 0.027(7) -0.001(5) -0.001(5) 0.001(4)
C3 0.064(5) 0.031(3) 0.064(4) -0.004(3) -0.013(4) 0.003(3)
C28 0.033(3) 0.038(3) 0.045(4) 0.006(3) 0.009(3) 0.006(3)
C12 0.058(4) 0.055(4) 0.027(3) 0.006(3) 0.012(3) 0.031(3)
C7 0.062(4) 0.035(3) 0.045(4) -0.010(3) 0.028(3) -0.013(3)
C92 0.062(4) 0.034(3) 0.031(3) 0.006(2) 0.009(3) 0.004(3)
C34 0.103(6) 0.028(3) 0.024(3) -0.003(2) 0.009(4) -0.013(3)
C13 0.039(4) 0.099(6) 0.028(3) 0.003(3) 0.005(3) 0.029(3)
C56 0.058(4) 0.027(3) 0.047(4) -0.003(2) 0.019(3) 0.000(3)
C86 0.039(4) 0.046(3) 0.031(3) -0.006(2) 0.005(3) -0.003(3)
C72 0.037(4) 0.046(4) 0.049(4) 0.006(3) 0.016(3) 0.005(3)
C79 0.048(4) 0.035(3) 0.045(4) -0.003(3) 0.013(3) -0.011(3)
C23 0.051(4) 0.033(3) 0.043(4) 0.002(2) 0.010(3) 0.009(3)
C35 0.083(5) 0.040(3) 0.041(4) 0.012(3) 0.037(4) 0.028(3)
C71 0.040(4) 0.037(3) 0.043(4) 0.003(2) 0.017(3) 0.001(3)
C41 0.041(4) 0.050(4) 0.056(4) 0.021(3) -0.004(3) -0.012(3)
C22 0.046(4) 0.041(3) 0.053(4) 0.013(3) 0.009(3) 0.003(3)
C40 0.047(4) 0.041(3) 0.056(4) 0.013(3) -0.005(4) -0.012(3)
C91 0.054(4) 0.038(3) 0.035(3) 0.000(2) 0.020(3) -0.010(3)
C97 0.039(4) 0.056(4) 0.048(4) -0.011(3) -0.006(3) 0.004(3)
C1 0.039(4) 0.037(3) 0.094(5) 0.006(3) 0.021(4) -0.002(3)
C98 0.046(4) 0.052(4) 0.037(4) -0.007(3) -0.005(3) 0.012(3)
O5B 0.059(6) 0.045(5) 0.030(4) -0.008(4) 0.013(4) 0.007(4)
C16 0.097(7) 0.072(5) 0.024(3) 0.011(3) 0.017(4) 0.056(5)
C2 0.045(4) 0.045(4) 0.106(6) 0.013(4) -0.007(4) 0.005(3)
C15 0.052(5) 0.128(8) 0.039(4) 0.004(4) 0.012(4) 0.048(5)
C14 0.039(5) 0.183(12) 0.031(4) -0.012(5) -0.006(4) 0.023(6)
O6B 0.066(7) 0.040(5) 0.073(7) 0.013(4) 0.036(6) 0.018(5)
C62 0.036(5) 0.022(4) 0.024(4) 0.008(3) 0.004(3) -0.006(4)
C59 0.042(5) 0.026(5) 0.037(5) 0.000(4) -0.002(4) -0.004(4)
C58 0.037(5) 0.031(5) 0.034(5) -0.003(4) 0.004(4) -0.001(4)
O118 0.099(9) 0.021(4) 0.051(6) -0.013(4) 0.043(6) -0.016(5)
C60 0.033(6) 0.041(6) 0.050(6) 0.000(4) -0.002(5) 0.002(4)
C57 0.031(5) 0.038(5) 0.033(5) -0.001(4) 0.005(4) 0.000(4)
O3B 0.069(8) 0.102(10) 0.052(6) 0.020(6) 0.000(6) 0.007(7)
O4B 0.071(8) 0.057(6) 0.053(6) 0.012(5) 0.008(6) -0.002(5)
C111 0.054(6) 0.030(5) 0.061(7) 0.003(4) 0.015(6) 0.001(4)
C113 0.060(7) 0.022(5) 0.097(11) 0.006(6) 0.020(8) 0.005(5)
O112 0.054(5) 0.047(5) 0.079(7) 0.010(4) 0.013(5) 0.010(4)
C119 0.061(9) 0.056(9) 0.031(8) -0.010(6) 0.021(7) -0.027(7)
C117 0.070(8) 0.020(5) 0.018(5) 0.002(4) 0.020(6) -0.014(5)
C61 0.033(5) 0.038(5) 0.044(5) 0.003(4) 0.003(4) 0.002(4)
C62A 0.032(5) 0.030(5) 0.023(6) 0.005(4) 0.012(5) 0.001(4)
C61A 0.038(6) 0.035(6) 0.049(8) 0.004(6) 0.005(6) 0.003(5)
C60A 0.036(8) 0.050(7) 0.068(10) -0.006(7) -0.015(8) -0.007(5)
C59A 0.052(8) 0.043(6) 0.041(8) 0.000(6) 0.000(7) -0.014(6)
C58A 0.058(8) 0.029(6) 0.035(7) 0.000(5) -0.003(6) 0.001(5)
C57A 0.045(8) 0.033(5) 0.036(8) 0.000(6) -0.011(7) 0.003(5)
O2C 0.061(8) 0.068(8) 0.065(8) -0.003(6) 0.006(7) -0.009(7)
N110 0.031(6) 0.029(7) 0.035(9) 0.000(5) 0.001(6) 0.003(4)
C42 0.052(4) 0.024(3) 0.023(3) -0.0015(19) -0.002(3) -0.014(2)
O43 0.066(3) 0.036(2) 0.025(2) -0.0007(16) -0.004(2) -0.010(2)
O106 0.049(3) 0.0279(19) 0.028(2) -0.0020(15) 0.019(2) -0.0052(18)
C102 0.053(4) 0.022(2) 0.022(3) 0.0019(19) 0.013(3) 0.005(2)
C103 0.066(5) 0.022(3) 0.033(3) 0.004(2) 0.012(3) 0.008(3)
C104 0.048(4) 0.023(2) 0.029(3) -0.002(2) 0.017(3) 0.003(2)
N101 0.045(3) 0.026(2) 0.020(2) 0.0016(16) 0.007(2) 0.006(2)
C99 0.050(4) 0.024(2) 0.024(3) -0.001(2) 0.001(3) 0.006(2)
O100 0.071(3) 0.037(2) 0.022(2) -0.0017(16) 0.005(2) 0.002(2)
C47 0.079(5) 0.026(3) 0.037(3) -0.004(2) 0.026(4) -0.002(3)
C45 0.048(4) 0.023(2) 0.023(3) 0.002(2) 0.018(2) 0.002(2)
C46 0.050(4) 0.036(3) 0.033(3) 0.012(2) 0.015(3) 0.011(3)
O1C 0.059(7) 0.033(5) 0.031(5) -0.013(4) 0.018(5) -0.001(5)
O7B 0.092(10) 0.080(9) 0.103(10) -0.005(8) 0.006(9) -0.002(8)
C115 0.034(7) 0.019(6) 0.019(7) 0.002(6) 0.013(6) 0.004(5)
C114 0.037(10) 0.014(6) 0.023(8) 0.004(6) 0.015(6) 0.002(6)
C1_1 0.033(3) 0.021(2) 0.027(3) 0.0002(19) 0.005(2) 0.001(2)
C2_1 0.035(3) 0.032(3) 0.036(3) 0.002(2) 0.007(3) -0.002(2)
C3_1 0.032(3) 0.039(3) 0.037(3) -0.002(2) 0.002(3) 0.001(2)
C4_1 0.041(3) 0.030(3) 0.034(3) -0.006(2) 0.001(3) 0.003(2)
C5_1 0.045(4) 0.038(3) 0.038(3) -0.003(2) -0.003(3) 0.009(3)
C6_1 0.055(4) 0.048(4) 0.029(3) 0.001(2) -0.008(3) 0.013(3)
C7_1 0.058(4) 0.032(3) 0.032(3) -0.001(2) -0.001(3) 0.009(3)
C8_1 0.078(5) 0.040(3) 0.032(3) 0.009(3) 0.000(4) 0.008(3)
C9_1 0.081(5) 0.034(3) 0.035(3) 0.011(3) 0.003(3) -0.004(3)
C10_1 0.058(4) 0.032(3) 0.030(3) 0.003(2) 0.010(3) -0.008(3)
C11_1 0.047(3) 0.024(2) 0.028(3) 0.005(2) 0.005(3) -0.001(2)
C12_1 0.036(3) 0.026(3) 0.033(3) 0.002(2) 0.005(3) -0.008(2)
C13_1 0.036(3) 0.024(3) 0.029(3) 0.004(2) 0.006(3) 0.000(2)
C14_1 0.032(3) 0.021(2) 0.028(3) -0.0009(19) 0.003(2) 0.000(2)
C15_1 0.040(3) 0.019(2) 0.028(3) 0.0014(19) 0.003(2) 0.002(2)
C16_1 0.044(3) 0.020(2) 0.031(3) 0.0018(19) 0.004(3) 0.001(2)
C1_2 0.036(5) 0.019(9) 0.026(5) -0.004(6) 0.013(4) -0.003(5)
C2_2 0.035(6) 0.023(6) 0.030(5) 0.005(4) 0.007(4) -0.005(5)
C3_2 0.042(5) 0.024(5) 0.028(5) 0.002(4) 0.008(4) 0.000(4)
C4_2 0.036(5) 0.022(4) 0.027(4) 0.004(3) 0.008(4) 0.002(4)
C5_2 0.041(5) 0.038(5) 0.031(5) 0.003(4) 0.002(4) -0.011(4)
C6_2 0.037(5) 0.033(5) 0.026(5) -0.002(4) 0.000(4) -0.003(4)
C7_2 0.036(5) 0.022(4) 0.032(4) -0.005(3) 0.001(4) 0.002(4)
C8_2 0.034(5) 0.033(5) 0.047(6) 0.005(4) 0.000(5) 0.002(4)
C9_2 0.027(5) 0.031(5) 0.048(6) 0.000(4) 0.002(4) -0.005(4)
C10_2 0.036(5) 0.029(6) 0.041(7) 0.003(6) 0.011(5) 0.001(5)
C11_2 0.037(5) 0.024(6) 0.035(7) 0.001(5) 0.004(5) -0.001(5)
C12_2 0.036(6) 0.023(8) 0.033(7) 0.000(6) 0.012(5) -0.008(6)
C13_2 0.041(6) 0.027(9) 0.030(7) 0.004(6) 0.006(6) -0.001(6)
C14_2 0.033(5) 0.021(8) 0.032(7) 0.002(7) 0.007(4) -0.005(4)
C15_2 0.030(4) 0.023(4) 0.024(4) -0.008(3) 0.007(4) 0.000(4)
C16_2 0.031(4) 0.012(4) 0.032(4) -0.004(3) 0.010(4) 0.004(3)
C1_3 0.029(6) 0.023(7) 0.026(6) 0.005(5) 0.000(5) -0.002(5)
C2_3 0.032(6) 0.022(7) 0.035(7) 0.002(6) 0.001(5) 0.006(5)
C3_3 0.031(6) 0.029(6) 0.033(6) 0.003(4) 0.003(5) -0.004(5)
C4_3 0.035(5) 0.028(5) 0.030(5) -0.002(4) 0.002(4) -0.003(4)
C5_3 0.040(6) 0.043(6) 0.030(5) 0.002(4) -0.001(4) -0.007(4)
C6_3 0.042(5) 0.037(5) 0.029(5) -0.008(4) -0.003(4) -0.015(4)
C7_3 0.038(5) 0.031(5) 0.027(5) 0.002(4) 0.002(4) -0.003(4)
C8_3 0.049(5) 0.034(5) 0.030(5) -0.007(4) -0.003(5) 0.001(4)
C9_3 0.051(6) 0.035(5) 0.030(5) -0.007(4) 0.007(5) 0.003(4)
C10_3 0.045(6) 0.028(5) 0.031(5) -0.001(4) 0.004(5) 0.002(5)
C11_3 0.040(5) 0.031(6) 0.030(6) 0.001(4) 0.003(5) 0.006(4)
C12_3 0.029(6) 0.026(7) 0.032(7) 0.001(6) -0.004(5) 0.011(5)
C13_3 0.031(6) 0.016(6) 0.033(7) 0.006(5) 0.001(5) 0.005(6)
C14_3 0.035(6) 0.015(6) 0.023(5) 0.005(4) -0.002(4) 0.001(4)
C15_3 0.035(5) 0.022(5) 0.026(5) 0.008(4) 0.005(4) 0.001(4)
C16_3 0.041(5) 0.013(4) 0.025(5) 0.003(3) -0.006(4) 0.006(4)
C1_4 0.025(6) 0.021(5) 0.019(6) 0.007(5) 0.002(5) 0.003(5)
C2_4 0.022(8) 0.029(7) 0.028(6) -0.005(5) 0.001(5) 0.001(6)
C3_4 0.026(8) 0.039(7) 0.022(6) 0.000(5) 0.003(5) 0.008(7)
C4_4 0.021(7) 0.021(6) 0.022(6) 0.004(5) -0.001(5) 0.000(6)
C5_4 0.028(7) 0.027(6) 0.023(7) -0.007(5) -0.001(5) -0.003(6)
C6_4 0.028(7) 0.024(6) 0.031(7) -0.004(6) -0.001(5) -0.004(6)
C7_4 0.030(7) 0.024(6) 0.035(7) -0.001(6) -0.003(5) 0.005(6)
C8_4 0.027(6) 0.023(6) 0.040(8) -0.004(6) -0.005(5) -0.001(6)
C9_4 0.022(6) 0.033(6) 0.039(7) 0.005(5) -0.003(5) 0.003(5)
C10_4 0.022(7) 0.019(5) 0.037(8) 0.000(6) 0.003(6) -0.007(6)
C11_4 0.021(7) 0.018(5) 0.030(6) -0.002(5) 0.003(5) -0.008(6)
C12_4 0.015(7) 0.022(7) 0.034(7) -0.005(5) -0.001(5) -0.007(6)
C13_4 0.019(7) 0.011(5) 0.027(6) -0.004(4) -0.008(5) -0.004(6)
C14_4 0.019(6) 0.014(5) 0.028(7) 0.005(5) 0.001(5) 0.006(5)
C15_4 0.025(6) 0.014(5) 0.025(6) 0.000(5) 0.000(5) 0.001(6)
C16_4 0.021(6) 0.017(6) 0.031(7) -0.001(6) 0.003(5) -0.002(6)
C1_5 0.039(6) 0.014(11) 0.029(7) -0.009(7) 0.003(6) -0.007(6)
C2_5 0.036(7) 0.028(9) 0.040(8) 0.006(6) 0.001(6) -0.008(6)
C3_5 0.042(6) 0.042(8) 0.039(7) 0.014(6) 0.000(6) -0.014(6)
C4_5 0.039(6) 0.035(6) 0.029(6) 0.005(5) 0.002(5) -0.010(5)
C5_5 0.052(7) 0.058(9) 0.045(8) 0.025(7) -0.010(7) -0.003(7)
C6_5 0.051(7) 0.059(9) 0.048(9) 0.012(7) -0.005(7) 0.001(7)
C7_5 0.047(6) 0.045(7) 0.034(7) -0.003(5) -0.002(6) 0.003(5)
C8_5 0.044(6) 0.055(8) 0.035(7) -0.003(5) 0.007(6) 0.003(6)
C9_5 0.025(6) 0.055(8) 0.041(8) -0.003(6) 0.004(6) 0.000(5)
C10_5 0.033(6) 0.039(9) 0.043(11) -0.001(7) -0.003(7) -0.004(6)
C11_5 0.038(6) 0.013(6) 0.030(8) -0.005(5) 0.009(6) 0.000(5)
C12_5 0.036(7) 0.020(9) 0.031(9) -0.001(7) 0.014(6) -0.002(6)
C13_5 0.038(7) 0.012(7) 0.034(9) -0.003(6) 0.012(7) 0.005(6)
C14_5 0.037(6) 0.021(10) 0.025(8) -0.001(7) 0.000(6) -0.007(6)
C15_5 0.038(5) 0.041(7) 0.022(6) 0.012(5) 0.000(5) -0.009(5)
C16_5 0.039(5) 0.036(7) 0.035(7) 0.002(5) 0.008(5) -0.007(5)
C1_6 0.027(8) 0.028(8) 0.031(9) 0.008(7) 0.007(6) 0.013(7)
C2_6 0.029(10) 0.030(9) 0.034(8) -0.001(7) 0.005(7) -0.001(9)
C3_6 0.023(9) 0.028(8) 0.036(11) -0.002(9) 0.008(7) 0.008(8)
C4_6 0.030(10) 0.035(9) 0.037(9) -0.007(7) 0.001(7) 0.005(9)
C5_6 0.037(10) 0.029(9) 0.038(11) -0.004(9) -0.003(7) 0.007(9)
C6_6 0.040(10) 0.035(9) 0.033(10) -0.008(9) -0.007(8) 0.004(8)
C7_6 0.026(8) 0.022(7) 0.035(10) -0.003(9) 0.002(6) -0.006(8)
C8_6 0.033(9) 0.035(9) 0.046(11) -0.007(10) -0.002(8) 0.005(8)
C9_6 0.023(8) 0.031(7) 0.044(9) -0.001(7) 0.003(7) 0.006(7)
C10_6 0.025(9) 0.035(9) 0.046(10) -0.006(8) 0.002(7) 0.000(9)
C11_6 0.018(8) 0.022(8) 0.036(9) -0.008(7) 0.002(6) -0.007(8)
C12_6 0.019(9) 0.018(7) 0.025(8) 0.000(6) 0.009(7) -0.011(8)
C13_6 0.017(8) 0.031(9) 0.035(9) -0.006(7) 0.011(7) -0.007(8)
C14_6 0.030(8) 0.026(8) 0.027(8) 0.003(7) 0.007(6) 0.000(8)
C15_6 0.026(8) 0.022(8) 0.030(9) 0.005(7) 0.006(6) 0.001(8)
C16_6 0.028(8) 0.020(7) 0.033(8) -0.001(7) 0.002(6) -0.006(8)
C1_7 0.039(9) 0.016(7) 0.022(7) 0.005(6) 0.013(6) 0.002(7)
C2_7 0.032(8) 0.031(11) 0.040(9) 0.001(8) 0.012(6) -0.003(7)
C3_7 0.037(8) 0.027(8) 0.043(7) 0.000(6) 0.005(6) -0.001(6)
C4_7 0.035(6) 0.036(7) 0.049(7) -0.005(6) 0.004(5) -0.004(6)
C5_7 0.050(8) 0.037(7) 0.047(7) -0.006(6) 0.000(6) -0.007(6)
C6_7 0.050(7) 0.049(8) 0.044(7) -0.009(6) -0.002(6) -0.022(6)
C7_7 0.053(6) 0.044(7) 0.035(6) -0.006(5) 0.006(5) -0.019(6)
C8_7 0.064(7) 0.049(8) 0.034(7) -0.007(6) 0.009(6) -0.026(6)
C9_7 0.069(7) 0.036(7) 0.030(6) -0.008(5) 0.014(6) -0.024(6)
C10_7 0.046(8) 0.026(7) 0.039(7) -0.006(6) 0.018(5) -0.007(6)
C11_7 0.039(6) 0.021(7) 0.028(6) -0.006(5) 0.014(5) -0.010(5)
C12_7 0.036(7) 0.012(6) 0.024(6) 0.008(6) 0.008(5) 0.005(6)
C13_7 0.035(8) 0.022(8) 0.026(9) 0.001(8) 0.009(7) 0.006(8)
C14_7 0.031(6) 0.007(6) 0.022(6) 0.006(5) 0.010(5) -0.001(5)
C15_7 0.039(6) 0.022(7) 0.031(6) -0.008(5) 0.006(5) -0.005(5)
C16_7 0.042(6) 0.025(6) 0.031(6) -0.003(5) 0.011(5) -0.006(5)

_geom_special_details            
;
 All esds (except the esd in the dihedral angle between two l.s. planes)
 are estimated using the full covariance matrix.  The cell esds are taken
 into account individually in the estimation of esds in distances, angles
 and torsion angles; correlations between esds in cell parameters are only
 used when they are defined by crystal symmetry.  An approximate (isotropic)
 treatment of cell esds is used for estimating esds involving l.s. planes.
;
loop_
_geom_bond_atom_site_label_1
_geom_bond_atom_site_label_2
_geom_bond_distance
_geom_bond_site_symmetry_2
_geom_bond_publ_flag
O94 C93 1.239(7) . ?
O82 C81 1.228(7) . ?
O37 C36 1.238(7) . ?
O64 C65 1.370(7) . ?
O64 C63 1.425(8) . ?
O25 C24 1.248(7) . ?
O8 C9 1.351(8) . ?
O8 C7 1.446(9) . ?
O66 C65 1.228(7) . ?
O88 C87 1.239(7) . ?
O74 C73 1.235(7) . ?
O31 C30 1.221(7) . ?
O00E C17 1.236(7) . ?
O49 C48 1.244(7) . ?
O10 C9 1.226(8) . ?
N26 H26 0.8800 . ?
N26 C24 1.338(8) . ?
N26 C27 1.466(8) . ?
N95 H95 0.8800 . ?
N95 C93 1.333(8) . ?
N95 C96 1.466(7) . ?
N38 H38 0.8800 . ?
N38 C36 1.331(8) . ?
N38 C39 1.484(7) . ?
N67 H67 0.8800 . ?
N67 C65 1.320(8) . ?
N67 C68 1.473(8) . ?
N44 H44 0.8800 . ?
N44 C42 1.349(8) . ?
N44 C45 1.469(8) . ?
N83 H83 0.8800 . ?
N83 C81 1.346(8) . ?
N83 C84 1.472(8) . ?
N50 H50 0.8800 . ?
N50 C48 1.340(7) . ?
N50 C51 1.455(7) . ?
N18 H18 0.8800 . ?
N18 C17 1.346(8) . ?
N18 C19 1.484(7) . ?
O55 C54 1.240(8) . ?
N75 H75 0.8800 . ?
N75 C73 1.353(7) . ?
N75 C76 1.457(7) . ?
N53 H53 0.8800 . ?
N53 C52 1.473(8) . ?
N53 C54 1.328(7) . ?
N11 H11 0.8800 . ?
N11 C9 1.330(9) . ?
N11 C12 1.470(9) . ?
O1B H1BA 0.8495 . ?
O1B H1BB 0.8498 . ?
N32 H32 0.8800 . ?
N32 C30 1.360(8) . ?
N32 C33 1.464(7) . ?
O2B H2BA 0.8507 . ?
O2B H2BB 0.8501 . ?
N89 H89 0.8800 . ?
N89 C87 1.341(8) . ?
N89 C90 1.471(7) . ?
N107 H107 0.8800 . ?
N107 H10A 0.8800 . ?
N107 C105 1.337(7) . ?
N107 C108 1.457(19) . ?
N107 C114 1.51(3) . ?
N116 H116 0.8800 . ?
N116 C117 1.29(3) . ?
N116 C115 1.50(3) . ?
C81 C76 1.557(8) . ?
C24 C19 1.552(8) . ?
C30 C27 1.530(8) . ?
C36 C33 1.545(8) . ?
C93 C90 1.549(8) . ?
C73 C68 1.548(8) . ?
C52 H52 1.0000 . ?
C52 H52A 1.0000 . ?
C52 C51 1.564(7) . ?
C52 C1_2 1.486(17) . ?
C52 C1_5 1.55(2) . ?
C105 O106 1.229(7) . ?
C105 C102 1.534(7) . ?
C48 C45 1.531(7) . ?
C17 C12 1.552(8) . ?
C84 C87 1.537(8) . ?
C84 C85 1.543(8) . ?
C84 C86 1.527(9) . ?
C70 H70 1.0000 . ?
C70 C68 1.560(8) . ?
C70 C72 1.531(9) . ?
C70 C71 1.531(8) . ?
C39 C41 1.537(9) . ?
C39 C40 1.524(9) . ?
C39 C42 1.531(10) . ?
C19 C21 1.550(8) . ?
C19 C20 1.527(8) . ?
C68 C69 1.515(8) . ?
C96 C97 1.541(9) . ?
C96 C98 1.538(9) . ?
C96 C99 1.555(9) . ?
C78 H78 1.0000 . ?
C78 C80 1.528(8) . ?
C78 C76 1.563(7) . ?
C78 C79 1.535(8) . ?
C69 H69A 0.9800 . ?
C69 H69B 0.9800 . ?
C69 H69C 0.9800 . ?
C6 C5 1.399(9) . ?
C6 C7 1.494(10) . ?
C6 C1 1.376(11) . ?
C108 H108 1.0000 . ?
C108 C109 1.56(2) . ?
C108 C1_3 1.536(16) . ?
C51 H51 1.0000 . ?
C51 C1_1 1.501(8) . ?
C80 H80A 0.9800 . ?
C80 H80B 0.9800 . ?
C80 H80C 0.9800 . ?
C33 C34 1.523(10) . ?
C33 C35 1.521(10) . ?
C76 C77 1.524(8) . ?
C63 H63A 0.9900 . ?
C63 H63B 0.9900 . ?
C63 H63C 0.9900 . ?
C63 H63D 0.9900 . ?
C63 C62 1.524(11) . ?
C63 C62A 1.455(14) . ?
C85 H85A 0.9800 . ?
C85 H85B 0.9800 . ?
C85 H85C 0.9800 . ?
C21 H21 1.0000 . ?
C21 C23 1.548(8) . ?
C21 C22 1.521(9) . ?
C27 C29 1.549(8) . ?
C27 C28 1.543(8) . ?
C20 H20A 0.9800 . ?
C20 H20B 0.9800 . ?
C20 H20C 0.9800 . ?
C54 C56 1.506(10) . ?
C90 C92 1.518(9) . ?
C90 C91 1.547(9) . ?
C29 H29A 0.9800 . ?
C29 H29B 0.9800 . ?
C29 H29C 0.9800 . ?
C4 H4 0.9500 . ?
C4 C5 1.392(9) . ?
C4 C3 1.385(11) . ?
C77 H77A 0.9800 . ?
C77 H77B 0.9800 . ?
C77 H77C 0.9800 . ?
C5 H5 0.9500 . ?
C109 H109 1.0000 . ?
C109 N110 1.45(3) . ?
C109 C1_4 1.501(17) . ?
C3 H3 0.9500 . ?
C3 C2 1.357(12) . ?
C28 H28A 0.9800 . ?
C28 H28B 0.9800 . ?
C28 H28C 0.9800 . ?
C12 C13 1.528(12) . ?
C12 C16 1.547(9) . ?
C7 H7A 0.9900 . ?
C7 H7B 0.9900 . ?
C92 H92A 0.9800 . ?
C92 H92B 0.9800 . ?
C92 H92C 0.9800 . ?
C34 H34A 0.9800 . ?
C34 H34B 0.9800 . ?
C34 H34C 0.9800 . ?
C13 H13 1.0000 . ?
C13 C15 1.532(10) . ?
C13 C14 1.553(11) . ?
C56 H56A 0.9800 . ?
C56 H56B 0.9800 . ?
C56 H56C 0.9800 . ?
C86 H86A 0.9800 . ?
C86 H86B 0.9800 . ?
C86 H86C 0.9800 . ?
C72 H72A 0.9800 . ?
C72 H72B 0.9800 . ?
C72 H72C 0.9800 . ?
C79 H79A 0.9800 . ?
C79 H79B 0.9800 . ?
C79 H79C 0.9800 . ?
C23 H23A 0.9800 . ?
C23 H23B 0.9800 . ?
C23 H23C 0.9800 . ?
C35 H35A 0.9800 . ?
C35 H35B 0.9800 . ?
C35 H35C 0.9800 . ?
C71 H71A 0.9800 . ?
C71 H71B 0.9800 . ?
C71 H71C 0.9800 . ?
C41 H41A 0.9800 . ?
C41 H41B 0.9800 . ?
C41 H41C 0.9800 . ?
C22 H22A 0.9800 . ?
C22 H22B 0.9800 . ?
C22 H22C 0.9800 . ?
C40 H40A 0.9800 . ?
C40 H40B 0.9800 . ?
C40 H40C 0.9800 . ?
C91 H91A 0.9800 . ?
C91 H91B 0.9800 . ?
C91 H91C 0.9800 . ?
C97 H97A 0.9800 . ?
C97 H97B 0.9800 . ?
C97 H97C 0.9800 . ?
C1 H1 0.9500 . ?
C1 C2 1.401(12) . ?
C98 H98A 0.9800 . ?
C98 H98B 0.9800 . ?
C98 H98C 0.9800 . ?
O5B H5BA 0.8506 . ?
O5B H5BB 0.8500 . ?
C16 H16A 0.9800 . ?
C16 H16B 0.9800 . ?
C16 H16C 0.9800 . ?
C2 H2 0.9500 . ?
C15 H15A 0.9800 . ?
C15 H15B 0.9800 . ?
C15 H15C 0.9800 . ?
C14 H14A 0.9800 . ?
C14 H14B 0.9800 . ?
C14 H14C 0.9800 . ?
O6B H6BA 0.8492 . ?
O6B H6BB 0.8498 . ?
C62 C57 1.368(15) . ?
C62 C61 1.400(15) . ?
C59 H59 0.9500 . ?
C59 C58 1.344(16) . ?
C59 C60 1.388(16) . ?
C58 H58 0.9500 . ?
C58 C57 1.390(14) . ?
O118 C117 1.211(18) . ?
C60 H60 0.9500 . ?
C60 C61 1.373(16) . ?
C57 H57 0.9500 . ?
O3B H3BA 0.8498 . ?
O3B H3BB 0.8505 . ?
O4B H4BA 0.8505 . ?
O4B H4BB 0.8501 . ?
C111 C113 1.518(19) . ?
C111 O112 1.233(16) . ?
C111 N110 1.33(3) . ?
C113 H11A 0.9800 . ?
C113 H11B 0.9800 . ?
C113 H11C 0.9800 . ?
C119 H11D 0.9800 . ?
C119 H11E 0.9800 . ?
C119 H11F 0.9800 . ?
C119 C117 1.53(2) . ?
C61 H61 0.9500 . ?
C62A C61A 1.37(2) . ?
C62A C57A 1.444(19) . ?
C61A H61A 0.9500 . ?
C61A C60A 1.41(2) . ?
C60A H60A 0.9500 . ?
C60A C59A 1.40(2) . ?
C59A H59A 0.9500 . ?
C59A C58A 1.37(2) . ?
C58A H58A 0.9500 . ?
C58A C57A 1.31(2) . ?
C57A H57A 0.9500 . ?
O2C H2CA 0.8495 . ?
O2C H2CB 0.8495 . ?
N110 H110 0.8800 . ?
C42 O43 1.224(7) . ?
C102 C103 1.546(7) . ?
C102 C104 1.526(9) . ?
C102 N101 1.465(8) . ?
C103 H10B 0.9800 . ?
C103 H10C 0.9800 . ?
C103 H10D 0.9800 . ?
C104 H10E 0.9800 . ?
C104 H10F 0.9800 . ?
C104 H10G 0.9800 . ?
N101 H101 0.8800 . ?
N101 C99 1.327(8) . ?
C99 O100 1.230(7) . ?
C47 H47A 0.9800 . ?
C47 H47B 0.9800 . ?
C47 H47C 0.9800 . ?
C47 C45 1.534(8) . ?
C45 C46 1.529(9) . ?
C46 H46A 0.9800 . ?
C46 H46B 0.9800 . ?
C46 H46C 0.9800 . ?
O1C H1CA 0.8502 . ?
O1C H1CB 0.8498 . ?
O7B H7BA 0.8500 . ?
O7B H7BB 0.8508 . ?
C115 H115 1.0000 . ?
C115 C114 1.57(3) . ?
C115 C1_6 1.49(2) . ?
C114 H114 1.0000 . ?
C114 C1_7 1.45(3) . ?
C1_1 C2_1 1.390(8) . ?
C1_1 C14_1 1.413(7) . ?
C2_1 H2_1 0.9500 . ?
C2_1 C3_1 1.390(8) . ?
C3_1 H3_1 0.9500 . ?
C3_1 C4_1 1.381(8) . ?
C4_1 C5_1 1.426(8) . ?
C4_1 C15_1 1.421(8) . ?
C5_1 H5_1 0.9500 . ?
C5_1 C6_1 1.346(9) . ?
C6_1 H6_1 0.9500 . ?
C6_1 C7_1 1.439(9) . ?
C7_1 C8_1 1.386(9) . ?
C7_1 C16_1 1.434(8) . ?
C8_1 H8_1 0.9500 . ?
C8_1 C9_1 1.386(10) . ?
C9_1 H9_1 0.9500 . ?
C9_1 C10_1 1.395(9) . ?
C10_1 H10_1 0.9500 . ?
C10_1 C11_1 1.407(8) . ?
C11_1 C12_1 1.421(8) . ?
C11_1 C16_1 1.421(8) . ?
C12_1 H12_1 0.9500 . ?
C12_1 C13_1 1.353(7) . ?
C13_1 H13_1 0.9500 . ?
C13_1 C14_1 1.444(8) . ?
C14_1 C15_1 1.415(7) . ?
C15_1 C16_1 1.436(7) . ?
C1_2 C2_2 1.402(13) . ?
C1_2 C14_2 1.417(13) . ?
C2_2 H2_2 0.9500 . ?
C2_2 C3_2 1.376(13) . ?
C3_2 H3_2 0.9500 . ?
C3_2 C4_2 1.389(12) . ?
C4_2 C5_2 1.437(12) . ?
C4_2 C15_2 1.426(11) . ?
C5_2 H5_2 0.9500 . ?
C5_2 C6_2 1.353(12) . ?
C6_2 H6_2 0.9500 . ?
C6_2 C7_2 1.428(11) . ?
C7_2 C8_2 1.378(12) . ?
C7_2 C16_2 1.427(11) . ?
C8_2 H8_2 0.9500 . ?
C8_2 C9_2 1.388(12) . ?
C9_2 H9_2 0.9500 . ?
C9_2 C10_2 1.379(13) . ?
C10_2 H10_2 0.9500 . ?
C10_2 C11_2 1.397(13) . ?
C11_2 C12_2 1.416(15) . ?
C11_2 C16_2 1.420(12) . ?
C12_2 H12_2 0.9500 . ?
C12_2 C13_2 1.348(13) . ?
C13_2 H13_2 0.9500 . ?
C13_2 C14_2 1.450(14) . ?
C14_2 C15_2 1.420(13) . ?
C15_2 C16_2 1.440(11) . ?
C1_3 C2_3 1.402(13) . ?
C1_3 C14_3 1.412(13) . ?
C2_3 H2_3 0.9500 . ?
C2_3 C3_3 1.394(13) . ?
C3_3 H3_3 0.9500 . ?
C3_3 C4_3 1.378(12) . ?
C4_3 C5_3 1.448(11) . ?
C4_3 C15_3 1.431(12) . ?
C5_3 H5_3 0.9500 . ?
C5_3 C6_3 1.350(12) . ?
C6_3 H6_3 0.9500 . ?
C6_3 C7_3 1.432(12) . ?
C7_3 C8_3 1.395(12) . ?
C7_3 C16_3 1.434(11) . ?
C8_3 H8_3 0.9500 . ?
C8_3 C9_3 1.378(13) . ?
C9_3 H9_3 0.9500 . ?
C9_3 C10_3 1.396(12) . ?
C10_3 H10_3 0.9500 . ?
C10_3 C11_3 1.401(12) . ?
C11_3 C12_3 1.428(13) . ?
C11_3 C16_3 1.426(13) . ?
C12_3 H12_3 0.9500 . ?
C12_3 C13_3 1.354(13) . ?
C13_3 H13_3 0.9500 . ?
C13_3 C14_3 1.435(13) . ?
C14_3 C15_3 1.451(12) . ?
C15_3 C16_3 1.422(11) . ?
C1_4 C2_4 1.396(13) . ?
C1_4 C14_4 1.421(12) . ?
C2_4 H2_4 0.9500 . ?
C2_4 C3_4 1.380(13) . ?
C3_4 H3_4 0.9500 . ?
C3_4 C4_4 1.385(13) . ?
C4_4 C5_4 1.435(13) . ?
C4_4 C15_4 1.421(12) . ?
C5_4 H5_4 0.9500 . ?
C5_4 C6_4 1.354(13) . ?
C6_4 H6_4 0.9500 . ?
C6_4 C7_4 1.435(13) . ?
C7_4 C8_4 1.395(13) . ?
C7_4 C16_4 1.423(13) . ?
C8_4 H8_4 0.9500 . ?
C8_4 C9_4 1.392(13) . ?
C9_4 H9_4 0.9500 . ?
C9_4 C10_4 1.387(14) . ?
C10_4 H10_4 0.9500 . ?
C10_4 C11_4 1.406(13) . ?
C11_4 C12_4 1.422(13) . ?
C11_4 C16_4 1.435(12) . ?
C12_4 H12_4 0.9500 . ?
C12_4 C13_4 1.353(13) . ?
C13_4 H13_4 0.9500 . ?
C13_4 C14_4 1.455(12) . ?
C14_4 C15_4 1.424(12) . ?
C15_4 C16_4 1.435(12) . ?
C1_5 C2_5 1.394(15) . ?
C1_5 C14_5 1.420(15) . ?
C2_5 H2_5 0.9500 . ?
C2_5 C3_5 1.390(15) . ?
C3_5 H3_5 0.9500 . ?
C3_5 C4_5 1.384(14) . ?
C4_5 C5_5 1.430(14) . ?
C4_5 C15_5 1.420(13) . ?
C5_5 H5_5 0.9500 . ?
C5_5 C6_5 1.360(15) . ?
C6_5 H6_5 0.9500 . ?
C6_5 C7_5 1.426(14) . ?
C7_5 C8_5 1.397(15) . ?
C7_5 C16_5 1.426(14) . ?
C8_5 H8_5 0.9500 . ?
C8_5 C9_5 1.373(15) . ?
C9_5 H9_5 0.9500 . ?
C9_5 C10_5 1.396(15) . ?
C10_5 H10_5 0.9500 . ?
C10_5 C11_5 1.402(15) . ?
C11_5 C12_5 1.427(16) . ?
C11_5 C16_5 1.432(14) . ?
C12_5 H12_5 0.9500 . ?
C12_5 C13_5 1.361(16) . ?
C13_5 H13_5 0.9500 . ?
C13_5 C14_5 1.446(16) . ?
C14_5 C15_5 1.429(15) . ?
C15_5 C16_5 1.437(14) . ?
C1_6 C2_6 1.397(15) . ?
C1_6 C14_6 1.417(15) . ?
C2_6 H2_6 0.9500 . ?
C2_6 C3_6 1.365(16) . ?
C3_6 H3_6 0.9500 . ?
C3_6 C4_6 1.377(15) . ?
C4_6 C5_6 1.427(16) . ?
C4_6 C15_6 1.423(15) . ?
C5_6 H5_6 0.9500 . ?
C5_6 C6_6 1.350(16) . ?
C6_6 H6_6 0.9500 . ?
C6_6 C7_6 1.446(15) . ?
C7_6 C8_6 1.402(16) . ?
C7_6 C16_6 1.424(15) . ?
C8_6 H8_6 0.9500 . ?
C8_6 C9_6 1.405(16) . ?
C9_6 H9_6 0.9500 . ?
C9_6 C10_6 1.375(16) . ?
C10_6 H10_6 0.9500 . ?
C10_6 C11_6 1.399(15) . ?
C11_6 C12_6 1.429(15) . ?
C11_6 C16_6 1.435(15) . ?
C12_6 H12_6 0.9500 . ?
C12_6 C13_6 1.355(15) . ?
C13_6 H13_6 0.9500 . ?
C13_6 C14_6 1.448(15) . ?
C14_6 C15_6 1.421(15) . ?
C15_6 C16_6 1.433(14) . ?
C1_7 C2_7 1.391(16) . ?
C1_7 C14_7 1.412(14) . ?
C2_7 H2_7 0.9500 . ?
C2_7 C3_7 1.387(16) . ?
C3_7 H3_7 0.9500 . ?
C3_7 C4_7 1.386(14) . ?
C4_7 C5_7 1.432(14) . ?
C4_7 C15_7 1.419(14) . ?
C5_7 H5_7 0.9500 . ?
C5_7 C6_7 1.351(15) . ?
C6_7 H6_7 0.9500 . ?
C6_7 C7_7 1.421(15) . ?
C7_7 C8_7 1.384(14) . ?
C7_7 C16_7 1.446(14) . ?
C8_7 H8_7 0.9500 . ?
C8_7 C9_7 1.374(16) . ?
C9_7 H9_7 0.9500 . ?
C9_7 C10_7 1.397(15) . ?
C10_7 H10_7 0.9500 . ?
C10_7 C11_7 1.412(14) . ?
C11_7 C12_7 1.440(15) . ?
C11_7 C16_7 1.424(14) . ?
C12_7 H12_7 0.9500 . ?
C12_7 C13_7 1.362(15) . ?
C13_7 H13_7 0.9500 . ?
C13_7 C14_7 1.438(15) . ?
C14_7 C15_7 1.442(14) . ?
C15_7 C16_7 1.429(13) . ?

loop_
_geom_angle_atom_site_label_1
_geom_angle_atom_site_label_2
_geom_angle_atom_site_label_3
_geom_angle
_geom_angle_site_symmetry_1
_geom_angle_site_symmetry_3
_geom_angle_publ_flag
C65 O64 C63 118.3(5) . . ?
C9 O8 C7 118.1(5) . . ?
C24 N26 H26 119.0 . . ?
C24 N26 C27 121.9(5) . . ?
C27 N26 H26 119.0 . . ?
C93 N95 H95 118.7 . . ?
C93 N95 C96 122.6(5) . . ?
C96 N95 H95 118.7 . . ?
C36 N38 H38 118.8 . . ?
C36 N38 C39 122.4(5) . . ?
C39 N38 H38 118.8 . . ?
C65 N67 H67 118.8 . . ?
C65 N67 C68 122.3(5) . . ?
C68 N67 H67 118.8 . . ?
C42 N44 H44 119.2 . . ?
C42 N44 C45 121.6(5) . . ?
C45 N44 H44 119.2 . . ?
C81 N83 H83 118.9 . . ?
C81 N83 C84 122.3(5) . . ?
C84 N83 H83 118.9 . . ?
C48 N50 H50 119.1 . . ?
C48 N50 C51 121.9(5) . . ?
C51 N50 H50 119.1 . . ?
C17 N18 H18 118.9 . . ?
C17 N18 C19 122.2(5) . . ?
C19 N18 H18 118.9 . . ?
C73 N75 H75 119.1 . . ?
C73 N75 C76 121.7(5) . . ?
C76 N75 H75 119.1 . . ?
C52 N53 H53 119.6 . . ?
C54 N53 H53 119.6 . . ?
C54 N53 C52 120.9(5) . . ?
C9 N11 H11 118.5 . . ?
C9 N11 C12 123.0(6) . . ?
C12 N11 H11 118.5 . . ?
H1BA O1B H1BB 109.5 . . ?
C30 N32 H32 119.8 . . ?
C30 N32 C33 120.4(5) . . ?
C33 N32 H32 119.8 . . ?
H2BA O2B H2BB 104.5 . . ?
C87 N89 H89 120.2 . . ?
C87 N89 C90 119.6(5) . . ?
C90 N89 H89 120.2 . . ?
C105 N107 H107 119.4 . . ?
C105 N107 H10A 120.2 . . ?
C105 N107 C108 121.3(11) . . ?
C105 N107 C114 119.7(12) . . ?
C108 N107 H107 119.4 . . ?
C114 N107 H10A 120.2 . . ?
O66 C65 O64 122.2(6) . . ?
O66 C65 N67 127.2(5) . . ?
N67 C65 O64 110.5(5) . . ?
C117 N116 H116 120.2 . . ?
C117 N116 C115 120(3) . . ?
C115 N116 H116 120.2 . . ?
O82 C81 N83 122.9(6) . . ?
O82 C81 C76 121.6(5) . . ?
N83 C81 C76 115.4(5) . . ?
O25 C24 N26 122.9(6) . . ?
O25 C24 C19 121.1(5) . . ?
N26 C24 C19 116.1(5) . . ?
O31 C30 N32 121.0(5) . . ?
O31 C30 C27 122.9(5) . . ?
N32 C30 C27 116.1(5) . . ?
O37 C36 N38 123.1(5) . . ?
O37 C36 C33 121.8(5) . . ?
N38 C36 C33 115.0(5) . . ?
O10 C9 O8 122.7(7) . . ?
O10 C9 N11 126.8(6) . . ?
N11 C9 O8 110.5(5) . . ?
O94 C93 N95 123.6(5) . . ?
O94 C93 C90 121.2(5) . . ?
N95 C93 C90 115.1(5) . . ?
O74 C73 N75 121.9(5) . . ?
O74 C73 C68 121.3(5) . . ?
N75 C73 C68 116.6(5) . . ?
N53 C52 H52 106.1 . . ?
N53 C52 H52A 107.4 . . ?
N53 C52 C51 109.7(5) . . ?
N53 C52 C1_2 110.1(8) . . ?
N53 C52 C1_5 119.2(10) . . ?
C51 C52 H52 106.1 . . ?
C51 C52 H52A 107.4 . . ?
C1_2 C52 H52 106.1 . . ?
C1_2 C52 C51 118.0(9) . . ?
C1_5 C52 H52A 107.4 . . ?
C1_5 C52 C51 105.1(12) . . ?
N107 C105 C102 117.7(5) . . ?
O106 C105 N107 122.9(5) . . ?
O106 C105 C102 119.3(5) . . ?
O49 C48 N50 122.3(5) . . ?
O49 C48 C45 119.3(5) . . ?
N50 C48 C45 118.1(5) . . ?
O00E C17 N18 122.6(6) . . ?
O00E C17 C12 121.7(5) . . ?
N18 C17 C12 115.4(5) . . ?
N83 C84 C87 109.6(5) . . ?
N83 C84 C85 108.0(5) . . ?
N83 C84 C86 111.6(5) . . ?
C87 C84 C85 108.4(5) . . ?
C86 C84 C87 110.0(5) . . ?
C86 C84 C85 109.2(5) . . ?
O88 C87 N89 122.0(5) . . ?
O88 C87 C84 121.0(6) . . ?
N89 C87 C84 116.9(5) . . ?
C68 C70 H70 107.9 . . ?
C72 C70 H70 107.9 . . ?
C72 C70 C68 111.1(5) . . ?
C71 C70 H70 107.9 . . ?
C71 C70 C68 113.0(5) . . ?
C71 C70 C72 108.9(6) . . ?
N38 C39 C41 110.7(6) . . ?
N38 C39 C40 106.4(5) . . ?
N38 C39 C42 111.4(5) . . ?
C40 C39 C41 110.0(5) . . ?
C40 C39 C42 107.9(6) . . ?
C42 C39 C41 110.3(5) . . ?
N18 C19 C24 107.3(5) . . ?
N18 C19 C21 107.8(4) . . ?
N18 C19 C20 109.8(5) . . ?
C21 C19 C24 109.1(5) . . ?
C20 C19 C24 110.0(5) . . ?
C20 C19 C21 112.7(5) . . ?
N67 C68 C73 107.7(5) . . ?
N67 C68 C70 108.1(5) . . ?
N67 C68 C69 109.7(5) . . ?
C73 C68 C70 108.1(5) . . ?
C69 C68 C73 109.7(5) . . ?
C69 C68 C70 113.3(5) . . ?
N95 C96 C97 110.7(5) . . ?
N95 C96 C98 107.1(5) . . ?
N95 C96 C99 111.1(5) . . ?
C97 C96 C99 110.6(5) . . ?
C98 C96 C97 110.6(6) . . ?
C98 C96 C99 106.7(5) . . ?
C80 C78 H78 107.3 . . ?
C80 C78 C76 112.5(5) . . ?
C80 C78 C79 109.7(5) . . ?
C76 C78 H78 107.3 . . ?
C79 C78 H78 107.3 . . ?
C79 C78 C76 112.4(5) . . ?
C68 C69 H69A 109.5 . . ?
C68 C69 H69B 109.5 . . ?
C68 C69 H69C 109.5 . . ?
H69A C69 H69B 109.5 . . ?
H69A C69 H69C 109.5 . . ?
H69B C69 H69C 109.5 . . ?
C5 C6 C7 121.8(7) . . ?
C1 C6 C5 118.3(7) . . ?
C1 C6 C7 119.8(7) . . ?
N107 C108 H108 108.1 . . ?
N107 C108 C109 114.2(14) . . ?
N107 C108 C1_3 108.9(12) . . ?
C109 C108 H108 108.1 . . ?
C1_3 C108 H108 108.1 . . ?
C1_3 C108 C109 109.4(15) . . ?
N50 C51 C52 110.7(4) . . ?
N50 C51 H51 107.0 . . ?
N50 C51 C1_1 114.5(5) . . ?
C52 C51 H51 107.0 . . ?
C1_1 C51 C52 110.2(4) . . ?
C1_1 C51 H51 107.0 . . ?
C78 C80 H80A 109.5 . . ?
C78 C80 H80B 109.5 . . ?
C78 C80 H80C 109.5 . . ?
H80A C80 H80B 109.5 . . ?
H80A C80 H80C 109.5 . . ?
H80B C80 H80C 109.5 . . ?
N32 C33 C36 108.6(5) . . ?
N32 C33 C34 110.6(6) . . ?
N32 C33 C35 108.3(5) . . ?
C34 C33 C36 111.8(5) . . ?
C35 C33 C36 107.5(6) . . ?
C35 C33 C34 110.0(6) . . ?
N75 C76 C81 108.1(4) . . ?
N75 C76 C78 108.6(4) . . ?
N75 C76 C77 110.6(5) . . ?
C81 C76 C78 107.8(5) . . ?
C77 C76 C81 110.0(5) . . ?
C77 C76 C78 111.7(5) . . ?
O64 C63 H63A 109.0 . . ?
O64 C63 H63B 109.0 . . ?
O64 C63 H63C 110.2 . . ?
O64 C63 H63D 110.2 . . ?
O64 C63 C62 112.9(6) . . ?
O64 C63 C62A 107.7(7) . . ?
H63A C63 H63B 107.8 . . ?
H63C C63 H63D 108.5 . . ?
C62 C63 H63A 109.0 . . ?
C62 C63 H63B 109.0 . . ?
C62A C63 H63C 110.2 . . ?
C62A C63 H63D 110.2 . . ?
C84 C85 H85A 109.5 . . ?
C84 C85 H85B 109.5 . . ?
C84 C85 H85C 109.5 . . ?
H85A C85 H85B 109.5 . . ?
H85A C85 H85C 109.5 . . ?
H85B C85 H85C 109.5 . . ?
C19 C21 H21 107.3 . . ?
C23 C21 C19 111.0(5) . . ?
C23 C21 H21 107.3 . . ?
C22 C21 C19 113.3(5) . . ?
C22 C21 H21 107.3 . . ?
C22 C21 C23 110.3(5) . . ?
N26 C27 C30 111.1(5) . . ?
N26 C27 C29 108.3(5) . . ?
N26 C27 C28 111.2(5) . . ?
C30 C27 C29 107.3(5) . . ?
C30 C27 C28 109.4(5) . . ?
C28 C27 C29 109.5(6) . . ?
C19 C20 H20A 109.5 . . ?
C19 C20 H20B 109.5 . . ?
C19 C20 H20C 109.5 . . ?
H20A C20 H20B 109.5 . . ?
H20A C20 H20C 109.5 . . ?
H20B C20 H20C 109.5 . . ?
O55 C54 N53 121.1(6) . . ?
O55 C54 C56 121.8(6) . . ?
N53 C54 C56 117.0(6) . . ?
N89 C90 C93 108.7(5) . . ?
N89 C90 C92 111.2(6) . . ?
N89 C90 C91 108.5(5) . . ?
C92 C90 C93 112.1(5) . . ?
C92 C90 C91 109.5(5) . . ?
C91 C90 C93 106.7(5) . . ?
C27 C29 H29A 109.5 . . ?
C27 C29 H29B 109.5 . . ?
C27 C29 H29C 109.5 . . ?
H29A C29 H29B 109.5 . . ?
H29A C29 H29C 109.5 . . ?
H29B C29 H29C 109.5 . . ?
C5 C4 H4 119.5 . . ?
C3 C4 H4 119.5 . . ?
C3 C4 C5 120.9(7) . . ?
C76 C77 H77A 109.5 . . ?
C76 C77 H77B 109.5 . . ?
C76 C77 H77C 109.5 . . ?
H77A C77 H77B 109.5 . . ?
H77A C77 H77C 109.5 . . ?
H77B C77 H77C 109.5 . . ?
C6 C5 H5 120.0 . . ?
C4 C5 C6 119.9(7) . . ?
C4 C5 H5 120.0 . . ?
C108 C109 H109 106.7 . . ?
N110 C109 C108 108.8(17) . . ?
N110 C109 H109 106.7 . . ?
N110 C109 C1_4 114.5(15) . . ?
C1_4 C109 C108 112.8(15) . . ?
C1_4 C109 H109 106.7 . . ?
C4 C3 H3 120.4 . . ?
C2 C3 C4 119.1(7) . . ?
C2 C3 H3 120.4 . . ?
C27 C28 H28A 109.5 . . ?
C27 C28 H28B 109.5 . . ?
C27 C28 H28C 109.5 . . ?
H28A C28 H28B 109.5 . . ?
H28A C28 H28C 109.5 . . ?
H28B C28 H28C 109.5 . . ?
N11 C12 C17 108.1(6) . . ?
N11 C12 C13 108.1(5) . . ?
N11 C12 C16 109.5(6) . . ?
C13 C12 C17 109.2(6) . . ?
C13 C12 C16 113.1(7) . . ?
C16 C12 C17 108.8(5) . . ?
O8 C7 C6 109.4(5) . . ?
O8 C7 H7A 109.8 . . ?
O8 C7 H7B 109.8 . . ?
C6 C7 H7A 109.8 . . ?
C6 C7 H7B 109.8 . . ?
H7A C7 H7B 108.2 . . ?
C90 C92 H92A 109.5 . . ?
C90 C92 H92B 109.5 . . ?
C90 C92 H92C 109.5 . . ?
H92A C92 H92B 109.5 . . ?
H92A C92 H92C 109.5 . . ?
H92B C92 H92C 109.5 . . ?
C33 C34 H34A 109.5 . . ?
C33 C34 H34B 109.5 . . ?
C33 C34 H34C 109.5 . . ?
H34A C34 H34B 109.5 . . ?
H34A C34 H34C 109.5 . . ?
H34B C34 H34C 109.5 . . ?
C12 C13 H13 107.0 . . ?
C12 C13 C15 114.5(8) . . ?
C12 C13 C14 112.0(6) . . ?
C15 C13 H13 107.0 . . ?
C15 C13 C14 108.8(7) . . ?
C14 C13 H13 107.0 . . ?
C54 C56 H56A 109.5 . . ?
C54 C56 H56B 109.5 . . ?
C54 C56 H56C 109.5 . . ?
H56A C56 H56B 109.5 . . ?
H56A C56 H56C 109.5 . . ?
H56B C56 H56C 109.5 . . ?
C84 C86 H86A 109.5 . . ?
C84 C86 H86B 109.5 . . ?
C84 C86 H86C 109.5 . . ?
H86A C86 H86B 109.5 . . ?
H86A C86 H86C 109.5 . . ?
H86B C86 H86C 109.5 . . ?
C70 C72 H72A 109.5 . . ?
C70 C72 H72B 109.5 . . ?
C70 C72 H72C 109.5 . . ?
H72A C72 H72B 109.5 . . ?
H72A C72 H72C 109.5 . . ?
H72B C72 H72C 109.5 . . ?
C78 C79 H79A 109.5 . . ?
C78 C79 H79B 109.5 . . ?
C78 C79 H79C 109.5 . . ?
H79A C79 H79B 109.5 . . ?
H79A C79 H79C 109.5 . . ?
H79B C79 H79C 109.5 . . ?
C21 C23 H23A 109.5 . . ?
C21 C23 H23B 109.5 . . ?
C21 C23 H23C 109.5 . . ?
H23A C23 H23B 109.5 . . ?
H23A C23 H23C 109.5 . . ?
H23B C23 H23C 109.5 . . ?
C33 C35 H35A 109.5 . . ?
C33 C35 H35B 109.5 . . ?
C33 C35 H35C 109.5 . . ?
H35A C35 H35B 109.5 . . ?
H35A C35 H35C 109.5 . . ?
H35B C35 H35C 109.5 . . ?
C70 C71 H71A 109.5 . . ?
C70 C71 H71B 109.5 . . ?
C70 C71 H71C 109.5 . . ?
H71A C71 H71B 109.5 . . ?
H71A C71 H71C 109.5 . . ?
H71B C71 H71C 109.5 . . ?
C39 C41 H41A 109.5 . . ?
C39 C41 H41B 109.5 . . ?
C39 C41 H41C 109.5 . . ?
H41A C41 H41B 109.5 . . ?
H41A C41 H41C 109.5 . . ?
H41B C41 H41C 109.5 . . ?
C21 C22 H22A 109.5 . . ?
C21 C22 H22B 109.5 . . ?
C21 C22 H22C 109.5 . . ?
H22A C22 H22B 109.5 . . ?
H22A C22 H22C 109.5 . . ?
H22B C22 H22C 109.5 . . ?
C39 C40 H40A 109.5 . . ?
C39 C40 H40B 109.5 . . ?
C39 C40 H40C 109.5 . . ?
H40A C40 H40B 109.5 . . ?
H40A C40 H40C 109.5 . . ?
H40B C40 H40C 109.5 . . ?
C90 C91 H91A 109.5 . . ?
C90 C91 H91B 109.5 . . ?
C90 C91 H91C 109.5 . . ?
H91A C91 H91B 109.5 . . ?
H91A C91 H91C 109.5 . . ?
H91B C91 H91C 109.5 . . ?
C96 C97 H97A 109.5 . . ?
C96 C97 H97B 109.5 . . ?
C96 C97 H97C 109.5 . . ?
H97A C97 H97B 109.5 . . ?
H97A C97 H97C 109.5 . . ?
H97B C97 H97C 109.5 . . ?
C6 C1 H1 119.5 . . ?
C6 C1 C2 121.0(7) . . ?
C2 C1 H1 119.5 . . ?
C96 C98 H98A 109.5 . . ?
C96 C98 H98B 109.5 . . ?
C96 C98 H98C 109.5 . . ?
H98A C98 H98B 109.5 . . ?
H98A C98 H98C 109.5 . . ?
H98B C98 H98C 109.5 . . ?
H5BA O5B H5BB 109.4 . . ?
C12 C16 H16A 109.5 . . ?
C12 C16 H16B 109.5 . . ?
C12 C16 H16C 109.5 . . ?
H16A C16 H16B 109.5 . . ?
H16A C16 H16C 109.5 . . ?
H16B C16 H16C 109.5 . . ?
C3 C2 C1 120.7(8) . . ?
C3 C2 H2 119.7 . . ?
C1 C2 H2 119.7 . . ?
C13 C15 H15A 109.5 . . ?
C13 C15 H15B 109.5 . . ?
C13 C15 H15C 109.5 . . ?
H15A C15 H15B 109.5 . . ?
H15A C15 H15C 109.5 . . ?
H15B C15 H15C 109.5 . . ?
C13 C14 H14A 109.5 . . ?
C13 C14 H14B 109.5 . . ?
C13 C14 H14C 109.5 . . ?
H14A C14 H14B 109.5 . . ?
H14A C14 H14C 109.5 . . ?
H14B C14 H14C 109.5 . . ?
H6BA O6B H6BB 104.5 . . ?
C57 C62 C63 119.5(9) . . ?
C57 C62 C61 117.5(10) . . ?
C61 C62 C63 123.0(9) . . ?
C58 C59 H59 120.1 . . ?
C58 C59 C60 119.9(10) . . ?
C60 C59 H59 120.1 . . ?
C59 C58 H58 119.7 . . ?
C59 C58 C57 120.6(11) . . ?
C57 C58 H58 119.7 . . ?
C59 C60 H60 120.2 . . ?
C61 C60 C59 119.6(11) . . ?
C61 C60 H60 120.2 . . ?
C62 C57 C58 121.2(11) . . ?
C62 C57 H57 119.4 . . ?
C58 C57 H57 119.4 . . ?
H3BA O3B H3BB 104.4 . . ?
H4BA O4B H4BB 109.4 . . ?
O112 C111 C113 120.4(11) . . ?
O112 C111 N110 121.6(15) . . ?
N110 C111 C113 118.0(14) . . ?
C111 C113 H11A 109.5 . . ?
C111 C113 H11B 109.5 . . ?
C111 C113 H11C 109.5 . . ?
H11A C113 H11B 109.5 . . ?
H11A C113 H11C 109.5 . . ?
H11B C113 H11C 109.5 . . ?
H11D C119 H11E 109.5 . . ?
H11D C119 H11F 109.5 . . ?
H11E C119 H11F 109.5 . . ?
C117 C119 H11D 109.5 . . ?
C117 C119 H11E 109.5 . . ?
C117 C119 H11F 109.5 . . ?
N116 C117 C119 113.2(18) . . ?
O118 C117 N116 125.8(19) . . ?
O118 C117 C119 121.0(12) . . ?
C62 C61 H61 119.4 . . ?
C60 C61 C62 121.2(11) . . ?
C60 C61 H61 119.4 . . ?
C61A C62A C63 116.8(11) . . ?
C61A C62A C57A 116.8(12) . . ?
C57A C62A C63 126.3(11) . . ?
C62A C61A H61A 119.3 . . ?
C62A C61A C60A 121.3(14) . . ?
C60A C61A H61A 119.3 . . ?
C61A C60A H60A 120.8 . . ?
C59A C60A C61A 118.3(15) . . ?
C59A C60A H60A 120.8 . . ?
C60A C59A H59A 119.8 . . ?
C58A C59A C60A 120.4(14) . . ?
C58A C59A H59A 119.8 . . ?
C59A C58A H58A 119.5 . . ?
C57A C58A C59A 120.9(14) . . ?
C57A C58A H58A 119.5 . . ?
C62A C57A H57A 118.9 . . ?
C58A C57A C62A 122.2(14) . . ?
C58A C57A H57A 118.9 . . ?
H2CA O2C H2CB 104.6 . . ?
C109 N110 H110 118.9 . . ?
C111 N110 C109 122(2) . . ?
C111 N110 H110 118.9 . . ?
N44 C42 C39 117.2(5) . . ?
O43 C42 N44 123.0(6) . . ?
O43 C42 C39 119.8(6) . . ?
C105 C102 C103 109.1(4) . . ?
C104 C102 C105 107.1(5) . . ?
C104 C102 C103 110.7(5) . . ?
N101 C102 C105 110.8(5) . . ?
N101 C102 C103 110.8(5) . . ?
N101 C102 C104 108.3(4) . . ?
C102 C103 H10B 109.5 . . ?
C102 C103 H10C 109.5 . . ?
C102 C103 H10D 109.5 . . ?
H10B C103 H10C 109.5 . . ?
H10B C103 H10D 109.5 . . ?
H10C C103 H10D 109.5 . . ?
C102 C104 H10E 109.5 . . ?
C102 C104 H10F 109.5 . . ?
C102 C104 H10G 109.5 . . ?
H10E C104 H10F 109.5 . . ?
H10E C104 H10G 109.5 . . ?
H10F C104 H10G 109.5 . . ?
C102 N101 H101 118.3 . . ?
C99 N101 C102 123.5(5) . . ?
C99 N101 H101 118.3 . . ?
N101 C99 C96 116.9(5) . . ?
O100 C99 C96 119.2(6) . . ?
O100 C99 N101 123.9(6) . . ?
H47A C47 H47B 109.5 . . ?
H47A C47 H47C 109.5 . . ?
H47B C47 H47C 109.5 . . ?
C45 C47 H47A 109.5 . . ?
C45 C47 H47B 109.5 . . ?
C45 C47 H47C 109.5 . . ?
N44 C45 C48 110.2(4) . . ?
N44 C45 C47 110.5(5) . . ?
N44 C45 C46 108.2(4) . . ?
C48 C45 C47 109.7(4) . . ?
C46 C45 C48 106.9(5) . . ?
C46 C45 C47 111.2(5) . . ?
C45 C46 H46A 109.5 . . ?
C45 C46 H46B 109.5 . . ?
C45 C46 H46C 109.5 . . ?
H46A C46 H46B 109.5 . . ?
H46A C46 H46C 109.5 . . ?
H46B C46 H46C 109.5 . . ?
H1CA O1C H1CB 104.6 . . ?
H7BA O7B H7BB 109.4 . . ?
N116 C115 H115 107.1 . . ?
N116 C115 C114 110(2) . . ?
C114 C115 H115 107.1 . . ?
C1_6 C115 N116 112.7(19) . . ?
C1_6 C115 H115 107.1 . . ?
C1_6 C115 C114 113(2) . . ?
N107 C114 C115 104.9(17) . . ?
N107 C114 H114 106.3 . . ?
C115 C114 H114 106.3 . . ?
C1_7 C114 N107 118.9(18) . . ?
C1_7 C114 C115 113(2) . . ?
C1_7 C114 H114 106.3 . . ?
C2_1 C1_1 C51 120.4(5) . . ?
C2_1 C1_1 C14_1 119.0(5) . . ?
C14_1 C1_1 C51 120.5(5) . . ?
C1_1 C2_1 H2_1 119.7 . . ?
C3_1 C2_1 C1_1 120.6(5) . . ?
C3_1 C2_1 H2_1 119.7 . . ?
C2_1 C3_1 H3_1 118.8 . . ?
C4_1 C3_1 C2_1 122.5(6) . . ?
C4_1 C3_1 H3_1 118.8 . . ?
C3_1 C4_1 C5_1 123.2(6) . . ?
C3_1 C4_1 C15_1 117.6(5) . . ?
C15_1 C4_1 C5_1 119.2(6) . . ?
C4_1 C5_1 H5_1 119.1 . . ?
C6_1 C5_1 C4_1 121.7(6) . . ?
C6_1 C5_1 H5_1 119.1 . . ?
C5_1 C6_1 H6_1 119.1 . . ?
C5_1 C6_1 C7_1 121.9(6) . . ?
C7_1 C6_1 H6_1 119.1 . . ?
C8_1 C7_1 C6_1 123.3(6) . . ?
C8_1 C7_1 C16_1 119.2(6) . . ?
C16_1 C7_1 C6_1 117.5(6) . . ?
C7_1 C8_1 H8_1 119.3 . . ?
C7_1 C8_1 C9_1 121.3(6) . . ?
C9_1 C8_1 H8_1 119.3 . . ?
C8_1 C9_1 H9_1 119.8 . . ?
C8_1 C9_1 C10_1 120.5(6) . . ?
C10_1 C9_1 H9_1 119.8 . . ?
C9_1 C10_1 H10_1 119.9 . . ?
C9_1 C10_1 C11_1 120.2(7) . . ?
C11_1 C10_1 H10_1 119.9 . . ?
C10_1 C11_1 C12_1 121.8(6) . . ?
C10_1 C11_1 C16_1 119.4(5) . . ?
C12_1 C11_1 C16_1 118.8(5) . . ?
C11_1 C12_1 H12_1 119.5 . . ?
C13_1 C12_1 C11_1 121.0(6) . . ?
C13_1 C12_1 H12_1 119.5 . . ?
C12_1 C13_1 H13_1 118.8 . . ?
C12_1 C13_1 C14_1 122.4(5) . . ?
C14_1 C13_1 H13_1 118.8 . . ?
C1_1 C14_1 C13_1 122.9(5) . . ?
C1_1 C14_1 C15_1 119.6(5) . . ?
C15_1 C14_1 C13_1 117.5(5) . . ?
C4_1 C15_1 C16_1 119.1(5) . . ?
C14_1 C15_1 C4_1 120.7(5) . . ?
C14_1 C15_1 C16_1 120.1(5) . . ?
C7_1 C16_1 C15_1 120.5(6) . . ?
C11_1 C16_1 C7_1 119.4(5) . . ?
C11_1 C16_1 C15_1 120.1(5) . . ?
C2_2 C1_2 C52 117.4(11) . . ?
C2_2 C1_2 C14_2 119.8(13) . . ?
C14_2 C1_2 C52 122.6(11) . . ?
C1_2 C2_2 H2_2 119.5 . . ?
C3_2 C2_2 C1_2 121.0(12) . . ?
C3_2 C2_2 H2_2 119.5 . . ?
C2_2 C3_2 H3_2 119.3 . . ?
C2_2 C3_2 C4_2 121.4(9) . . ?
C4_2 C3_2 H3_2 119.3 . . ?
C3_2 C4_2 C5_2 123.0(8) . . ?
C3_2 C4_2 C15_2 118.6(8) . . ?
C15_2 C4_2 C5_2 118.4(8) . . ?
C4_2 C5_2 H5_2 119.0 . . ?
C6_2 C5_2 C4_2 121.9(9) . . ?
C6_2 C5_2 H5_2 119.0 . . ?
C5_2 C6_2 H6_2 119.1 . . ?
C5_2 C6_2 C7_2 121.8(9) . . ?
C7_2 C6_2 H6_2 119.1 . . ?
C8_2 C7_2 C6_2 123.3(9) . . ?
C8_2 C7_2 C16_2 118.8(8) . . ?
C16_2 C7_2 C6_2 117.9(8) . . ?
C7_2 C8_2 H8_2 119.2 . . ?
C7_2 C8_2 C9_2 121.6(9) . . ?
C9_2 C8_2 H8_2 119.2 . . ?
C8_2 C9_2 H9_2 119.9 . . ?
C10_2 C9_2 C8_2 120.1(10) . . ?
C10_2 C9_2 H9_2 119.9 . . ?
C9_2 C10_2 H10_2 119.6 . . ?
C9_2 C10_2 C11_2 120.8(11) . . ?
C11_2 C10_2 H10_2 119.6 . . ?
C10_2 C11_2 C12_2 121.5(11) . . ?
C10_2 C11_2 C16_2 119.1(10) . . ?
C12_2 C11_2 C16_2 119.3(11) . . ?
C11_2 C12_2 H12_2 119.5 . . ?
C13_2 C12_2 C11_2 121.0(16) . . ?
C13_2 C12_2 H12_2 119.5 . . ?
C12_2 C13_2 H13_2 118.8 . . ?
C12_2 C13_2 C14_2 122.5(16) . . ?
C14_2 C13_2 H13_2 118.8 . . ?
C1_2 C14_2 C13_2 124.3(12) . . ?
C1_2 C14_2 C15_2 118.4(11) . . ?
C15_2 C14_2 C13_2 117.3(12) . . ?
C4_2 C15_2 C16_2 119.2(8) . . ?
C14_2 C15_2 C4_2 120.7(9) . . ?
C14_2 C15_2 C16_2 120.1(9) . . ?
C7_2 C16_2 C15_2 120.8(8) . . ?
C11_2 C16_2 C7_2 119.5(8) . . ?
C11_2 C16_2 C15_2 119.7(8) . . ?
C2_3 C1_3 C108 120.3(12) . . ?
C2_3 C1_3 C14_3 119.2(12) . . ?
C14_3 C1_3 C108 120.3(12) . . ?
C1_3 C2_3 H2_3 119.1 . . ?
C3_3 C2_3 C1_3 121.9(13) . . ?
C3_3 C2_3 H2_3 119.1 . . ?
C2_3 C3_3 H3_3 119.6 . . ?
C4_3 C3_3 C2_3 120.8(11) . . ?
C4_3 C3_3 H3_3 119.6 . . ?
C3_3 C4_3 C5_3 122.5(10) . . ?
C3_3 C4_3 C15_3 119.5(9) . . ?
C15_3 C4_3 C5_3 118.0(9) . . ?
C4_3 C5_3 H5_3 119.5 . . ?
C6_3 C5_3 C4_3 120.9(10) . . ?
C6_3 C5_3 H5_3 119.5 . . ?
C5_3 C6_3 H6_3 119.0 . . ?
C5_3 C6_3 C7_3 122.0(9) . . ?
C7_3 C6_3 H6_3 119.0 . . ?
C6_3 C7_3 C16_3 118.9(8) . . ?
C8_3 C7_3 C6_3 122.3(9) . . ?
C8_3 C7_3 C16_3 118.8(9) . . ?
C7_3 C8_3 H8_3 119.6 . . ?
C9_3 C8_3 C7_3 120.8(9) . . ?
C9_3 C8_3 H8_3 119.6 . . ?
C8_3 C9_3 H9_3 119.6 . . ?
C8_3 C9_3 C10_3 120.8(9) . . ?
C10_3 C9_3 H9_3 119.6 . . ?
C9_3 C10_3 H10_3 119.4 . . ?
C9_3 C10_3 C11_3 121.2(10) . . ?
C11_3 C10_3 H10_3 119.4 . . ?
C10_3 C11_3 C12_3 123.2(11) . . ?
C10_3 C11_3 C16_3 117.9(10) . . ?
C12_3 C11_3 C16_3 118.8(9) . . ?
C11_3 C12_3 H12_3 119.6 . . ?
C13_3 C12_3 C11_3 120.9(12) . . ?
C13_3 C12_3 H12_3 119.6 . . ?
C12_3 C13_3 H13_3 118.7 . . ?
C12_3 C13_3 C14_3 122.5(13) . . ?
C14_3 C13_3 H13_3 118.7 . . ?
C1_3 C14_3 C13_3 123.5(11) . . ?
C1_3 C14_3 C15_3 118.7(11) . . ?
C13_3 C14_3 C15_3 117.7(10) . . ?
C4_3 C15_3 C14_3 119.8(9) . . ?
C16_3 C15_3 C4_3 121.0(9) . . ?
C16_3 C15_3 C14_3 119.2(9) . . ?
C11_3 C16_3 C7_3 120.3(8) . . ?
C15_3 C16_3 C7_3 119.0(8) . . ?
C15_3 C16_3 C11_3 120.7(8) . . ?
C2_4 C1_4 C109 118.4(12) . . ?
C2_4 C1_4 C14_4 118.6(11) . . ?
C14_4 C1_4 C109 122.9(12) . . ?
C1_4 C2_4 H2_4 119.0 . . ?
C3_4 C2_4 C1_4 121.9(12) . . ?
C3_4 C2_4 H2_4 119.0 . . ?
C2_4 C3_4 H3_4 119.5 . . ?
C2_4 C3_4 C4_4 120.9(12) . . ?
C4_4 C3_4 H3_4 119.5 . . ?
C3_4 C4_4 C5_4 122.6(11) . . ?
C3_4 C4_4 C15_4 118.8(11) . . ?
C15_4 C4_4 C5_4 118.6(10) . . ?
C4_4 C5_4 H5_4 118.8 . . ?
C6_4 C5_4 C4_4 122.4(12) . . ?
C6_4 C5_4 H5_4 118.8 . . ?
C5_4 C6_4 H6_4 119.5 . . ?
C5_4 C6_4 C7_4 121.0(12) . . ?
C7_4 C6_4 H6_4 119.5 . . ?
C8_4 C7_4 C6_4 122.4(12) . . ?
C8_4 C7_4 C16_4 119.9(11) . . ?
C16_4 C7_4 C6_4 117.7(11) . . ?
C7_4 C8_4 H8_4 119.5 . . ?
C9_4 C8_4 C7_4 120.9(12) . . ?
C9_4 C8_4 H8_4 119.5 . . ?
C8_4 C9_4 H9_4 120.1 . . ?
C10_4 C9_4 C8_4 119.8(12) . . ?
C10_4 C9_4 H9_4 120.1 . . ?
C9_4 C10_4 H10_4 119.1 . . ?
C9_4 C10_4 C11_4 121.7(12) . . ?
C11_4 C10_4 H10_4 119.1 . . ?
C10_4 C11_4 C12_4 122.7(11) . . ?
C10_4 C11_4 C16_4 118.5(11) . . ?
C12_4 C11_4 C16_4 118.8(11) . . ?
C11_4 C12_4 H12_4 119.0 . . ?
C13_4 C12_4 C11_4 122.1(12) . . ?
C13_4 C12_4 H12_4 119.0 . . ?
C12_4 C13_4 H13_4 119.3 . . ?
C12_4 C13_4 C14_4 121.4(11) . . ?
C14_4 C13_4 H13_4 119.3 . . ?
C1_4 C14_4 C13_4 123.5(11) . . ?
C1_4 C14_4 C15_4 119.0(10) . . ?
C15_4 C14_4 C13_4 117.5(10) . . ?
C4_4 C15_4 C14_4 120.5(10) . . ?
C4_4 C15_4 C16_4 118.6(10) . . ?
C14_4 C15_4 C16_4 120.9(10) . . ?
C7_4 C16_4 C11_4 119.1(10) . . ?
C7_4 C16_4 C15_4 121.5(10) . . ?
C15_4 C16_4 C11_4 119.2(10) . . ?
C2_5 C1_5 C52 122.0(14) . . ?
C2_5 C1_5 C14_5 118.3(16) . . ?
C14_5 C1_5 C52 119.7(13) . . ?
C1_5 C2_5 H2_5 119.5 . . ?
C3_5 C2_5 C1_5 121.0(15) . . ?
C3_5 C2_5 H2_5 119.5 . . ?
C2_5 C3_5 H3_5 119.0 . . ?
C4_5 C3_5 C2_5 122.0(12) . . ?
C4_5 C3_5 H3_5 119.0 . . ?
C3_5 C4_5 C5_5 122.2(11) . . ?
C3_5 C4_5 C15_5 117.9(10) . . ?
C15_5 C4_5 C5_5 119.9(11) . . ?
C4_5 C5_5 H5_5 119.5 . . ?
C6_5 C5_5 C4_5 120.9(12) . . ?
C6_5 C5_5 H5_5 119.5 . . ?
C5_5 C6_5 H6_5 119.2 . . ?
C5_5 C6_5 C7_5 121.7(13) . . ?
C7_5 C6_5 H6_5 119.2 . . ?
C8_5 C7_5 C6_5 122.1(12) . . ?
C8_5 C7_5 C16_5 119.8(11) . . ?
C16_5 C7_5 C6_5 118.1(11) . . ?
C7_5 C8_5 H8_5 120.5 . . ?
C9_5 C8_5 C7_5 119.0(12) . . ?
C9_5 C8_5 H8_5 120.5 . . ?
C8_5 C9_5 H9_5 118.7 . . ?
C8_5 C9_5 C10_5 122.5(13) . . ?
C10_5 C9_5 H9_5 118.7 . . ?
C9_5 C10_5 H10_5 119.7 . . ?
C9_5 C10_5 C11_5 120.7(15) . . ?
C11_5 C10_5 H10_5 119.7 . . ?
C10_5 C11_5 C12_5 124.2(14) . . ?
C10_5 C11_5 C16_5 117.3(13) . . ?
C12_5 C11_5 C16_5 118.4(14) . . ?
C11_5 C12_5 H12_5 118.2 . . ?
C13_5 C12_5 C11_5 123.5(18) . . ?
C13_5 C12_5 H12_5 118.2 . . ?
C12_5 C13_5 H13_5 120.2 . . ?
C12_5 C13_5 C14_5 119.5(18) . . ?
C14_5 C13_5 H13_5 120.2 . . ?
C1_5 C14_5 C13_5 122.1(14) . . ?
C1_5 C14_5 C15_5 119.5(14) . . ?
C15_5 C14_5 C13_5 118.4(14) . . ?
C4_5 C15_5 C14_5 120.2(11) . . ?
C4_5 C15_5 C16_5 118.3(10) . . ?
C14_5 C15_5 C16_5 121.3(11) . . ?
C7_5 C16_5 C11_5 120.6(11) . . ?
C7_5 C16_5 C15_5 120.9(10) . . ?
C11_5 C16_5 C15_5 118.2(11) . . ?
C2_6 C1_6 C115 121.8(16) . . ?
C2_6 C1_6 C14_6 118.1(16) . . ?
C14_6 C1_6 C115 120.0(16) . . ?
C1_6 C2_6 H2_6 119.1 . . ?
C3_6 C2_6 C1_6 121.8(16) . . ?
C3_6 C2_6 H2_6 119.1 . . ?
C2_6 C3_6 H3_6 119.2 . . ?
C2_6 C3_6 C4_6 121.6(16) . . ?
C4_6 C3_6 H3_6 119.2 . . ?
C3_6 C4_6 C5_6 123.4(15) . . ?
C3_6 C4_6 C15_6 118.4(15) . . ?
C15_6 C4_6 C5_6 118.1(14) . . ?
C4_6 C5_6 H5_6 118.6 . . ?
C6_6 C5_6 C4_6 122.8(16) . . ?
C6_6 C5_6 H5_6 118.6 . . ?
C5_6 C6_6 H6_6 119.5 . . ?
C5_6 C6_6 C7_6 121.0(16) . . ?
C7_6 C6_6 H6_6 119.5 . . ?
C8_6 C7_6 C6_6 122.6(15) . . ?
C8_6 C7_6 C16_6 119.9(14) . . ?
C16_6 C7_6 C6_6 117.5(14) . . ?
C7_6 C8_6 H8_6 120.1 . . ?
C7_6 C8_6 C9_6 119.8(16) . . ?
C9_6 C8_6 H8_6 120.1 . . ?
C8_6 C9_6 H9_6 119.7 . . ?
C10_6 C9_6 C8_6 120.5(16) . . ?
C10_6 C9_6 H9_6 119.7 . . ?
C9_6 C10_6 H10_6 119.1 . . ?
C9_6 C10_6 C11_6 121.8(16) . . ?
C11_6 C10_6 H10_6 119.1 . . ?
C10_6 C11_6 C12_6 123.3(14) . . ?
C10_6 C11_6 C16_6 118.5(14) . . ?
C12_6 C11_6 C16_6 118.1(13) . . ?
C11_6 C12_6 H12_6 118.7 . . ?
C13_6 C12_6 C11_6 122.6(15) . . ?
C13_6 C12_6 H12_6 118.7 . . ?
C12_6 C13_6 H13_6 119.7 . . ?
C12_6 C13_6 C14_6 120.6(15) . . ?
C14_6 C13_6 H13_6 119.7 . . ?
C1_6 C14_6 C13_6 122.0(15) . . ?
C1_6 C14_6 C15_6 119.5(13) . . ?
C15_6 C14_6 C13_6 118.4(14) . . ?
C4_6 C15_6 C16_6 119.5(13) . . ?
C14_6 C15_6 C4_6 120.0(13) . . ?
C14_6 C15_6 C16_6 120.5(13) . . ?
C7_6 C16_6 C11_6 119.3(13) . . ?
C7_6 C16_6 C15_6 121.1(13) . . ?
C15_6 C16_6 C11_6 119.6(13) . . ?
C2_7 C1_7 C114 121.8(16) . . ?
C2_7 C1_7 C14_7 118.9(15) . . ?
C14_7 C1_7 C114 119.3(16) . . ?
C1_7 C2_7 H2_7 119.4 . . ?
C3_7 C2_7 C1_7 121.3(16) . . ?
C3_7 C2_7 H2_7 119.4 . . ?
C2_7 C3_7 H3_7 118.7 . . ?
C4_7 C3_7 C2_7 122.6(15) . . ?
C4_7 C3_7 H3_7 118.7 . . ?
C3_7 C4_7 C5_7 124.0(12) . . ?
C3_7 C4_7 C15_7 117.1(11) . . ?
C15_7 C4_7 C5_7 118.9(11) . . ?
C4_7 C5_7 H5_7 119.6 . . ?
C6_7 C5_7 C4_7 120.9(13) . . ?
C6_7 C5_7 H5_7 119.6 . . ?
C5_7 C6_7 H6_7 118.6 . . ?
C5_7 C6_7 C7_7 122.9(12) . . ?
C7_7 C6_7 H6_7 118.6 . . ?
C6_7 C7_7 C16_7 117.5(10) . . ?
C8_7 C7_7 C6_7 124.2(12) . . ?
C8_7 C7_7 C16_7 118.3(11) . . ?
C7_7 C8_7 H8_7 118.6 . . ?
C9_7 C8_7 C7_7 122.8(12) . . ?
C9_7 C8_7 H8_7 118.6 . . ?
C8_7 C9_7 H9_7 120.0 . . ?
C8_7 C9_7 C10_7 119.9(12) . . ?
C10_7 C9_7 H9_7 120.0 . . ?
C9_7 C10_7 H10_7 119.8 . . ?
C9_7 C10_7 C11_7 120.4(13) . . ?
C11_7 C10_7 H10_7 119.8 . . ?
C10_7 C11_7 C12_7 122.1(13) . . ?
C10_7 C11_7 C16_7 119.3(11) . . ?
C16_7 C11_7 C12_7 118.3(11) . . ?
C11_7 C12_7 H12_7 119.5 . . ?
C13_7 C12_7 C11_7 121.1(15) . . ?
C13_7 C12_7 H12_7 119.5 . . ?
C12_7 C13_7 H13_7 119.1 . . ?
C12_7 C13_7 C14_7 121.7(15) . . ?
C14_7 C13_7 H13_7 119.1 . . ?
C1_7 C14_7 C13_7 122.3(13) . . ?
C1_7 C14_7 C15_7 119.0(12) . . ?
C13_7 C14_7 C15_7 118.7(12) . . ?
C4_7 C15_7 C14_7 121.0(10) . . ?
C4_7 C15_7 C16_7 120.0(11) . . ?
C16_7 C15_7 C14_7 118.9(11) . . ?
C11_7 C16_7 C7_7 119.2(10) . . ?
C11_7 C16_7 C15_7 121.0(10) . . ?
C15_7 C16_7 C7_7 119.8(11) . . ?

_smtbx_masks_special_details     ?
loop_
_smtbx_masks_void_nr
_smtbx_masks_void_average_x
_smtbx_masks_void_average_y
_smtbx_masks_void_average_z
_smtbx_masks_void_volume
_smtbx_masks_void_count_electrons
_smtbx_masks_void_content
1 0.000 -0.282 0.500 441.0 5.1 ?
2 0.272 0.095 0.164 37.3 0.0 ?
3 0.728 0.595 0.836 37.3 0.0 ?

_shelx_res_file                  
;
TITL s4270_a.res in P2(1)
    s4270.res
    created by SHELXL-2018/1 at 18:30:28 on 26-Apr-2018
REM Old TITL s4270 in P21 #4
REM SHELXT solution in P2(1)
REM R1 0.221, Rweak 0.018, Alpha 0.003, Orientation as input
REM Flack x = -0.176 ( 0.220 ) from Parsons' quotients
REM Formula found by SHELXT: C145 N18 O25
CELL 1.54184 15.5782 18.4753 24.4315 90 91.976 90
ZERR 4 0.0006 0.0005 0.0007 0 0.003 0
LATT -1
SYMM -X,0.5+Y,-Z
SFAC C H N O
UNIT 288 350 32 47
SADI C109 C1_4 C1_6 C109
SIMU
RIGU
ISOR_7 0.01 0.02 C14
ISOR 0.01 0.02 C13_5 C13_2 C12_2 C12_5
ISOR 0.01 0.02 C115 C109
ISOR 0.01 0.02 C9_6 C9_4
ISOR_7 0.01 0.02 C12
SAME_pyr 0.02 0.04 C1 > C16

L.S. 64
PLAN  20
SIZE 0.01 0.21 0.24
TEMP -123.15
BOND $H
list 4
BUMP
ABIN
fmap 2
acta
OMIT 1 13 16
REM <olex2.extras>
REM <HklSrc "%.\\s4270.hkl">
REM </olex2.extras>

WGHT    0.063600
FVAR       0.24466   0.56942
O94   4    0.529160    0.523563    0.727202    11.00000    0.03793    0.03149 =
         0.02641   -0.00542    0.00924   -0.00109
O82   4    0.550323    0.278021    0.625821    11.00000    0.03747    0.03478 =
         0.02576    0.00269    0.00894   -0.00447
O37   4   -0.025454    1.013062    0.774518    11.00000    0.03804    0.02702 =
         0.02712    0.00049    0.01169   -0.00382
O64   4    0.650890    0.451165    0.394818    11.00000    0.04486    0.03502 =
         0.02270   -0.00073    0.00693   -0.00221
O25   4   -0.050601    0.767004    0.872576    11.00000    0.04151    0.03336 =
         0.02616   -0.00035    0.01380    0.00516
O8    4   -0.150951    0.942601    1.102738    11.00000    0.05202    0.03403 =
         0.03424    0.00160    0.02488    0.00065
O66   4    0.619828    0.453658    0.485153    11.00000    0.03791    0.03732 =
         0.02683   -0.00280    0.01016   -0.00399
O88   4    0.419717    0.424046    0.639864    11.00000    0.03864    0.03545 =
         0.02516   -0.00039    0.01129   -0.00127
O74   4    0.711639    0.375085    0.592413    11.00000    0.04046    0.03046 =
         0.02760   -0.00187    0.01059   -0.00682
O31   4    0.083253    0.909899    0.860676    11.00000    0.03806    0.03466 =
         0.02808    0.00159    0.01106   -0.00193
O00E  4   -0.213806    0.861359    0.905997    11.00000    0.05973    0.03673 =
         0.02581    0.00845    0.01778    0.01355
O49   4    0.190794    0.879456    0.649324    11.00000    0.05580    0.03279 =
         0.02964    0.00710    0.02393    0.00807
O10   4   -0.120827    0.944270    1.012781    11.00000    0.06660    0.03771 =
         0.03448    0.01037    0.03033    0.01158
N26   3   -0.019130    0.805437    0.959269    11.00000    0.04080    0.03421 =
         0.02116    0.00114    0.01208    0.00254
AFIX  43
H26   2   -0.034550    0.805875    0.993581    11.00000   -1.20000
AFIX   0

N95   3    0.605452    0.429348    0.694590    11.00000    0.03390    0.03337 =
         0.02709   -0.00343    0.00803   -0.00023
AFIX  43
H95   2    0.621021    0.406114    0.665096    11.00000   -1.20000
AFIX   0

N38   3   -0.102078    0.918275    0.804936    11.00000    0.03563    0.02872 =
         0.02855    0.00475    0.01351   -0.00364
AFIX  43
H38   2   -0.120109    0.894975    0.833778    11.00000   -1.20000
AFIX   0

N67   3    0.748117    0.411721    0.455804    11.00000    0.03905    0.03150 =
         0.02654   -0.00151    0.01197   -0.00108
AFIX  43
H67   2    0.775810    0.398672    0.426604    11.00000   -1.20000
AFIX   0

N44   3    0.028545    0.854290    0.748327    11.00000    0.03867    0.02513 =
         0.01942    0.00120    0.01047   -0.00172
AFIX  43
H44   2    0.027377    0.856136    0.784286    11.00000   -1.20000
AFIX   0

N83   3    0.520974    0.320745    0.540446    11.00000    0.03825    0.03594 =
         0.02267   -0.00180    0.00985    0.00126
AFIX  43
H83   2    0.536768    0.321646    0.506215    11.00000   -1.20000
AFIX   0

N50   3    0.120874    0.961871    0.699850    11.00000    0.03899    0.02303 =
         0.02386    0.00086    0.00797    0.00173
AFIX  43
H50   2    0.084279    0.969353    0.725907    11.00000   -1.20000
AFIX   0
N18   3   -0.196074    0.781744    0.975951    11.00000    0.03767    0.03328 =
         0.02894    0.00586    0.01307    0.00936
AFIX  43
H18   2   -0.205457    0.772549    1.010577    11.00000   -1.20000
AFIX   0
O55   4    0.163254    1.217520    0.763417    11.00000    0.05706    0.03147 =
         0.06777   -0.00879    0.01611   -0.01305

N75   3    0.696455    0.294679    0.522872    11.00000    0.04333    0.02757 =
         0.02578   -0.00276    0.01059   -0.00409
AFIX  43
H75   2    0.705947    0.285176    0.488308    11.00000   -1.20000
AFIX   0

N53   3    0.100541    1.113466    0.737552    11.00000    0.03848    0.02611 =
         0.03842   -0.00659    0.01279   -0.00940
AFIX  43
H53   2    0.054159    1.086249    0.736913    11.00000   -1.20000
AFIX   0
N11   3   -0.247012    0.898796    1.043276    11.00000    0.04996    0.04613 =
         0.02509    0.00833    0.01503    0.01379
AFIX  43
H11   2   -0.273526    0.885320    1.072827    11.00000   -1.20000
AFIX   0

O1B   4    0.040567    0.293414    0.919754    11.00000    0.08544    0.04449 =
         0.03627   -0.00319    0.00519    0.00165
AFIX   3
H1BA  2    0.094347    0.285714    0.921704    11.00000   -1.50000
H1BB  2    0.028557    0.320994    0.892724    11.00000   -1.50000
AFIX   0

N32   3   -0.031084    0.943586    0.908223    11.00000    0.05071    0.03149 =
         0.02628    0.00434    0.01802    0.00684
AFIX  43
H32   2   -0.065446    0.933734    0.935079    11.00000   -1.20000
AFIX   0

O2B   4    0.198060    0.262962    0.873992    11.00000    0.07118    0.03637 =
         0.05558   -0.00394    0.01354   -0.01617
AFIX   3
H2BA  2    0.192020    0.255622    0.839702    11.00000   -1.50000
H2BB  2    0.242480    0.289522    0.877402    11.00000   -1.50000
AFIX   0

N89   3    0.533756    0.458791    0.591748    11.00000    0.03829    0.03812 =
         0.02560   -0.00282    0.01414   -0.00183
AFIX  43
H89   2    0.567149    0.450450    0.564114    11.00000   -1.20000
AFIX   0
N107  3    0.385346    0.466894    0.804838    11.00000    0.04978    0.02246 =
         0.03294    0.00108    0.02124    0.00219
PART 1
AFIX  43
H107  2    0.427372    0.475946    0.782669    21.00000   -1.20000
AFIX  43
PART 0
PART 2
H10A  2    0.416472    0.477253    0.776495   -21.00000   -1.20000
AFIX   0
PART 0
C65   1    0.670732    0.440191    0.449270    11.00000    0.04299    0.02363 =
         0.02506   -0.00300    0.00934   -0.00552
PART 2
N116  3    0.416636    0.625266    0.783788   -21.00000    0.04328    0.01919 =
         0.03595   -0.00192    0.02351   -0.00217
AFIX  43
H116  2    0.448380    0.602439    0.760192   -21.00000   -1.20000
AFIX   0
PART 0
C81   1    0.568939    0.283268    0.577547    11.00000    0.03380    0.02609 =
         0.02929    0.00052    0.00668   -0.00628

C24   1   -0.067437    0.769273    0.922112    11.00000    0.03992    0.02426 =
         0.02918    0.00273    0.01223    0.00546
C30   1    0.038724    0.901127    0.900308    11.00000    0.03568    0.02850 =
         0.02432   -0.00160    0.00765   -0.00275
C36   1   -0.056336    0.978480    0.812536    11.00000    0.03326    0.02243 =
         0.02746    0.00216    0.01588    0.00431
C9    1   -0.170032    0.929501    1.049278    11.00000    0.06257    0.02701 =
         0.03065    0.00919    0.02233    0.01554
C93   1    0.559838    0.490024    0.688532    11.00000    0.03481    0.02494 =
         0.02795   -0.00080    0.00841   -0.00376
C73   1    0.727401    0.356818    0.545194    11.00000    0.03847    0.02362 =
         0.03027   -0.00016    0.00606    0.00140
C52   1    0.180060    1.085470    0.714466    11.00000    0.03376    0.02511 =
         0.02755   -0.00064    0.00706   -0.00679
PART 1
AFIX  13
H52   2    0.204299    1.126076    0.692776    21.00000   -1.20000
AFIX  13
PART 0
PART 2
H52A  2    0.206655    1.125944    0.693806   -21.00000   -1.20000
AFIX   0

PART 0
C105  1    0.364483    0.398240    0.815400    11.00000    0.04046    0.02487 =
         0.02300   -0.00022    0.01035    0.00236

C48   1    0.140946    0.893745    0.686528    11.00000    0.04208    0.02553 =
         0.02391    0.00356    0.01186    0.00443
C17   1   -0.227267    0.843356    0.953648    11.00000    0.04262    0.03702 =
         0.02932    0.00380    0.01365    0.01043
C84   1    0.443016    0.360270    0.555159    11.00000    0.03566    0.03302 =
         0.03077    0.00025    0.00186    0.00494
C87   1    0.465722    0.416163    0.599950    11.00000    0.03253    0.03653 =
         0.02780   -0.00156    0.00442    0.00164
C70   1    0.872466    0.354903    0.503000    11.00000    0.04084    0.02715 =
         0.03826   -0.00281    0.01550    0.00120
AFIX  13
H70   2    0.855599    0.309909    0.482578    11.00000   -1.20000
AFIX   0

C39   1   -0.123827    0.888949    0.749618    11.00000    0.03691    0.04406 =
         0.02752    0.00393   -0.00233   -0.00644
C19   1   -0.146403    0.728784    0.944156    11.00000    0.03505    0.03322 =
         0.02732    0.00207    0.01230    0.00576
C68   1    0.789772    0.401016    0.510266    11.00000    0.03854    0.03050 =
         0.02844   -0.00174    0.01191   -0.00167
C96   1    0.630710    0.399791    0.748448    11.00000    0.03709    0.04289 =
         0.02779   -0.00230    0.00388    0.00677
C78   1    0.613190    0.182176    0.515234    11.00000    0.03801    0.02629 =
         0.03040   -0.00006    0.00880   -0.00461
AFIX  13
H78   2    0.584194    0.206462    0.483027    11.00000   -1.20000
AFIX   0
C69   1    0.807323    0.473732    0.537005    11.00000    0.04248    0.02730 =
         0.03218    0.00119    0.00985   -0.00269
AFIX 137
H69A  2    0.850233    0.500002    0.516346    11.00000   -1.50000
H69B  2    0.829062    0.466348    0.574710    11.00000   -1.50000
H69C  2    0.754030    0.501897    0.537259    11.00000   -1.50000
AFIX   0

C6    1   -0.041652    0.938815    1.174327    11.00000    0.05450    0.02458 =
         0.05006   -0.00972    0.02460    0.00073
PART 1
C108  1    0.339871    0.527034    0.829308    21.00000    0.02079    0.02607 =
         0.01483   -0.00620    0.00575   -0.00140
AFIX  13
H108  2    0.283845    0.508426    0.842312    21.00000   -1.20000
AFIX   0

PART 0
C51   1    0.157863    1.023846    0.672461    11.00000    0.03631    0.02325 =
         0.02387    0.00291    0.00918   -0.00047
AFIX  13
H51   2    0.213279    1.007361    0.657160    11.00000   -1.20000
AFIX   0

C80   1    0.684984    0.135061    0.493427    11.00000    0.04326    0.02982 =
         0.04947   -0.01020    0.00902   -0.00594
AFIX 137
H80A  2    0.732699    0.165925    0.482655    11.00000   -1.50000
H80B  2    0.663139    0.107634    0.461562    11.00000   -1.50000
H80C  2    0.705174    0.101399    0.522075    11.00000   -1.50000
AFIX   0

C33   1   -0.049445    1.005569    0.872367    11.00000    0.05680    0.02875 =
         0.02793    0.00278    0.01592    0.00552
C76   1    0.647825    0.243073    0.554550    11.00000    0.04037    0.02754 =
         0.02528   -0.00006    0.00966   -0.00263
C63   1    0.565136    0.471219    0.379383    11.00000    0.04588    0.03344 =
         0.02934    0.00499    0.00990    0.00358
PART 1
AFIX  23
H63A  2    0.560653    0.524671    0.379241    21.00000   -1.20000
H63B  2    0.525778    0.452501    0.407024    21.00000   -1.20000
AFIX  23
PART 0
PART 2
H63C  2    0.564565    0.500242    0.345310   -21.00000   -1.20000
H63D  2    0.539861    0.500656    0.408611   -21.00000   -1.20000
AFIX   0
PART 0
C85   1    0.408751    0.401078    0.503818    11.00000    0.04586    0.04131 =
         0.02453   -0.00220    0.00298    0.00753
AFIX 137
H85A  2    0.453089    0.434125    0.491150    11.00000   -1.50000
H85B  2    0.357554    0.428837    0.512888    11.00000   -1.50000
H85C  2    0.393844    0.366192    0.474806    11.00000   -1.50000
AFIX   0

C21   1   -0.114892    0.668387    0.984047    11.00000    0.03786    0.02943 =
         0.03614    0.00362    0.00596    0.00303
AFIX  13
H21   2   -0.084285    0.692529    1.015730    11.00000   -1.20000
AFIX   0
C27   1    0.058756    0.844363    0.944495    11.00000    0.03728    0.03594 =
         0.02630    0.00103    0.00890   -0.00107
C20   1   -0.202171    0.699626    0.896463    11.00000    0.02971    0.03632 =
         0.04008    0.00361    0.00347    0.00310
AFIX 137
H20A  2   -0.257722    0.683988    0.909938    11.00000   -1.50000
H20B  2   -0.173297    0.658390    0.879834    11.00000   -1.50000
H20C  2   -0.211276    0.737791    0.869016    11.00000   -1.50000
AFIX   0
C54   1    0.097917    1.179279    0.759331    11.00000    0.04625    0.02730 =
         0.03648    0.00010    0.00667   -0.00578

C90   1    0.552238    0.519572    0.629214    11.00000    0.04983    0.03132 =
         0.02677   -0.00359    0.01585   -0.00522
C29   1    0.094167    0.885157    0.995872    11.00000    0.04245    0.05081 =
         0.02788    0.00149    0.00300   -0.00511
AFIX 137
H29A  2    0.049449    0.916935    1.009703    11.00000   -1.50000
H29B  2    0.143991    0.914248    0.986152    11.00000   -1.50000
H29C  2    0.111461    0.850093    1.024260    11.00000   -1.50000
AFIX   0
C4    1   -0.079592    0.888410    1.261489    11.00000    0.06045    0.03129 =
         0.03559   -0.00572    0.00694   -0.00070
AFIX  43
H4    2   -0.121775    0.869004    1.284521    11.00000   -1.20000
AFIX   0

C77   1    0.703431    0.212299    0.601522    11.00000    0.04604    0.02908 =
         0.03396    0.00285    0.00619   -0.00074
AFIX 137
H77A  2    0.756335    0.192269    0.587097    11.00000   -1.50000
H77B  2    0.671857    0.173958    0.619892    11.00000   -1.50000
H77C  2    0.717864    0.250881    0.627785    11.00000   -1.50000
AFIX   0

C5    1   -0.103649    0.911770    1.208996    11.00000    0.04143    0.03518 =
         0.03826   -0.01003    0.00720   -0.00216
AFIX  43
H5    2   -0.162117    0.909342    1.196737    11.00000   -1.20000
AFIX   0

PART 1
C109  1    0.320713    0.591305    0.789401    21.00000    0.03396    0.02332 =
         0.02691   -0.00078   -0.00050    0.00076
AFIX  13
H109  2    0.294210    0.630480    0.811457    21.00000   -1.20000
AFIX   0

PART 0
C3    1    0.004960    0.893062    1.280608    11.00000    0.06374    0.03069 =
         0.06408   -0.00390   -0.01262    0.00297
AFIX  43
H3    2    0.020747    0.877609    1.316651    11.00000   -1.20000
AFIX   0
C28   1    0.127743    0.791768    0.924181    11.00000    0.03346    0.03842 =
         0.04487    0.00597    0.00918    0.00594
AFIX 137
H28A  2    0.144546    0.758182    0.953692    11.00000   -1.50000
H28B  2    0.178103    0.819325    0.913254    11.00000   -1.50000
H28C  2    0.104381    0.764402    0.892698    11.00000   -1.50000
AFIX   0
C12   1   -0.289816    0.886342    0.989547    11.00000    0.05823    0.05542 =
         0.02736    0.00603    0.01172    0.03061
C7    1   -0.064541    0.965240    1.117921    11.00000    0.06229    0.03525 =
         0.04480   -0.01015    0.02833   -0.01304
AFIX  23
H7A   2   -0.060682    1.018703    1.116814    11.00000   -1.20000
H7B   2   -0.023755    0.945280    1.091639    11.00000   -1.20000
AFIX   0

C92   1    0.484383    0.578268    0.622909    11.00000    0.06178    0.03410 =
         0.03063    0.00567    0.00897    0.00411
AFIX 137
H92A  2    0.482951    0.596449    0.585207    11.00000   -1.50000
H92B  2    0.498316    0.618051    0.648217    11.00000   -1.50000
H92C  2    0.428089    0.558184    0.631234    11.00000   -1.50000
AFIX   0

C34   1    0.019606    1.063395    0.880146    11.00000    0.10266    0.02755 =
         0.02360   -0.00254    0.00921   -0.01338
AFIX 137
H34A  2    0.018003    1.082906    0.917396    11.00000   -1.50000
H34B  2    0.009094    1.102492    0.853647    11.00000   -1.50000
H34C  2    0.076143    1.041987    0.874398    11.00000   -1.50000
AFIX   0
C13   1   -0.370031    0.840741    0.998188    11.00000    0.03884    0.09874 =
         0.02777    0.00316    0.00537    0.02872
AFIX  13
H13   2   -0.351459    0.797354    1.020015    11.00000   -1.20000
AFIX   0
C56   1    0.011778    1.205904    0.776990    11.00000    0.05803    0.02713 =
         0.04723   -0.00265    0.01939    0.00038
AFIX 137
H56A  2    0.018011    1.227660    0.813494    11.00000   -1.50000
H56B  2   -0.028410    1.165162    0.778094    11.00000   -1.50000
H56C  2   -0.010312    1.242211    0.750873    11.00000   -1.50000
AFIX   0

C86   1    0.373589    0.308970    0.574732    11.00000    0.03881    0.04584 =
         0.03113   -0.00630    0.00472   -0.00349
AFIX 137
H86A  2    0.355711    0.276410    0.544793    11.00000   -1.50000
H86B  2    0.324039    0.337142    0.586216    11.00000   -1.50000
H86C  2    0.396466    0.280439    0.605746    11.00000   -1.50000
AFIX   0
C72   1    0.912373    0.332283    0.558554    11.00000    0.03688    0.04553 =
         0.04881    0.00645    0.01616    0.00476
AFIX 137
H72A  2    0.929236    0.375550    0.579491    11.00000   -1.50000
H72B  2    0.963126    0.302232    0.552846    11.00000   -1.50000
H72C  2    0.870296    0.304590    0.578877    11.00000   -1.50000
AFIX   0
C79   1    0.545964    0.134181    0.541952    11.00000    0.04833    0.03537 =
         0.04530   -0.00340    0.01338   -0.01050
AFIX 137
H79A  2    0.521456    0.100473    0.514667    11.00000   -1.50000
H79B  2    0.500216    0.164625    0.556081    11.00000   -1.50000
H79C  2    0.573301    0.106802    0.572165    11.00000   -1.50000
AFIX   0

C23   1   -0.049375    0.618154    0.956681    11.00000    0.05058    0.03307 =
         0.04322    0.00230    0.00959    0.00940
AFIX 137
H23A  2   -0.074143    0.600058    0.921893    11.00000   -1.50000
H23B  2   -0.035698    0.577251    0.980987    11.00000   -1.50000
H23C  2    0.003185    0.645357    0.949840    11.00000   -1.50000
AFIX   0
C35   1   -0.136592    1.036243    0.886430    11.00000    0.08283    0.04037 =
         0.04124    0.01164    0.03709    0.02772
AFIX 137
H35A  2   -0.180651    0.998803    0.881089    11.00000   -1.50000
H35B  2   -0.150291    1.077560    0.862537    11.00000   -1.50000
H35C  2   -0.134972    1.052127    0.924723    11.00000   -1.50000
AFIX   0

C71   1    0.940564    0.394042    0.470296    11.00000    0.03974    0.03734 =
         0.04331    0.00278    0.01709    0.00060
AFIX 137
H71A  2    0.914091    0.413162    0.436317    11.00000   -1.50000
H71B  2    0.986298    0.359984    0.461488    11.00000   -1.50000
H71C  2    0.964881    0.434025    0.492153    11.00000   -1.50000
AFIX   0

C41   1   -0.181238    0.942182    0.716735    11.00000    0.04127    0.04969 =
         0.05557    0.02100   -0.00388   -0.01188
AFIX 137
H41A  2   -0.234201    0.950745    0.736258    11.00000   -1.50000
H41B  2   -0.195467    0.921668    0.680560    11.00000   -1.50000
H41C  2   -0.150647    0.988069    0.712424    11.00000   -1.50000
AFIX   0
C22   1   -0.187663    0.624005    1.006904    11.00000    0.04582    0.04052 =
         0.05296    0.01303    0.00894    0.00263
AFIX 137
H22A  2   -0.228910    0.656410    1.023819    11.00000   -1.50000
H22B  2   -0.164343    0.590125    1.034467    11.00000   -1.50000
H22C  2   -0.216628    0.596882    0.977154    11.00000   -1.50000
AFIX   0
C40   1   -0.171838    0.818263    0.758379    11.00000    0.04724    0.04116 =
         0.05551    0.01321   -0.00459   -0.01181
AFIX 137
H40A  2   -0.137067    0.786513    0.782415    11.00000   -1.50000
H40B  2   -0.182694    0.794339    0.723015    11.00000   -1.50000
H40C  2   -0.226633    0.828475    0.775343    11.00000   -1.50000
AFIX   0

C91   1    0.641112    0.551183    0.616072    11.00000    0.05358    0.03802 =
         0.03460   -0.00014    0.02034   -0.00967
AFIX 137
H91A  2    0.684637    0.512979    0.619273    11.00000   -1.50000
H91B  2    0.655721    0.590175    0.641945    11.00000   -1.50000
H91C  2    0.639297    0.570426    0.578671    11.00000   -1.50000
AFIX   0
C97   1    0.688840    0.453518    0.780644    11.00000    0.03938    0.05589 =
         0.04805   -0.01065   -0.00607    0.00441
AFIX 137
H97A  2    0.734563    0.470420    0.757222    11.00000   -1.50000
H97B  2    0.714358    0.429366    0.813001    11.00000   -1.50000
H97C  2    0.654566    0.494933    0.792182    11.00000   -1.50000
AFIX   0

C1    1    0.042194    0.942192    1.193771    11.00000    0.03948    0.03700 =
         0.09411    0.00612    0.02134   -0.00249
AFIX  43
H1    2    0.085304    0.959839    1.170652    11.00000   -1.20000
AFIX   0

C98   1    0.678675    0.328478    0.738535    11.00000    0.04566    0.05151 =
         0.03740   -0.00741   -0.00461    0.01204
AFIX 137
H98A  2    0.641139    0.295351    0.717480    11.00000   -1.50000
H98B  2    0.695105    0.306300    0.773797    11.00000   -1.50000
H98C  2    0.730346    0.338344    0.718011    11.00000   -1.50000
AFIX   0

PART 1
O5B   4    0.465090    0.801994    0.583736    21.00000    0.05925    0.04461 =
         0.03049   -0.00809    0.01329    0.00671
AFIX   3
H5BA  2    0.420850    0.786234    0.599356    21.00000   -1.50000
H5BB  2    0.508621    0.798294    0.605506    21.00000   -1.50000
AFIX   0

PART 0
C16   1   -0.309839    0.959886    0.961655    11.00000    0.09655    0.07187 =
         0.02403    0.01121    0.01676    0.05599
AFIX 137
H16A  2   -0.346579    0.988711    0.985049    11.00000   -1.50000
H16B  2   -0.339541    0.951559    0.926202    11.00000   -1.50000
H16C  2   -0.256081    0.985978    0.956047    11.00000   -1.50000
AFIX   0
C2    1    0.064960    0.919997    1.247152    11.00000    0.04495    0.04521 =
         0.10638    0.01281   -0.00686    0.00511
AFIX  43
H2    2    0.123003    0.923840    1.260066    11.00000   -1.20000
AFIX   0
C15   1   -0.439772    0.878845    1.030256    11.00000    0.05222    0.12836 =
         0.03850    0.00395    0.01180    0.04775
AFIX 137
H15A  2   -0.414135    0.899623    1.063913    11.00000   -1.50000
H15B  2   -0.484111    0.843763    1.039619    11.00000   -1.50000
H15C  2   -0.465669    0.917514    1.007742    11.00000   -1.50000
AFIX   0
C14   1   -0.410405    0.812508    0.943258    11.00000    0.03857    0.18255 =
         0.03117   -0.01212   -0.00648    0.02336
AFIX 137
H14A  2   -0.429011    0.853652    0.920480    11.00000   -1.50000
H14B  2   -0.460015    0.781850    0.950655    11.00000   -1.50000
H14C  2   -0.367673    0.784202    0.923968    11.00000   -1.50000
AFIX   0

PART 1
O6B   4    0.306669    0.768151    0.620764    21.00000    0.06643    0.03963 =
         0.07324    0.01267    0.03583    0.01837
AFIX   3
H6BA  2    0.305969    0.741241    0.648924    21.00000   -1.50000
H6BB  2    0.262279    0.794581    0.623004    21.00000   -1.50000
AFIX   0

C62   1    0.536712    0.442504    0.323149    21.00000    0.03593    0.02151 =
         0.02419    0.00784    0.00369   -0.00573
C59   1    0.491262    0.391453    0.218942    21.00000    0.04193    0.02641 =
         0.03672   -0.00049   -0.00177   -0.00410
AFIX  43
H59   2    0.476174    0.374741    0.183117    21.00000   -1.20000
AFIX   0
C58   1    0.573524    0.389092    0.237384    21.00000    0.03674    0.03113 =
         0.03432   -0.00336    0.00358   -0.00104
AFIX  43
H58   2    0.616166    0.369404    0.214829    21.00000   -1.20000
AFIX   0
PART 0
PART 2
O118  4    0.399227    0.725778    0.832424   -21.00000    0.09881    0.02117 =
         0.05061   -0.01331    0.04295   -0.01636
PART 0
PART 1
C60   1    0.428432    0.418347    0.252335    21.00000    0.03282    0.04056 =
         0.04953   -0.00048   -0.00239    0.00159
AFIX  43
H60   2    0.370110    0.419615    0.239659    21.00000   -1.20000
AFIX   0
C57   1    0.596749    0.415212    0.289179    21.00000    0.03070    0.03794 =
         0.03298   -0.00079    0.00471   -0.00019
AFIX  43
H57   2    0.655385    0.414082    0.301194    21.00000   -1.20000
AFIX   0

PART 0
O3B   4    0.722096    0.378433    0.904195    10.50000    0.06861    0.10240 =
         0.05208    0.02015    0.00015    0.00653
AFIX   3
H3BA  2    0.674996    0.384843    0.886265    10.50000   -1.50000
H3BB  2    0.747376    0.419163    0.902835    10.50000   -1.50000
AFIX   0

O4B   4    0.867908    0.309271    0.862833    10.50000    0.07070    0.05742 =
         0.05313    0.01217    0.00784   -0.00235
AFIX   3
H4BA  2    0.875648    0.313050    0.828663    10.50000   -1.50000
H4BB  2    0.865378    0.351250    0.876933    10.50000   -1.50000
AFIX   0

PART 1
C111  1    0.406318    0.682468    0.744251    21.00000    0.05370    0.02959 =
         0.06129    0.00256    0.01511    0.00064
C113  1    0.494834    0.710577    0.731204    21.00000    0.06037    0.02242 =
         0.09715    0.00628    0.02017    0.00484
AFIX 137
H11A  2    0.490155    0.743516    0.699801    21.00000   -1.50000
H11B  2    0.532140    0.669809    0.722360    21.00000   -1.50000
H11C  2    0.519369    0.736559    0.763024    21.00000   -1.50000
AFIX   0
O112  4    0.341678    0.718087    0.731701    21.00000    0.05433    0.04713 =
         0.07946    0.01007    0.01308    0.00995
PART 0
PART 2
C119  1    0.528319    0.711061    0.783772   -21.00000    0.06136    0.05596 =
         0.03063   -0.01021    0.02084   -0.02688
AFIX 137
H11D  2    0.567488    0.717222    0.815685   -21.00000   -1.50000
H11E  2    0.522884    0.757037    0.763949   -21.00000   -1.50000
H11F  2    0.551138    0.674022    0.759515   -21.00000   -1.50000
AFIX   0
C117  1    0.440305    0.687567    0.802707   -21.00000    0.06956    0.02028 =
         0.01804    0.00201    0.02012   -0.01366
PART 0
PART 1
C61   1    0.451096    0.443115    0.303818    21.00000    0.03347    0.03840 =
         0.04436    0.00318    0.00266    0.00181
AFIX  43
H61   2    0.407857    0.460997    0.326740    21.00000   -1.20000
AFIX   0
PART 0
PART 2
C62A  1    0.515871    0.405045    0.370804   -21.00000    0.03214    0.03001 =
         0.02342    0.00523    0.01200    0.00119
C61A  1    0.434858    0.412338    0.347669   -21.00000    0.03799    0.03484 =
         0.04906    0.00408    0.00499    0.00296
AFIX  43
H61A  2    0.415255    0.458897    0.336453   -21.00000   -1.20000
AFIX   0
C60A  1    0.380123    0.352177    0.340201   -21.00000    0.03594    0.05044 =
         0.06777   -0.00606   -0.01479   -0.00676
AFIX  43
H60A  2    0.323955    0.357706    0.324359   -21.00000   -1.20000
AFIX   0
C59A  1    0.410592    0.284096    0.356709   -21.00000    0.05199    0.04295 =
         0.04137    0.00017    0.00021   -0.01446
AFIX  43
H59A  2    0.374774    0.242764    0.352170   -21.00000   -1.20000
AFIX   0
C58A  1    0.492050    0.276646    0.379458   -21.00000    0.05832    0.02866 =
         0.03508    0.00026   -0.00265    0.00085
AFIX  43
H58A  2    0.512368    0.229959    0.389798   -21.00000   -1.20000
AFIX   0
C57A  1    0.542062    0.333014    0.387082   -21.00000    0.04505    0.03265 =
         0.03621   -0.00026   -0.01114    0.00328
AFIX  43
H57A  2    0.597393    0.326270    0.403877   -21.00000   -1.20000
AFIX   0

O2C   4    0.357306    0.783823    0.933597   -21.00000    0.06060    0.06795 =
         0.06488   -0.00261    0.00641   -0.00885
AFIX   3
H2CA  2    0.395806    0.763563    0.953737   -21.00000   -1.50000
H2CB  2    0.365706    0.767893    0.901607   -21.00000   -1.50000
AFIX   0

PART 0
PART 1
N110  3    0.401221    0.619500    0.770711    21.00000    0.03118    0.02891 =
         0.03476    0.00030    0.00088    0.00345
AFIX  43
H110  2    0.448452    0.594274    0.777003    21.00000   -1.20000
AFIX   0

PART 0
C42   1   -0.042853    0.871653    0.718341    11.00000    0.05171    0.02389 =
         0.02326   -0.00150   -0.00168   -0.01408
O43   4   -0.045524    0.872336    0.668229    11.00000    0.06636    0.03582 =
         0.02465   -0.00069   -0.00449   -0.01036

O106  4    0.313661    0.381374    0.850585    11.00000    0.04869    0.02793 =
         0.02793   -0.00199    0.01885   -0.00522
C102  1    0.400211    0.339261    0.778282    11.00000    0.05336    0.02238 =
         0.02174    0.00188    0.01281    0.00482
C103  1    0.416767    0.269890    0.812428    11.00000    0.06646    0.02223 =
         0.03334    0.00410    0.01248    0.00758
AFIX 137
H10B  2    0.453231    0.281552    0.844714    11.00000   -1.50000
H10C  2    0.445650    0.233878    0.790072    11.00000   -1.50000
H10D  2    0.361914    0.250267    0.824143    11.00000   -1.50000
AFIX   0
C104  1    0.332617    0.325529    0.732769    11.00000    0.04827    0.02282 =
         0.02863   -0.00223    0.01693    0.00321
AFIX 137
H10E  2    0.279040    0.309606    0.748864    11.00000   -1.50000
H10F  2    0.353138    0.287880    0.708171    11.00000   -1.50000
H10G  2    0.322264    0.370282    0.712043    11.00000   -1.50000
AFIX   0
N101  3    0.479212    0.363709    0.753155    11.00000    0.04546    0.02602 =
         0.01971    0.00160    0.00714    0.00572
AFIX  43
H101  2    0.479347    0.367595    0.717259    11.00000   -1.20000
AFIX   0
C99   1    0.550553    0.380297    0.781665    11.00000    0.04989    0.02363 =
         0.02407   -0.00085    0.00125    0.00625
O100  4    0.556666    0.379943    0.831988    11.00000    0.07085    0.03685 =
         0.02219   -0.00173    0.00540    0.00202

C47   1    0.093161    0.764225    0.687519    11.00000    0.07866    0.02565 =
         0.03732   -0.00371    0.02602   -0.00159
AFIX 137
H47A  2    0.057282    0.730114    0.707246    11.00000   -1.50000
H47B  2    0.148477    0.741513    0.680283    11.00000   -1.50000
H47C  2    0.064118    0.777506    0.652740    11.00000   -1.50000
AFIX   0
C45   1    0.108196    0.832373    0.722405    11.00000    0.04765    0.02267 =
         0.02316    0.00163    0.01797    0.00195
C46   1    0.176856    0.819361    0.767580    11.00000    0.04985    0.03599 =
         0.03335    0.01189    0.01466    0.01074
AFIX 137
H46A  2    0.181122    0.861997    0.791381    11.00000   -1.50000
H46B  2    0.232355    0.810680    0.751049    11.00000   -1.50000
H46C  2    0.161091    0.777066    0.789258    11.00000   -1.50000
AFIX   0

PART 2
O1C   4    0.254315    0.754366    0.593764   -21.00000    0.05898    0.03313 =
         0.03140   -0.01304    0.01797   -0.00068
AFIX   3
H1CA  2    0.252595    0.744966    0.627774   -21.00000   -1.50000
H1CB  2    0.299395    0.733216    0.583404   -21.00000   -1.50000
AFIX   0

PART 0
O7B   4    0.324699    0.913528    0.985434    10.50000    0.09231    0.07998 =
         0.10252   -0.00549    0.00575   -0.00165
AFIX   3
H7BA  2    0.329219    0.867978    0.989484    10.50000   -1.50000
H7BB  2    0.364408    0.934498    1.004224    10.50000   -1.50000
AFIX   0

PART 2
C115  1    0.334541    0.591815    0.802238   -21.00000    0.03386    0.01927 =
         0.01941    0.00200    0.01342    0.00388
AFIX  13
H115  2    0.304595    0.629252    0.824156   -21.00000   -1.20000
AFIX   0
C114  1    0.355328    0.526394    0.841669   -21.00000    0.03714    0.01393 =
         0.02310    0.00354    0.01538    0.00226
AFIX  13
H114  2    0.299096    0.510032    0.855866   -21.00000   -1.20000
AFIX   0

RESI pyr 1
PART 0
C1    1    0.103767    1.053073    0.625482    11.00000    0.03288    0.02126 =
         0.02741    0.00023    0.00501    0.00076
C2    1    0.015021    1.044879    0.624474    11.00000    0.03537    0.03244 =
         0.03580    0.00246    0.00717   -0.00240
AFIX  43
H2    2   -0.011125    1.017591    0.652334    11.00000   -1.20000
AFIX   0
C3    1   -0.035777    1.076273    0.583048    11.00000    0.03188    0.03900 =
         0.03653   -0.00206    0.00215    0.00052
AFIX  43
H3    2   -0.096217    1.069492    0.583218    11.00000   -1.20000
AFIX   0
C4    1   -0.001684    1.116951    0.541654    11.00000    0.04094    0.02962 =
         0.03431   -0.00572    0.00132    0.00288
C5    1   -0.052968    1.151226    0.499694    11.00000    0.04457    0.03800 =
         0.03781   -0.00312   -0.00331    0.00904
AFIX  43
H5    2   -0.113684    1.146631    0.500062    11.00000   -1.20000
AFIX   0
C6    1   -0.017628    1.189906    0.459591    11.00000    0.05513    0.04775 =
         0.02947    0.00100   -0.00819    0.01291
AFIX  43
H6    2   -0.054080    1.211434    0.432194    11.00000   -1.20000
AFIX   0
C7    1    0.073800    1.199590    0.457022    11.00000    0.05849    0.03243 =
         0.03249   -0.00077   -0.00144    0.00872
C8    1    0.112173    1.239937    0.416750    11.00000    0.07846    0.03951 =
         0.03214    0.00935   -0.00046    0.00770
AFIX  43
H8    2    0.077078    1.263953    0.389863    11.00000   -1.20000
AFIX   0
C9    1    0.200733    1.245943    0.414922    11.00000    0.08081    0.03440 =
         0.03534    0.01076    0.00316   -0.00424
AFIX  43
H9    2    0.225511    1.273839    0.386873    11.00000   -1.20000
AFIX   0
C10   1    0.253744    1.211329    0.453966    11.00000    0.05848    0.03152 =
         0.03035    0.00292    0.01038   -0.00773
AFIX  43
H10   2    0.314375    1.215433    0.452205    11.00000   -1.20000
AFIX   0
C11   1    0.217698    1.170371    0.495933    11.00000    0.04668    0.02381 =
         0.02819    0.00466    0.00533   -0.00057
C12   1    0.269548    1.136087    0.537294    11.00000    0.03642    0.02602 =
         0.03336    0.00167    0.00453   -0.00751
AFIX  43
H12   2    0.330320    1.138894    0.535855    11.00000   -1.20000
AFIX   0
C13   1    0.233720    1.099497    0.578703    11.00000    0.03589    0.02413 =
         0.02941    0.00398    0.00560   -0.00027
AFIX  43
H13   2    0.270301    1.077971    0.606033    11.00000   -1.20000
AFIX   0
C14   1    0.141892    1.091973    0.582871    11.00000    0.03198    0.02120 =
         0.02764   -0.00093    0.00333   -0.00046
C15   1    0.089101    1.124071    0.541305    11.00000    0.03959    0.01895 =
         0.02812    0.00142    0.00347    0.00212
C16   1    0.126931    1.164926    0.498345    11.00000    0.04363    0.01970 =
         0.03101    0.00181    0.00366    0.00140

RESI pyr 2
PART 1
C1    1    0.244501    1.069818    0.759150    21.00000    0.03582    0.01857 =
         0.02550   -0.00414    0.01279   -0.00306
C2    1    0.216125    1.032519    0.805127    21.00000    0.03530    0.02348 =
         0.03019    0.00507    0.00667   -0.00462
AFIX  43
H2    2    0.157146    1.020083    0.807142    21.00000   -1.20000
AFIX   0
C3    1    0.272443    1.013658    0.847380    21.00000    0.04226    0.02423 =
         0.02781    0.00200    0.00839   -0.00045
AFIX  43
H3    2    0.251372    0.989099    0.878330    21.00000   -1.20000
AFIX   0
C4    1    0.359420    1.029751    0.845756    21.00000    0.03602    0.02237 =
         0.02664    0.00388    0.00787    0.00194
C5    1    0.419629    1.012949    0.889788    21.00000    0.04055    0.03783 =
         0.03103    0.00300    0.00249   -0.01103
AFIX  43
H5    2    0.399457    0.990168    0.921748    21.00000   -1.20000
AFIX   0
C6    1    0.504204    1.028612    0.887081    21.00000    0.03746    0.03252 =
         0.02591   -0.00158   -0.00037   -0.00297
AFIX  43
H6    2    0.541841    1.016050    0.917003    21.00000   -1.20000
AFIX   0
C7    1    0.538446    1.063516    0.840469    21.00000    0.03629    0.02169 =
         0.03158   -0.00545    0.00141    0.00245
C8    1    0.624457    1.078763    0.835870    21.00000    0.03422    0.03344 =
         0.04652    0.00477   -0.00047    0.00194
AFIX  43
H8    2    0.663450    1.066283    0.865108    21.00000   -1.20000
AFIX   0
C9    1    0.655564    1.111902    0.789587    21.00000    0.02702    0.03086 =
         0.04761    0.00018    0.00213   -0.00457
AFIX  43
H9    2    0.715139    1.122114    0.787563    21.00000   -1.20000
AFIX   0
C10   1    0.600121    1.130033    0.746521    21.00000    0.03633    0.02890 =
         0.04068    0.00259    0.01104    0.00103
AFIX  43
H10   2    0.622132    1.151402    0.714538    21.00000   -1.20000
AFIX   0
C11   1    0.512008    1.117351    0.749377    21.00000    0.03670    0.02405 =
         0.03502    0.00115    0.00375   -0.00087
C12   1    0.454360    1.135001    0.705332    21.00000    0.03595    0.02293 =
         0.03267   -0.00036    0.01242   -0.00798
AFIX  43
H12   2    0.475713    1.156843    0.673337    21.00000   -1.20000
AFIX   0
C13   1    0.369645    1.121290    0.708099    21.00000    0.04074    0.02689 =
         0.02993    0.00365    0.00574   -0.00095
AFIX  43
H13   2    0.332570    1.135223    0.678253    21.00000   -1.20000
AFIX   0
C14   1    0.332939    1.086077    0.754904    21.00000    0.03329    0.02140 =
         0.03183    0.00236    0.00687   -0.00473
C15   1    0.390170    1.065981    0.798777    21.00000    0.03000    0.02296 =
         0.02356   -0.00757    0.00743    0.00014
C16   1    0.480498    1.081589    0.796049    21.00000    0.03052    0.01191 =
         0.03168   -0.00413    0.00990    0.00429

RESI pyr 3
C1    1    0.392735    0.554460    0.879358    21.00000    0.02909    0.02286 =
         0.02582    0.00462   -0.00035   -0.00235
C2    1    0.482465    0.547777    0.881365    21.00000    0.03244    0.02172 =
         0.03474    0.00206    0.00077    0.00640
AFIX  43
H2    2    0.509459    0.521263    0.853427    21.00000   -1.20000
AFIX   0
C3    1    0.533190    0.578926    0.923185    21.00000    0.03136    0.02946 =
         0.03305    0.00336    0.00344   -0.00359
AFIX  43
H3    2    0.593836    0.573554    0.923122    21.00000   -1.20000
AFIX   0
C4    1    0.496383    0.617405    0.964597    21.00000    0.03454    0.02780 =
         0.03023   -0.00164    0.00185   -0.00292
C5    1    0.546898    0.653210    1.007459    21.00000    0.04011    0.04341 =
         0.03021    0.00184   -0.00098   -0.00695
AFIX  43
H5    2    0.607751    0.649630    1.007859    21.00000   -1.20000
AFIX   0
C6    1    0.508739    0.691622    1.046873    21.00000    0.04194    0.03728 =
         0.02855   -0.00776   -0.00320   -0.01541
AFIX  43
H6    2    0.543643    0.715019    1.074178    21.00000   -1.20000
AFIX   0
C7    1    0.417267    0.698184    1.048787    21.00000    0.03772    0.03117 =
         0.02659    0.00183    0.00162   -0.00328
C8    1    0.377638    0.739973    1.088242    21.00000    0.04853    0.03447 =
         0.02952   -0.00720   -0.00270    0.00101
AFIX  43
H8    2    0.411858    0.767491    1.113559    21.00000   -1.20000
AFIX   0
C9    1    0.289464    0.741789    1.090907    21.00000    0.05051    0.03543 =
         0.03039   -0.00692    0.00691    0.00319
AFIX  43
H9    2    0.263677    0.768762    1.119079    21.00000   -1.20000
AFIX   0
C10   1    0.237557    0.704443    1.052679    21.00000    0.04517    0.02778 =
         0.03052   -0.00111    0.00449    0.00201
AFIX  43
H10   2    0.176943    0.705542    1.055738    21.00000   -1.20000
AFIX   0
C11   1    0.273266    0.665380    1.009894    21.00000    0.03964    0.03096 =
         0.03035    0.00060    0.00263    0.00604
C12   1    0.222759    0.629440    0.968244    21.00000    0.02897    0.02562 =
         0.03207    0.00115   -0.00371    0.01112
AFIX  43
H12   2    0.161899    0.630192    0.969654    21.00000   -1.20000
AFIX   0
C13   1    0.260467    0.594300    0.926763    21.00000    0.03087    0.01616 =
         0.03310    0.00625    0.00058    0.00463
AFIX  43
H13   2    0.224975    0.571347    0.899541    21.00000   -1.20000
AFIX   0
C14   1    0.351992    0.590410    0.922357    21.00000    0.03534    0.01477 =
         0.02283    0.00480   -0.00167    0.00124
C15   1    0.404870    0.623222    0.965640    21.00000    0.03485    0.02158 =
         0.02584    0.00781    0.00532    0.00107
C16   1    0.364594    0.661931    1.008048    21.00000    0.04102    0.01343 =
         0.02457    0.00325   -0.00602    0.00635

RESI pyr 4
C1    1    0.256672    0.572289    0.744368    21.00000    0.02495    0.02079 =
         0.01913    0.00689    0.00196    0.00347
C2    1    0.285462    0.535016    0.698787    21.00000    0.02222    0.02865 =
         0.02789   -0.00542    0.00117    0.00112
AFIX  43
H2    2    0.343959    0.520602    0.698181    21.00000   -1.20000
AFIX   0
C3    1    0.231431    0.518499    0.654587    21.00000    0.02620    0.03874 =
         0.02178    0.00039    0.00285    0.00847
AFIX  43
H3    2    0.254389    0.497078    0.622912    21.00000   -1.20000
AFIX   0
C4    1    0.144205    0.532713    0.655753    21.00000    0.02090    0.02105 =
         0.02246    0.00445   -0.00071    0.00021
C5    1    0.086307    0.517839    0.610159    21.00000    0.02843    0.02739 =
         0.02346   -0.00670   -0.00067   -0.00293
AFIX  43
H5    2    0.107915    0.494682    0.578763    21.00000   -1.20000
AFIX   0
C6    1    0.002002    0.535633    0.610299    21.00000    0.02814    0.02437 =
         0.03062   -0.00432   -0.00116   -0.00391
AFIX  43
H6    2   -0.033255    0.527429    0.578400    21.00000   -1.20000
AFIX   0
C7    1   -0.034887    0.566707    0.657925    21.00000    0.03049    0.02377 =
         0.03528   -0.00091   -0.00330    0.00494
C8    1   -0.121995    0.583623    0.659982    21.00000    0.02672    0.02314 =
         0.04027   -0.00408   -0.00452   -0.00133
AFIX  43
H8    2   -0.158807    0.574572    0.628927    21.00000   -1.20000
AFIX   0
C9    1   -0.155741    0.613584    0.706908    21.00000    0.02169    0.03343 =
         0.03932    0.00490   -0.00300    0.00339
AFIX  43
H9    2   -0.215245    0.624572    0.707864    21.00000   -1.20000
AFIX   0
C10   1   -0.102212    0.627329    0.752239    21.00000    0.02153    0.01864 =
         0.03673   -0.00008    0.00278   -0.00668
AFIX  43
H10   2   -0.126044    0.646946    0.784293    21.00000   -1.20000
AFIX   0
C11   1   -0.013616    0.612998    0.752007    21.00000    0.02101    0.01813 =
         0.03036   -0.00162    0.00283   -0.00751
C12   1    0.043471    0.631354    0.796538    21.00000    0.01492    0.02186 =
         0.03408   -0.00464   -0.00082   -0.00746
AFIX  43
H12   2    0.020798    0.652722    0.828322    21.00000   -1.20000
AFIX   0
C13   1    0.129040    0.619354    0.795076    21.00000    0.01871    0.01092 =
         0.02661   -0.00404   -0.00820   -0.00375
AFIX  43
H13   2    0.164863    0.632668    0.825688    21.00000   -1.20000
AFIX   0
C14   1    0.167358    0.586502    0.747631    21.00000    0.01861    0.01395 =
         0.02798    0.00522    0.00064    0.00626
C15   1    0.111305    0.566574    0.702860    21.00000    0.02488    0.01386 =
         0.02473   -0.00041    0.00008    0.00149
C16   1    0.020836    0.580653    0.704110    21.00000    0.02100    0.01712 =
         0.03067   -0.00109    0.00304   -0.00206

RESI pyr 5
PART 0
PART 2
C1    1    0.250945    1.053196    0.753581   -21.00000    0.03914    0.01417 =
         0.02879   -0.00892    0.00290   -0.00677
C2    1    0.231680    1.005929    0.795876   -21.00000    0.03606    0.02799 =
         0.04046    0.00577    0.00132   -0.00841
AFIX  43
H2    2    0.173486    0.998730    0.804948   -21.00000   -1.20000
AFIX   0
C3    1    0.296290    0.969166    0.824983   -21.00000    0.04242    0.04229 =
         0.03924    0.01358    0.00016   -0.01401
AFIX  43
H3    2    0.281030    0.936823    0.853269   -21.00000   -1.20000
AFIX   0
C4    1    0.382225    0.978231    0.814020   -21.00000    0.03921    0.03493 =
         0.02922    0.00513    0.00155   -0.01035
C5    1    0.448314    0.935737    0.840359   -21.00000    0.05218    0.05769 =
         0.04473    0.02546   -0.01026   -0.00344
AFIX  43
H5    2    0.433263    0.899000    0.865487   -21.00000   -1.20000
AFIX   0
C6    1    0.532403    0.947193    0.829930   -21.00000    0.05097    0.05898 =
         0.04819    0.01237   -0.00470    0.00059
AFIX  43
H6    2    0.574783    0.916431    0.846402   -21.00000   -1.20000
AFIX   0
C7    1    0.558577    1.004224    0.794888   -21.00000    0.04717    0.04543 =
         0.03396   -0.00329   -0.00242    0.00326
C8    1    0.645044    1.019421    0.786677   -21.00000    0.04425    0.05542 =
         0.03548   -0.00328    0.00665    0.00326
AFIX  43
H8    2    0.688944    0.991502    0.804483   -21.00000   -1.20000
AFIX   0
C9    1    0.665617    1.075322    0.752479   -21.00000    0.02460    0.05529 =
         0.04082   -0.00290    0.00419    0.00020
AFIX  43
H9    2    0.724475    1.085218    0.746761   -21.00000   -1.20000
AFIX   0
C10   1    0.603353    1.118154    0.725802   -21.00000    0.03304    0.03862 =
         0.04345   -0.00139   -0.00277   -0.00443
AFIX  43
H10   2    0.620530    1.157621    0.703787   -21.00000   -1.20000
AFIX   0
C11   1    0.515746    1.103544    0.731152   -21.00000    0.03778    0.01252 =
         0.03015   -0.00463    0.00938   -0.00044
C12   1    0.448353    1.140463    0.701609   -21.00000    0.03650    0.02038 =
         0.03112   -0.00098    0.01377   -0.00167
AFIX  43
H12   2    0.463555    1.176456    0.675918   -21.00000   -1.20000
AFIX   0
C13   1    0.363485    1.126902    0.708246   -21.00000    0.03758    0.01219 =
         0.03394   -0.00266    0.01190    0.00510
AFIX  43
H13   2    0.321058    1.153695    0.688064   -21.00000   -1.20000
AFIX   0
C14   1    0.338353    1.071433    0.746226   -21.00000    0.03737    0.02120 =
         0.02525   -0.00067   -0.00025   -0.00687
C15   1    0.404179    1.033619    0.776716   -21.00000    0.03797    0.04110 =
         0.02182    0.01218    0.00045   -0.00900
C16   1    0.493457    1.045388    0.766737   -21.00000    0.03919    0.03627 =
         0.03493    0.00208    0.00796   -0.00745

RESI pyr 6
C1    1    0.275235    0.571699    0.755636   -21.00000    0.02750    0.02765 =
         0.03067    0.00836    0.00688    0.01253
C2    1    0.305258    0.541453    0.707505   -21.00000    0.02878    0.03013 =
         0.03378   -0.00086    0.00487   -0.00086
AFIX  43
H2    2    0.365330    0.535197    0.703907   -21.00000   -1.20000
AFIX   0
C3    1    0.250703    0.520640    0.665507   -21.00000    0.02298    0.02782 =
         0.03624   -0.00151    0.00758    0.00751
AFIX  43
H3    2    0.272793    0.494217    0.635751   -21.00000   -1.20000
AFIX   0
C4    1    0.164458    0.536978    0.665188   -21.00000    0.02968    0.03517 =
         0.03721   -0.00741    0.00097    0.00489
C5    1    0.106104    0.519558    0.620841   -21.00000    0.03669    0.02858 =
         0.03768   -0.00443   -0.00315    0.00695
AFIX  43
H5    2    0.128271    0.498675    0.588724   -21.00000   -1.20000
AFIX   0
C6    1    0.020760    0.531478    0.622568   -21.00000    0.03994    0.03525 =
         0.03257   -0.00789   -0.00741    0.00417
AFIX  43
H6    2   -0.015664    0.516913    0.592580   -21.00000   -1.20000
AFIX   0
C7    1   -0.016059    0.566077    0.669365   -21.00000    0.02582    0.02158 =
         0.03486   -0.00285    0.00212   -0.00586
C8    1   -0.104413    0.579076    0.672671   -21.00000    0.03293    0.03503 =
         0.04569   -0.00716   -0.00194    0.00479
AFIX  43
H8    2   -0.142423    0.566541    0.642932   -21.00000   -1.20000
AFIX   0
C9    1   -0.136573    0.610691    0.720086   -21.00000    0.02308    0.03132 =
         0.04405   -0.00118    0.00303    0.00623
AFIX  43
H9    2   -0.196627    0.618142    0.722721   -21.00000   -1.20000
AFIX   0
C10   1   -0.081821    0.630921    0.762687   -21.00000    0.02463    0.03485 =
         0.04571   -0.00590    0.00192    0.00029
AFIX  43
H10   2   -0.104542    0.654911    0.793384   -21.00000   -1.20000
AFIX   0
C11   1    0.006437    0.617154    0.762081   -21.00000    0.01843    0.02236 =
         0.03614   -0.00761    0.00205   -0.00704
C12   1    0.065216    0.637685    0.805553   -21.00000    0.01933    0.01767 =
         0.02474    0.00013    0.00862   -0.01101
AFIX  43
H12   2    0.043433    0.661048    0.836810   -21.00000   -1.20000
AFIX   0
C13   1    0.150805    0.625125    0.803925   -21.00000    0.01738    0.03143 =
         0.03466   -0.00621    0.01131   -0.00707
AFIX  43
H13   2    0.187794    0.641334    0.833131   -21.00000   -1.20000
AFIX   0
C14   1    0.186348    0.587197    0.758031   -21.00000    0.02999    0.02630 =
         0.02672    0.00346    0.00714   -0.00004
C15   1    0.130881    0.570202    0.712461   -21.00000    0.02584    0.02170 =
         0.02979    0.00485    0.00645    0.00080
C16   1    0.040621    0.584414    0.714217   -21.00000    0.02755    0.01983 =
         0.03275   -0.00121    0.00205   -0.00569

RESI pyr 7
C1    1    0.408390    0.546153    0.889209   -21.00000    0.03879    0.01577 =
         0.02189    0.00497    0.01273    0.00235
C2    1    0.496570    0.534133    0.891452   -21.00000    0.03229    0.03141 =
         0.03978    0.00091    0.01234   -0.00284
AFIX  43
H2    2    0.522987    0.512496    0.861034   -21.00000   -1.20000
AFIX   0
C3    1    0.546694    0.553124    0.937239   -21.00000    0.03744    0.02700 =
         0.04320    0.00036    0.00497   -0.00067
AFIX  43
H3    2    0.606869    0.544909    0.936857   -21.00000   -1.20000
AFIX   0
C4    1    0.512513    0.583605    0.983528   -21.00000    0.03518    0.03575 =
         0.04855   -0.00497    0.00350   -0.00434
C5    1    0.561487    0.599463    1.032736   -21.00000    0.05012    0.03668 =
         0.04724   -0.00595   -0.00015   -0.00673
AFIX  43
H5    2    0.621353    0.589534    1.034536   -21.00000   -1.20000
AFIX   0
C6    1    0.523729    0.628349    1.076634   -21.00000    0.04952    0.04944 =
         0.04422   -0.00868   -0.00241   -0.02213
AFIX  43
H6    2    0.558368    0.638629    1.108449   -21.00000   -1.20000
AFIX   0
C7    1    0.434464    0.644036    1.077319   -21.00000    0.05343    0.04396 =
         0.03496   -0.00590    0.00564   -0.01895
C8    1    0.394065    0.673696    1.121613   -21.00000    0.06355    0.04858 =
         0.03421   -0.00661    0.00900   -0.02554
AFIX  43
H8    2    0.426845    0.681681    1.154570   -21.00000   -1.20000
AFIX   0
C9    1    0.308560    0.692092    1.119964   -21.00000    0.06932    0.03571 =
         0.03011   -0.00797    0.01443   -0.02382
AFIX  43
H9    2    0.283863    0.713898    1.150923   -21.00000   -1.20000
AFIX   0
C10   1    0.257977    0.678709    1.072739   -21.00000    0.04646    0.02599 =
         0.03865   -0.00621    0.01845   -0.00664
AFIX  43
H10   2    0.198802    0.691249    1.071746   -21.00000   -1.20000
AFIX   0
C11   1    0.294313    0.646637    1.026450   -21.00000    0.03940    0.02112 =
         0.02802   -0.00586    0.01396   -0.01016
C12   1    0.242482    0.622608    0.980010   -21.00000    0.03623    0.01243 =
         0.02393    0.00807    0.00804    0.00524
AFIX  43
H12   2    0.181982    0.629092    0.979937   -21.00000   -1.20000
AFIX   0
C13   1    0.278793    0.590732    0.936184   -21.00000    0.03539    0.02217 =
         0.02555    0.00057    0.00865    0.00575
AFIX  43
H13   2    0.242965    0.575686    0.906049   -21.00000   -1.20000
AFIX   0
C14   1    0.369920    0.579260    0.934336   -21.00000    0.03118    0.00735 =
         0.02215    0.00565    0.01010   -0.00142
C15   1    0.423270    0.599323    0.981313   -21.00000    0.03944    0.02172 =
         0.03063   -0.00804    0.00599   -0.00483
C16   1    0.383837    0.630851    1.027585   -21.00000    0.04242    0.02466 =
         0.03129   -0.00300    0.01069   -0.00600
HKLF 4


REM  s4270_a.res in P2(1)
REM R1 =  0.0579 for   12076 Fo > 4sig(Fo)  and  0.1089 for all   20163 data
REM   2256 parameters refined using   5703 restraints

END

WGHT      0.0636      0.0000

REM Highest difference peak  0.190,  deepest hole -0.182,  1-sigma level  0.040
Q1    1  -0.0202  1.2073  0.7286  11.00000  0.05    0.19
Q2    1   0.4212  0.7332  1.1176  11.00000  0.05    0.18
Q3    1   0.0636  0.8974  0.9413  11.00000  0.05    0.16
Q4    1   0.4003  0.7138  0.8144  11.00000  0.05    0.16
Q5    1  -0.0779  0.4921  0.5584  11.00000  0.05    0.16
Q6    1   0.2595  0.2447  0.9050  11.00000  0.05    0.16
Q7    1  -0.2973  0.9436  1.0776  11.00000  0.05    0.16
Q8    1  -0.0427  1.0485  0.8824  11.00000  0.05    0.16
Q9    1   0.6363  0.9234  0.8216  11.00000  0.05    0.15
Q10   1   0.5606  0.3146  0.8473  11.00000  0.05    0.15
Q11   1   0.0933  0.7573  0.6545  11.00000  0.05    0.15
Q12   1   0.7411  0.1565  0.4728  11.00000  0.05    0.15
Q13   1  -0.0138  0.7523  0.9681  11.00000  0.05    0.15
Q14   1   0.6218  0.8123  0.7960  11.00000  0.05    0.15
Q15   1   0.4645  0.4422  0.6757  11.00000  0.05    0.15
Q16   1  -0.4192  0.8361  0.9375  11.00000  0.05    0.15
Q17   1  -0.4797  0.7921  0.8702  11.00000  0.05    0.14
Q18   1   0.2230  0.5162  0.8135  11.00000  0.05    0.14
Q19   1   0.6613  0.3012  0.4630  11.00000  0.05    0.14
Q20   1   0.5640  1.1484  0.6696  11.00000  0.05    0.14
;
_shelx_res_checksum              5892
_shelx_fab_file                  
;
-18 -6 -2 -0.2991 0.4252
-18 -6 -1 1.0292 -0.4877
-18 -6 0 -1.1882 0.2961
-18 -5 -4 -0.2299 -0.0079
-18 -5 -3 0.5223 -0.5831
-18 -5 -2 -0.8054 0.6428
-18 -5 -1 0.5539 -0.0516
-18 -5 0 0.3116 -0.5085
-18 -4 -5 0.3728 -0.4038
-18 -4 -4 -0.3234 0.6005
-18 -4 -3 0.4496 -0.3550
-18 -4 -2 -0.3473 -0.3318
-18 -4 -1 -0.1767 0.6955
-18 -4 0 0.5338 -0.2980
-18 -3 -6 -0.5152 0.2463
-18 -3 -5 0.3709 -0.1698
-18 -3 -4 -0.1700 0.0734
-18 -3 -3 -0.1619 0.2385
-18 -3 -2 0.6352 -0.3664
-18 -3 -1 -0.7229 -0.0112
-18 -3 0 0.2600 0.5807
-18 -2 -7 0.0418 -0.3149
-18 -2 -6 0.2517 -0.0396
-18 -2 -5 -0.6520 0.1842
-18 -2 -4 0.6791 -0.3497
-18 -2 -3 -0.3052 0.3172
-18 -2 -2 -0.3801 0.1904
-18 -2 -1 1.0206 -0.7885
-18 -2 0 -1.1390 0.7424
-18 -1 -7 0.0132 0.2256
-18 -1 -6 0.2776 0.0341
-18 -1 -5 -0.0877 -0.3568
-18 -1 -4 -0.4503 0.6915
-18 -1 -3 0.7748 -1.0586
-18 -1 -2 -0.6606 1.1311
-18 -1 -1 0.2726 -0.5531
-18 -1 0 -0.0879 -0.4362
-18 0 1 0.2559 -0.0053
-18 0 2 0.5050 0.0102
-18 0 3 -0.4608 -0.0108
-18 0 4 -0.3022 0.0091
-18 0 5 0.4968 -0.0061
-18 0 6 -0.0368 0.0012
-18 0 7 -0.2345 0.0022
-18 0 8 0.4096 -0.0018
-18 0 9 -0.7223 0.0018
-18 1 1 -0.1998 1.0023
-18 1 2 -0.0141 -0.5417
-18 1 3 0.4145 -0.4694
-18 1 4 -0.0837 0.9642
-18 1 5 -0.7708 -0.6743
-18 1 6 1.0708 0.2402
-18 1 7 -0.8263 -0.0343
-18 1 8 0.5628 -0.0795
-18 1 9 -0.0715 0.0809
-18 2 1 0.8507 -0.1312
-18 2 2 -0.4540 0.9329
-18 2 3 -0.1678 -0.5680
-18 2 4 0.7223 -0.6118
-18 2 5 -0.6007 1.1453
-18 2 6 0.0612 -0.6170
-18 2 7 0.3282 -0.0988
-18 2 8 -0.6999 0.4979
-18 3 1 -0.2849 -0.6083
-18 3 2 0.6327 -0.3397
-18 3 3 -0.7621 1.5299
-18 3 4 0.6577 -1.5544
-18 3 5 -0.5317 0.3850
-18 3 6 0.4419 0.6143
-18 3 7 -0.0602 -0.8163
-18 3 8 -0.4027 0.6055
-18 4 1 -0.3070 0.6300
-18 4 2 -0.2077 -1.3312
-18 4 3 0.4522 0.9390
-18 4 4 -0.1626 0.3191
-18 4 5 -0.2671 -1.2040
-18 4 6 0.2286 1.2676
-18 4 7 0.0435 -1.0073
-18 5 1 1.0686 0.6497
-18 5 2 -0.9328 -0.3629
-18 5 3 -0.1174 -0.0466
-18 5 4 1.1319 0.0526
-18 5 5 -1.1680 0.2337
-18 5 6 0.5408 -0.2933
-18 6 1 0.5092 0.3343
-18 6 2 0.6257 -0.5982
-18 6 3 -1.3227 0.7707
-17 -9 -3 -0.3905 -0.6649
-17 -9 -2 0.4099 0.1949
-17 -9 -1 -0.7375 -0.0564
-17 -9 0 0.8012 0.3782
-17 -8 -5 -0.0577 0.4116
-17 -8 -4 0.1624 -0.7613
-17 -8 -3 -0.2016 0.7330
-17 -8 -2 0.4158 -0.4850
-17 -8 -1 -0.3313 -0.0732
-17 -8 0 -0.4356 0.5958
-17 -7 -7 0.0891 0.8060
-17 -7 -6 0.2549 -1.3176
-17 -7 -5 -0.7985 1.1065
-17 -7 -4 1.0895 -0.4075
-17 -7 -3 -1.1308 -0.0974
-17 -7 -2 0.8716 0.5413
-17 -7 -1 -0.2068 -0.9604
-17 -7 0 -0.3817 0.7386
-17 -6 -8 -0.3127 -0.3519
-17 -6 -7 0.1190 0.7709
-17 -6 -6 0.4860 -0.4900
-17 -6 -5 -0.7658 -0.2249
-17 -6 -4 0.5198 0.4803
-17 -6 -3 -0.1215 -0.3934
-17 -6 -2 -0.3449 0.4194
-17 -6 -1 0.8575 -0.2145
-17 -6 0 -1.0539 -0.2942
-17 -5 -9 0.6420 -0.0053
-17 -5 -8 -0.4493 -0.2155
-17 -5 -7 -0.2344 0.2072
-17 -5 -6 0.5394 0.1083
-17 -5 -5 -0.1009 -0.1009
-17 -5 -4 -0.3924 -0.1663
-17 -5 -3 0.5442 0.0433
-17 -5 -2 -0.5659 0.2917
-17 -5 -1 0.3171 -0.3525
-17 -5 0 0.4902 0.2443
-17 -4 -10 -0.1389 0.2172
-17 -4 -9 0.0817 -0.1633
-17 -4 -8 0.1892 -0.0144
-17 -4 -7 -0.1898 -0.2238
-17 -4 -6 -0.3156 0.4561
-17 -4 -5 0.6199 -0.2871
-17 -4 -4 -0.2717 0.1781
-17 -4 -3 -0.2232 -0.2434
-17 -4 -2 0.5329 0.0408
-17 -4 -1 -0.7858 0.3868
-17 -4 0 0.6738 -0.5956
-17 -3 -11 -0.6512 -0.5364
-17 -3 -10 0.7487 0.4986
-17 -3 -9 -0.6951 -0.1613
-17 -3 -8 0.5989 0.2462
-17 -3 -7 -0.2545 -0.4282
-17 -3 -6 -0.0910 0.0481
-17 -3 -5 -0.0097 0.4205
-17 -3 -4 0.2853 -0.3903
-17 -3 -3 -0.3365 0.1643
-17 -3 -2 0.2727 -0.0010
-17 -3 -1 -0.0728 -0.3520
-17 -3 0 -0.3518 0.9696
-17 -2 -11 -0.3356 0.1002
-17 -2 -10 -0.0610 -0.2498
-17 -2 -9 0.0443 -0.0194
-17 -2 -8 0.0733 0.4279
-17 -2 -7 0.0626 -0.3290
-17 -2 -6 0.0217 0.0632
-17 -2 -5 -0.4647 -0.2108
-17 -2 -4 0.6991 0.4478
-17 -2 -3 -0.5269 -0.3943
-17 -2 -2 0.1661 0.3740
-17 -2 -1 0.1989 -0.6271
-17 -2 0 -0.3232 0.7302
-17 -1 -11 -0.0227 0.3179
-17 -1 -10 0.3381 -0.3024
-17 -1 -9 -0.7177 0.1896
-17 -1 -8 0.4476 -0.2904
-17 -1 -7 -0.0574 0.4355
-17 -1 -6 0.1008 -0.2901
-17 -1 -5 -0.0061 0.0400
-17 -1 -4 -0.4943 0.0879
-17 -1 -3 0.7463 -0.3280
-17 -1 -2 -0.3836 0.7943
-17 -1 -1 -0.2266 -1.0708
-17 -1 0 0.4112 0.7828
-17 0 1 0.7284 0.0075
-17 0 2 -0.0480 -0.0084
-17 0 3 -0.8129 0.0069
-17 0 4 0.4801 -0.0015
-17 0 5 0.1640 -0.0063
-17 0 6 0.1977 0.0075
-17 0 7 -0.7989 0.0011
-17 0 8 0.6873 -0.0088
-17 0 9 -0.4843 0.0081
-17 0 10 0.4948 -0.0050
-17 0 11 -0.1065 0.0063
-17 0 12 -0.4188 -0.0093
-17 0 13 0.3805 0.0091
-17 1 1 -0.1242 -0.2156
-17 1 2 0.5215 0.1100
-17 1 3 0.0742 -0.5961
-17 1 4 -0.7068 0.8631
-17 1 5 0.1425 -0.3612
-17 1 6 0.7676 -0.2376
-17 1 7 -0.7803 0.1725
-17 1 8 0.3392 0.2189
-17 1 9 0.0117 -0.3432
-17 1 10 -0.5968 0.2868
-17 1 11 1.0576 -0.2701
-17 1 13 -0.0412 -0.2257
-17 2 1 0.3030 0.1903
-17 2 2 -0.5499 0.6379
-17 2 3 0.6982 -0.4963
-17 2 4 -0.1041 -0.9838
-17 2 5 -0.5931 2.1965
-17 2 6 0.4479 -1.6890
-17 2 7 0.1729 0.2750
-17 2 8 -0.6514 0.5678
-17 2 9 1.0250 -0.7167
-17 2 10 -0.9527 0.5505
-17 2 11 0.0430 -0.0878
-17 2 12 0.8359 -0.3475
-17 2 13 -0.7142 0.3617
-17 3 1 -0.5457 -1.3534
-17 3 2 0.2769 0.7433
-17 3 3 -0.0167 0.7987
-17 3 4 0.0236 -1.6494
-17 3 5 -0.1221 0.6211
-17 3 6 0.3342 1.0149
-17 3 7 -0.5824 -1.4828
-17 3 8 0.5842 0.9498
-17 3 9 -0.6151 -0.2853
-17 3 10 1.0274 -0.3410
-17 3 11 -1.1971 0.5833
-17 3 12 0.5068 -0.0784
-17 4 1 0.1764 -0.2654
-17 4 2 -1.2608 -0.5463
-17 4 3 1.7169 1.0125
-17 4 4 -1.2494 -0.4394
-17 4 5 0.2697 -0.3157
-17 4 6 0.4460 0.1880
-17 4 7 -0.5046 0.2498
-17 4 8 0.3815 -0.2288
-17 4 9 -0.5392 0.1203
-17 4 10 0.5531 -0.0179
-17 4 11 0.0231 -0.4709
-17 4 12 -0.7104 0.7820
-17 5 1 1.4025 -0.0765
-17 5 2 -1.5282 -0.1432
-17 5 3 0.5420 0.2472
-17 5 4 0.8792 -0.4699
-17 5 5 -1.6316 1.0231
-17 5 6 1.3881 -1.2207
-17 5 7 -0.8608 0.7417
-17 5 8 0.5823 -0.4409
-17 5 9 -0.2672 0.5425
-17 5 10 -0.3046 -0.3028
-17 5 11 0.7727 -0.0814
-17 6 1 0.6668 -0.4324
-17 6 2 0.0957 -0.0206
-17 6 3 -0.6325 0.6781
-17 6 4 0.3721 -1.0426
-17 6 5 0.4192 0.6191
-17 6 6 -0.8133 0.2847
-17 6 7 0.5653 -0.5022
-17 6 8 -0.2745 -0.0882
-17 6 9 0.1879 0.3505
-17 6 10 -0.0655 -0.0904
-17 7 1 -0.3420 0.1147
-17 7 2 -0.2354 -0.7805
-17 7 3 0.9116 0.7442
-17 7 4 -1.1752 -0.1276
-17 7 5 0.7066 -0.3743
-17 7 6 -0.0403 -0.0444
-17 7 7 -0.0066 0.9981
-17 7 8 -0.3417 -1.1901
-17 7 9 0.3683 0.4760
-17 8 1 1.1947 0.5012
-17 8 2 -1.1959 0.0852
-17 8 3 0.4881 -0.5974
-17 8 4 0.4166 0.6501
-17 8 5 -0.7702 -0.1599
-17 8 6 0.1955 -0.3709
-17 8 7 0.5048 0.2591
-17 9 1 0.1758 -0.6151
-17 9 2 0.6253 0.4019
-17 9 3 -1.0269 -0.0329
-17 9 4 0.7760 -0.1649
-16 -11 -4 0.2925 -0.1513
-16 -11 -3 -0.1218 -0.0463
-16 -11 -2 -0.1557 0.5595
-16 -11 -1 0.2368 -0.7012
-16 -11 0 0.0579 0.1691
-16 -10 -7 -0.6576 -0.4952
-16 -10 -6 1.5135 0.2154
-16 -10 -5 -1.6447 0.1266
-16 -10 -4 1.0340 -0.0547
-16 -10 -3 -0.4146 -0.2843
-16 -10 -2 0.0748 0.2748
-16 -10 -1 -0.0850 0.2245
-16 -10 0 0.4387 -0.4094
-16 -9 -9 -1.0133 -0.6908
-16 -9 -8 1.4949 0.4289
-16 -9 -7 -1.5425 0.1542
-16 -9 -6 0.8035 -0.2315
-16 -9 -5 0.2349 -0.1894
-16 -9 -4 -0.6576 0.4888
-16 -9 -3 0.4518 -0.3221
-16 -9 -2 0.0027 -0.1422
-16 -9 -1 -0.6405 0.3091
-16 -9 0 0.9491 0.2258
-16 -8 -10 0.0008 -0.1254
-16 -8 -9 -0.0575 0.3984
-16 -8 -8 -0.0945 -0.7988
-16 -8 -7 0.4315 0.7181
-16 -8 -6 -0.7518 -0.5177
-16 -8 -5 0.5053 0.7702
-16 -8 -4 0.2176 -1.1581
-16 -8 -3 -0.8412 1.2290
-16 -8 -2 1.2185 -0.9977
-16 -8 -1 -1.1520 0.4347
-16 -8 0 0.2942 0.2709
-16 -7 -11 -0.8842 -0.1634
-16 -7 -10 0.7815 -0.0228
-16 -7 -9 -0.4918 0.5043
-16 -7 -8 0.2158 -0.6876
-16 -7 -7 0.1330 0.6920
-16 -7 -6 -0.1046 -0.9433
-16 -7 -5 -0.5175 1.0418
-16 -7 -4 1.0336 -0.6349
-16 -7 -3 -0.9101 0.1954
-16 -7 -2 0.3085 0.1579
-16 -7 -1 0.4535 -0.7670
-16 -7 0 -0.9007 1.2052
-16 -6 -12 0.6809 0.5725
-16 -6 -11 -0.4175 -0.5969
-16 -6 -10 -0.1187 0.2269
-16 -6 -9 0.5360 0.0048
-16 -6 -8 -0.9790 0.0738
-16 -6 -7 1.1095 0.0515
-16 -6 -6 -0.5279 -0.2806
-16 -6 -5 -0.0571 0.1205
-16 -6 -4 -0.1098 0.1345
-16 -6 -3 0.5230 -0.1892
-16 -6 -2 -0.4209 0.3595
-16 -6 -1 -0.0813 -0.4336
-16 -6 0 0.4537 -0.0936
-16 -5 -13 -0.9550 -0.0029
-16 -5 -12 0.7345 0.0537
-16 -5 -11 -0.1850 0.0488
-16 -5 -10 -0.2027 -0.0598
-16 -5 -9 0.4805 -0.3470
-16 -5 -8 -0.5580 0.5269
-16 -5 -7 0.0960 -0.1733
-16 -5 -6 0.4181 -0.0236
-16 -5 -5 -0.2410 -0.0540
-16 -5 -4 -0.1749 -0.1082
-16 -5 -3 0.0370 0.3589
-16 -5 -2 0.3046 -0.3568
-16 -5 -1 -0.1978 0.2118
-16 -5 0 -0.0753 0.1153
-16 -4 -13 -0.5320 0.2964
-16 -4 -12 0.5464 -0.2534
-16 -4 -11 -0.5055 0.3260
-16 -4 -10 0.5545 0.0255
-16 -4 -9 -0.5170 -0.3083
-16 -4 -8 0.4947 -0.0305
-16 -4 -7 -0.4563 0.2573
-16 -4 -6 0.0474 0.0524
-16 -4 -5 0.4706 -0.1664
-16 -4 -4 -0.4194 -0.0903
-16 -4 -3 -0.0381 0.0877
-16 -4 -2 0.3293 0.2234
-16 -4 -1 -0.5745 -0.3854
-16 -4 0 0.8802 0.1803
-16 -3 -14 0.9115 -0.9765
-16 -3 -13 -0.7360 0.7783
-16 -3 -12 0.4540 -0.7022
-16 -3 -11 -0.5648 0.2563
-16 -3 -10 0.7217 0.2733
-16 -3 -9 -0.6131 -0.2276
-16 -3 -8 0.5318 0.1220
-16 -3 -7 -0.5028 -0.4591
-16 -3 -6 0.3136 0.5140
-16 -3 -5 -0.2057 0.0202
-16 -3 -4 0.3335 -0.3326
-16 -3 -3 -0.4023 0.1653
-16 -3 -2 0.3616 -0.0915
-16 -3 -1 -0.2799 0.2138
-16 -3 0 -0.0803 -0.0159
-16 -2 -14 0.3162 0.0030
-16 -2 -13 -0.0864 0.2304
-16 -2 -12 0.1439 -0.4250
-16 -2 -11 -0.2783 0.3986
-16 -2 -10 -0.0098 -0.5565
-16 -2 -9 0.2049 0.6576
-16 -2 -8 0.0441 -0.3098
-16 -2 -7 -0.0959 0.0268
-16 -2 -6 -0.2276 -0.1274
-16 -2 -5 0.3367 0.0191
-16 -2 -4 -0.1376 0.4209
-16 -2 -3 -0.0708 -0.5328
-16 -2 -2 0.2810 0.2564
-16 -2 -1 -0.5109 -0.2354
-16 -2 0 0.7681 0.6155
-16 -1 -14 -0.1038 -0.3973
-16 -1 -11 0.4045 0.3009
-16 -1 -10 -0.2714 -0.3176
-16 -1 -9 -0.3600 0.2110
-16 -1 -8 0.6567 -0.1233
-16 -1 -7 -0.2246 0.2058
-16 -1 -6 -0.0240 -0.1949
-16 -1 -5 -0.2296 0.0743
-16 -1 -4 0.3491 -0.2317
-16 -1 -3 -0.2591 0.5993
-16 -1 -2 0.3614 -0.6407
-16 -1 -1 -0.6144 0.2614
-16 -1 0 0.6115 0.0592
-16 0 1 0.0026 0.0029
-16 0 2 0.4865 -0.0095
-16 0 3 -1.6195 0.0114
-16 0 4 1.6362 -0.0111
-16 0 5 -0.3136 0.0077
-16 0 6 -0.2296 -0.0032
-16 0 7 -0.6575 0.0039
-16 0 8 1.0501 -0.0053
-16 0 9 -0.2390 -0.0029
-16 0 10 -0.3609 0.0140
-16 0 11 0.2193 -0.0116
-16 0 12 0.0385 -0.0041
-16 0 13 -0.4045 0.0156
-16 0 14 0.8344 -0.0134
-16 0 15 -0.6425 0.0048
-16 0 16 0.0264 0.0001
-16 1 1 0.0073 -0.0203
-16 1 2 0.7904 0.0066
-16 1 3 -0.5317 -0.4022
-16 1 4 -0.8015 0.7772
-16 1 5 1.3177 -0.3307
-16 1 6 -0.3638 -0.5795
-16 1 7 -0.2857 0.6568
-16 1 8 -0.1855 0.2692
-16 1 9 0.5135 -0.9735
-16 1 10 -0.2227 0.7628
-16 1 11 0.0636 -0.1168
-16 1 12 -0.0067 -0.3619
-16 1 13 -0.2630 0.3822
-16 1 14 0.2230 0.0838
-16 1 15 0.1960 -0.5524
-16 1 16 -0.1823 0.4904
-16 2 1 -1.0321 0.7222
-16 2 2 0.8051 -0.0804
-16 2 3 0.0719 -0.5622
-16 2 4 -0.5155 -0.0417
-16 2 5 -0.0823 1.4204
-16 2 6 0.6123 -1.6020
-16 2 7 -0.3508 0.2959
-16 2 8 0.0989 0.6060
-16 2 9 -0.2502 -0.2157
-16 2 10 0.3097 -0.4505
-16 2 11 -0.3950 0.6450
-16 2 12 0.7913 -0.4376
-16 2 13 -0.8562 -0.0974
-16 2 14 0.2539 0.5084
-16 2 15 0.1854 -0.1596
-16 3 1 -0.4873 -0.7678
-16 3 2 0.2800 1.4730
-16 3 3 0.4011 -1.0434
-16 3 4 -0.7804 -0.1735
-16 3 5 0.7496 0.3570
-16 3 6 -0.5244 0.7697
-16 3 7 -0.0462 -1.2645
-16 3 8 0.7873 0.4065
-16 3 9 -1.1222 0.3784
-16 3 10 1.0515 -0.3757
-16 3 11 -0.8754 0.0965
-16 3 12 0.3574 0.3494
-16 3 13 0.5537 -0.7584
-16 3 14 -1.0477 0.3866
-16 3 15 0.5873 0.4617
-16 4 1 -0.6393 -0.2154
-16 4 2 -0.3412 0.2010
-16 4 3 1.2655 0.3708
-16 4 4 -1.3654 -0.5930
-16 4 5 0.6762 0.2423
-16 4 6 0.2399 -0.5444
-16 4 7 -0.7473 1.5906
-16 4 8 0.5789 -1.7925
-16 4 9 -0.0621 0.8675
-16 4 10 -0.3574 -0.0470
-16 4 11 0.6429 -0.3904
-16 4 12 -0.8876 0.6934
-16 4 13 0.8642 -0.3479
-16 4 14 -0.3489 -0.4876
-16 4 15 -0.3091 0.5986
-16 5 1 0.0318 -0.5878
-16 5 2 -0.3314 0.7957
-16 5 3 0.2629 -0.7500
-16 5 4 0.2501 0.6151
-16 5 5 -0.6437 0.0342
-16 5 6 0.4785 -0.9183
-16 5 7 -0.0146 0.8297
-16 5 8 -0.2874 0.0071
-16 5 9 0.3591 -0.1665
-16 5 10 -0.3123 -0.2535
-16 5 11 0.2146 0.2562
-16 5 12 -0.1571 -0.1233
-16 5 13 0.0999 0.2911
-16 6 1 -0.4382 -0.7574
-16 6 2 0.1341 0.8930
-16 6 3 0.2697 -0.5383
-16 6 4 -0.8528 -0.1202
-16 6 5 1.5803 0.6565
-16 6 6 -1.8897 -0.3763
-16 6 7 1.5130 -0.2687
-16 6 8 -0.9614 0.1226
-16 6 9 0.5172 0.4024
-16 6 10 0.0269 -0.1191
-16 6 11 -0.4738 -0.5889
-16 6 12 0.4895 0.7888
-16 6 13 -0.3227 -0.7638
-16 6 14 0.1927 0.9087
-16 7 1 -0.5965 -0.9039
-16 7 2 -0.1969 0.2734
-16 7 3 0.8888 0.1055
-16 7 4 -1.1023 -0.1272
-16 7 5 0.5817 -0.1807
-16 7 6 0.3370 0.3613
-16 7 7 -0.6608 0.1360
-16 7 8 0.2394 -0.6893
-16 7 9 0.0383 0.3389
-16 7 10 -0.0135 0.4289
-16 7 11 0.2403 -0.6660
-16 7 12 -0.5237 0.5644
-16 7 13 0.4218 -0.5775
-16 8 1 0.7876 0.4364
-16 8 2 -1.0915 0.0725
-16 8 3 0.5180 -0.5645
-16 8 4 0.4007 0.6669
-16 8 5 -0.9972 -0.5214
-16 8 6 0.5845 0.3128
-16 8 7 0.4849 -0.4001
-16 8 8 -0.8773 0.9037
-16 8 9 0.3654 -1.1495
-16 8 10 0.0587 0.6666
-16 8 11 -0.1950 0.0160
-16 9 1 0.3386 -0.8527
-16 9 2 0.6496 0.6568
-16 9 3 -1.1627 0.1563
-16 9 4 1.0509 -0.6249
-16 9 5 -0.3594 0.3601
-16 9 6 -0.5569 0.3056
-16 9 7 0.8079 -0.7645
-16 9 8 -0.3316 0.5386
-16 9 9 0.0665 0.1153
-16 9 10 -0.1607 -0.4593
-16 10 1 -0.5633 0.2658
-16 10 2 0.1774 -1.0571
-16 10 3 0.1225 0.9968
-16 10 4 -0.1008 -0.1855
-16 10 5 0.1106 -0.6142
-16 10 6 -0.0231 0.8254
-16 10 7 -0.3070 -0.3857
-16 10 8 0.4164 -0.1620
-16 11 1 0.4691 0.3416
-16 11 2 -0.3426 -0.2832
-16 11 3 -0.1983 -0.0208
-16 11 4 0.3756 0.1664
-16 11 5 -0.2127 -0.1177
-15 -13 -3 -0.2060 0.3242
-15 -13 -2 0.1586 -0.3439
-15 -13 -1 -0.0304 0.2771
-15 -13 0 -0.1863 0.0265
-15 -12 -7 0.1267 -0.4769
-15 -12 -6 0.0137 0.4373
-15 -12 -5 0.1038 -0.1042
-15 -12 -4 0.0043 -0.0700
-15 -12 -3 -0.3367 0.1419
-15 -12 -2 0.4924 -0.1796
-15 -12 -1 -0.2969 -0.0288
-15 -12 0 -0.0911 0.2981
-15 -11 -9 -0.1544 -0.3725
-15 -11 -8 0.6854 -0.0525
-15 -11 -7 -0.7286 0.5506
-15 -11 -6 0.4223 -0.8067
-15 -11 -5 -0.4243 0.7670
-15 -11 -4 0.6089 -0.6691
-15 -11 -3 -0.4603 0.5066
-15 -11 -2 0.0427 0.0019
-15 -11 -1 0.2795 -0.5798
-15 -11 0 -0.0983 0.5949
-15 -10 -10 0.7325 -0.8359
-15 -10 -9 -0.4322 1.4530
-15 -10 -8 0.2199 -1.2070
-15 -10 -7 -0.2891 0.5066
-15 -10 -6 0.7892 -0.0635
-15 -10 -5 -1.1286 0.0383
-15 -10 -4 0.7810 -0.0473
-15 -10 -3 -0.2146 -0.2615
-15 -10 -2 -0.0532 0.5838
-15 -10 -1 -0.0419 -0.2856
-15 -10 0 0.5300 -0.4154
-15 -9 -12 -0.1900 0.2255
-15 -9 -11 0.9187 0.2813
-15 -9 -10 -1.1205 -0.2913
-15 -9 -9 0.5321 -0.2834
-15 -9 -8 0.2026 0.4875
-15 -9 -7 -0.5860 0.1711
-15 -9 -6 0.3169 -0.9543
-15 -9 -5 0.4647 1.0592
-15 -9 -4 -0.8974 -0.5667
-15 -9 -3 0.6014 0.1060
-15 -9 -2 -0.0905 -0.2336
-15 -9 -1 -0.4203 0.8292
-15 -9 0 0.8291 -0.9920
-15 -8 -13 0.5192 0.7053
-15 -8 -12 -0.7926 -0.9355
-15 -8 -11 0.4725 0.8414
-15 -8 -10 0.2603 -0.6062
-15 -8 -9 -0.3704 0.9008
-15 -8 -8 -0.2358 -1.7275
-15 -8 -7 0.8720 2.0959
-15 -8 -6 -1.1391 -1.5320
-15 -8 -5 0.7868 0.7396
-15 -8 -4 0.0586 -0.3549
-15 -8 -3 -0.6666 0.3877
-15 -8 -2 0.7832 -0.6900
-15 -8 -1 -0.7521 0.7624
-15 -8 0 0.4805 -0.0331
-15 -7 -14 -0.3015 -0.2594
-15 -7 -13 -0.0292 0.1119
-15 -7 -12 0.4390 0.1242
-15 -7 -11 -0.8110 -0.3744
-15 -7 -10 0.4045 0.3545
-15 -7 -9 0.4631 -0.0028
-15 -7 -8 -0.8284 -0.0880
-15 -7 -7 0.7168 -0.3917
-15 -7 -6 -0.5047 0.7630
-15 -7 -5 0.0875 -0.5396
-15 -7 -4 0.3302 0.0549
-15 -7 -3 -0.3083 0.4677
-15 -7 -2 -0.0066 -0.8236
-15 -7 -1 0.2965 0.3893
-15 -7 0 -0.4740 0.6308
-15 -6 -15 -0.3312 0.4321
-15 -6 -14 0.2091 -0.3033
-15 -6 -13 -0.0946 0.1581
-15 -6 -12 0.2835 -0.0710
-15 -6 -11 -0.1665 0.0057
-15 -6 -10 -0.3106 -0.1111
-15 -6 -9 0.5116 0.1423
-15 -6 -8 -0.5712 0.3101
-15 -6 -7 0.8382 -0.7016
-15 -6 -6 -0.8139 0.2694
-15 -6 -5 0.3613 0.5829
-15 -6 -4 -0.2656 -1.0653
-15 -6 -3 0.6302 0.9250
-15 -6 -2 -0.5864 -0.0896
-15 -6 -1 -0.1744 -0.9360
-15 -6 0 1.0038 1.0127
-15 -5 -15 0.2288 -0.8053
-15 -5 -14 -0.0923 0.4970
-15 -5 -13 -0.4112 0.2476
-15 -5 -12 0.6881 -0.7076
-15 -5 -11 -0.3680 0.7609
-15 -5 -10 0.0205 -0.5407
-15 -5 -9 0.0768 -0.1919
-15 -5 -8 -0.1736 0.9233
-15 -5 -7 0.0725 -0.6130
-15 -5 -6 0.3168 -0.3119
-15 -5 -5 -0.3343 0.5181
-15 -5 -4 -0.0954 0.0690
-15 -5 -3 0.0316 -0.5628
-15 -5 -2 0.6844 0.4153
-15 -5 -1 -0.9993 0.3596
-15 -5 0 0.4400 -0.9902
-15 -4 -16 0.1491 -0.2998
-15 -4 -15 0.1412 0.7496
-15 -4 -14 -0.1994 -1.5648
-15 -4 -13 0.0919 1.7545
-15 -4 -12 -0.1787 -1.2609
-15 -4 -11 0.1655 0.8140
-15 -4 -10 0.3092 -0.3630
-15 -4 -9 -0.8343 -0.1001
-15 -4 -8 0.9829 -0.1516
-15 -4 -7 -0.8606 0.7975
-15 -4 -6 0.4970 -0.5622
-15 -4 -5 0.0506 -0.3198
-15 -4 -4 -0.2869 0.4698
-15 -4 -3 0.1060 0.2538
-15 -4 -2 -0.0782 -0.8383
-15 -4 -1 0.1947 0.6185
-15 -4 0 0.2043 0.1864
-15 -3 -16 0.2431 0.0651
-15 -3 -15 0.0842 0.7248
-15 -3 -14 -0.0642 -1.0258
-15 -3 -13 0.0645 0.6565
-15 -3 -12 -0.2478 -0.5173
-15 -3 -11 0.1283 0.5860
-15 -3 -10 0.2584 -0.3375
-15 -3 -9 -0.2828 0.2011
-15 -3 -8 -0.0093 -0.3383
-15 -3 -7 0.1092 -0.0281
-15 -3 -6 -0.0720 0.7080
-15 -3 -5 0.1331 -0.5864
-15 -3 -4 -0.1733 -0.1624
-15 -3 -3 0.0862 0.4257
-15 -3 -2 0.2059 -0.1171
-15 -3 -1 -0.7543 -0.0155
-15 -3 0 1.0525 -0.2897
-15 -2 -16 -0.9916 -0.8395
-15 -2 -15 0.9263 0.8920
-15 -2 -14 -0.5682 -0.2220
-15 -2 -13 0.6948 -0.1027
-15 -2 -12 -0.9043 -0.1358
-15 -2 -11 0.6447 0.2457
-15 -2 -10 -0.4716 -0.2750
-15 -2 -9 0.6252 0.5286
-15 -2 -8 -0.4319 -0.5520
-15 -2 -7 -0.0712 0.2487
-15 -2 -6 0.1635 -0.2642
-15 -2 -5 0.0425 0.5185
-15 -2 -4 0.0243 -0.3616
-15 -2 -3 -0.3104 0.0316
-15 -2 -2 0.4705 -0.1550
-15 -2 -1 -0.3537 0.4781
-15 -2 0 0.0999 -0.3311
-15 -1 -16 -0.4117 -0.5045
-15 -1 -15 -0.1787 -0.1375
-15 -1 -14 -0.1207 0.4681
-15 -1 -13 0.9534 -0.2992
-15 -1 -12 -1.0193 0.1657
-15 -1 -11 0.5938 -0.1653
-15 -1 -10 -0.4275 -0.0056
-15 -1 -9 0.0849 0.2190
-15 -1 -8 0.5217 -0.2796
-15 -1 -7 -0.5649 0.3765
-15 -1 -6 0.1794 -0.4827
-15 -1 -5 -0.2450 0.3247
-15 -1 -4 0.6039 -0.1023
-15 -1 -3 -0.5930 0.1886
-15 -1 -2 0.2983 -0.3916
-15 -1 -1 -0.1260 0.3553
-15 -1 0 0.1576 -0.2300
-15 0 1 0.4140 0.0042
-15 0 2 -0.0039 -0.0068
-15 0 3 -1.2111 0.0009
-15 0 4 2.0896 0.0029
-15 0 5 -1.1407 0.0021
-15 0 6 -0.5193 -0.0079
-15 0 7 0.5116 0.0097
-15 0 8 0.6719 -0.0091
-15 0 9 -0.7684 0.0027
-15 0 10 -0.0838 0.0094
-15 0 11 0.2007 -0.0129
-15 0 12 0.4082 0.0014
-15 0 13 -0.8079 0.0089
-15 0 14 0.9004 -0.0035
-15 0 15 -0.6296 -0.0079
-15 0 16 -0.1111 0.0072
-15 0 17 0.4375 0.0063
-15 0 18 0.2908 -0.0174
-15 1 1 0.0720 0.4018
-15 1 2 0.4168 -0.7235
-15 1 3 -0.7230 0.7004
-15 1 4 -0.1697 -0.2092
-15 1 5 1.4680 0.0056
-15 1 6 -1.2967 -0.5767
-15 1 7 0.0643 1.0052
-15 1 8 0.2374 -0.3403
-15 1 9 0.2804 -0.6405
-15 1 10 -0.0982 0.6133
-15 1 11 -0.5458 0.3163
-15 1 12 0.5192 -1.1308
-15 1 13 -0.0210 1.2550
-15 1 14 -0.3648 -0.6641
-15 1 15 0.6541 -0.1871
-15 1 16 -0.5121 0.4719
-15 1 17 -0.3477 0.0055
-15 1 18 0.9845 -0.4536
-15 2 1 -0.1843 0.2287
-15 2 2 0.6009 -0.4635
-15 2 3 -0.5001 -0.0260
-15 2 4 -0.1858 0.4013
-15 2 5 0.2602 0.1499
-15 2 6 0.4833 -0.6633
-15 2 7 -0.8656 -0.0233
-15 2 8 0.7069 0.7857
-15 2 9 -0.8485 -0.0448
-15 2 10 1.0323 -1.3235
-15 2 11 -0.4943 1.5615
-15 2 12 -0.2366 -0.6409
-15 2 13 0.3483 -0.4942
-15 2 14 -0.1203 1.1381
-15 2 15 -0.0966 -0.6888
-15 2 16 0.4808 -0.5959
-15 2 17 -0.7427 1.2396
-15 2 18 0.3703 -0.5745
-15 3 1 0.6164 0.5000
-15 3 2 -0.0820 -0.0755
-15 3 3 0.2599 -0.5323
-15 3 4 -0.6957 0.3820
-15 3 5 0.6714 0.0645
-15 3 6 -0.4269 0.2707
-15 3 7 0.2808 -0.5680
-15 3 8 -0.0450 -0.4344
-15 3 9 -0.0990 1.5117
-15 3 10 -0.2597 -0.9615
-15 3 11 0.6966 -0.3982
-15 3 12 -0.5392 1.0306
-15 3 13 0.0906 -0.8303
-15 3 14 0.0418 0.0489
-15 3 15 -0.0394 0.9959
-15 3 16 0.2130 -1.1693
-15 3 17 -0.2620 0.0826
-15 3 18 0.0072 0.8085
-15 4 1 -0.9405 0.6974
-15 4 2 1.0799 -0.4838
-15 4 3 -0.5342 0.1951
-15 4 4 0.1178 -0.1515
-15 4 5 -0.1932 -0.1263
-15 4 6 0.3500 0.1372
-15 4 7 -0.2040 0.9156
-15 4 8 -0.2566 -1.7450
-15 4 9 0.8426 0.8726
-15 4 10 -1.1277 0.4656
-15 4 11 0.6908 -0.6199
-15 4 12 0.1320 0.1619
-15 4 13 -0.4418 0.0417
-15 4 14 0.0924 -0.1539
-15 4 15 0.1893 -0.0630
-15 4 16 -0.1616 0.8579
-15 4 17 0.2473 -1.2316
-15 5 1 -0.2411 0.5600
-15 5 2 0.3834 0.5576
-15 5 3 -0.2312 -1.3334
-15 5 4 0.1939 1.6192
-15 5 5 -0.0067 -1.3821
-15 5 6 -0.7203 0.4339
-15 5 7 1.5360 0.1811
-15 5 8 -1.6432 0.4871
-15 5 9 0.9344 -1.0864
-15 5 10 0.2033 0.3021
-15 5 11 -1.2489 0.6101
-15 5 12 1.4292 -0.3576
-15 5 13 -0.5752 -0.2925
-15 5 14 -0.2049 0.5579
-15 5 15 0.0829 -0.6454
-15 5 16 0.3114 0.4196
-15 6 1 -1.2408 0.1125
-15 6 2 0.8765 0.5302
-15 6 3 -0.3535 -0.4541
-15 6 4 -0.2245 0.0623
-15 6 5 1.0695 0.4291
-15 6 6 -1.6862 -0.5319
-15 6 7 1.2864 -0.0956
-15 6 8 -0.2654 0.4195
-15 6 9 -0.4410 0.2568
-15 6 10 0.7361 -0.5419
-15 6 11 -0.6623 -0.5522
-15 6 12 0.0409 1.6706
-15 6 13 0.4120 -1.5640
-15 6 14 0.1375 0.8286
-15 6 15 -0.9555 -0.3176
-15 6 16 0.9810 0.1441
-15 7 1 -0.4107 -1.0160
-15 7 2 0.2002 0.5233
-15 7 3 -0.0700 -0.0979
-15 7 4 -0.0590 0.1569
-15 7 5 -0.0036 -0.5205
-15 7 6 0.7120 1.0005
-15 7 7 -1.4647 -1.0451
-15 7 8 1.2819 0.4458
-15 7 9 -0.6189 -0.1601
-15 7 10 0.2552 0.6551
-15 7 11 0.1286 -0.8007
-15 7 12 -0.4626 -0.1083
-15 7 13 -0.0643 1.1063
-15 7 15 -1.0818 0.5662
-15 8 1 0.0699 0.9449
-15 8 2 -0.3236 -1.0665
-15 8 3 0.1374 0.4093
-15 8 4 0.1654 0.1468
-15 8 5 -0.5883 -0.3399
-15 8 6 0.7523 0.3633
-15 8 7 -0.0367 -0.3802
-15 8 8 -0.8437 0.6232
-15 8 9 0.8312 -0.9406
-15 8 10 -0.4009 0.6951
-15 8 11 0.0921 0.1511
-15 8 12 0.6715 -0.7919
-15 8 13 -1.6696 0.6910
-15 9 1 0.5556 0.2690
-15 9 2 0.2502 0.4757
-15 9 3 -0.6764 -0.3793
-15 9 4 0.6712 -0.1568
-15 9 5 -0.6085 0.3095
-15 9 6 0.2697 0.0248
-15 9 7 0.0853 -0.3700
-15 9 8 0.2010 0.2604
-15 9 9 -0.6318 0.3053
-15 9 10 0.5344 -0.8109
-15 9 11 -0.4406 0.8781
-15 9 12 0.5705 -0.6168
-15 9 13 -0.2098 0.1717
-15 10 1 -0.8719 -0.5303
-15 10 2 0.3146 -0.1350
-15 10 3 0.5430 0.6855
-15 10 4 -0.6002 -0.5329
-15 10 5 0.1538 0.0235
-15 10 6 0.1581 0.2390
-15 10 7 -0.5256 -0.0407
-15 10 8 0.8177 -0.2419
-15 10 9 -0.5910 0.1014
-15 10 10 0.2154 0.2713
-15 10 11 -0.0491 -0.3111
-15 10 12 -0.2212 0.1358
-15 11 1 0.6990 -0.2106
-15 11 2 -1.2076 0.0678
-15 11 3 0.5969 -0.1309
-15 11 4 0.3487 0.0005
-15 11 5 -0.6142 0.3016
-15 11 6 0.5337 -0.5397
-15 11 7 -0.5208 0.4967
-15 11 8 0.2791 -0.0525
-15 11 9 0.1450 -0.3815
-15 11 10 -0.4230 0.2667
-15 12 1 0.1754 0.2860
-15 12 2 0.2531 -0.2490
-15 12 3 -0.5024 0.4333
-15 12 4 0.1412 -0.5223
-15 12 5 0.1474 0.3568
-15 12 6 0.0278 -0.1386
-15 12 7 -0.1118 -0.0920
-15 12 8 -0.1067 0.2242
-15 13 1 -0.3264 -0.3311
-15 13 2 0.1010 0.3222
-15 13 3 0.3528 -0.1858
-15 13 4 -0.4164 0.0959
-14 -14 -5 -0.1966 0.6559
-14 -14 -4 0.0873 -0.5135
-14 -14 -3 0.1721 0.4028
-14 -14 -2 -0.4481 -0.0605
-14 -14 -1 0.5108 -0.2620
-14 -14 0 -0.2746 0.1495
-14 -13 -8 -0.1144 0.0314
-14 -13 -7 0.0506 0.1419
-14 -13 -6 -0.0046 0.1430
-14 -13 -5 -0.1167 -0.3500
-14 -13 -4 0.0833 0.0502
-14 -13 -3 0.0512 0.2854
-14 -13 -2 -0.0874 -0.3871
-14 -13 -1 -0.0422 0.4230
-14 -13 0 0.2804 -0.2479
-14 -12 -10 0.1808 -0.6116
-14 -12 -9 -0.3633 0.7500
-14 -12 -8 0.1107 -0.6140
-14 -12 -7 0.0156 0.2604
-14 -12 -6 0.0293 -0.1533
-14 -12 -5 0.1642 0.4387
-14 -12 -4 -0.4262 -0.5323
-14 -12 -3 0.3693 0.2349
-14 -12 -2 -0.0179 0.0347
-14 -12 -1 -0.3923 -0.2123
-14 -12 0 0.5140 0.3564
-14 -11 -12 -0.5434 -1.2065
-14 -11 -11 0.6602 1.1796
-14 -11 -10 -0.6527 -0.3925
-14 -11 -9 0.6059 -0.1686
-14 -11 -8 -0.2421 0.1013
-14 -11 -7 -0.2194 0.3459
-14 -11 -6 0.2662 -0.7272
-14 -11 -5 -0.1402 0.6697
-14 -11 -4 0.2438 -0.3476
-14 -11 -3 -0.3978 0.2139
-14 -11 -2 0.4075 -0.1288
-14 -11 -1 -0.1959 -0.1893
-14 -11 0 -0.1906 0.3115
-14 -10 -13 0.2157 0.0370
-14 -10 -12 -0.4028 0.5823
-14 -10 -11 0.0649 -1.2519
-14 -10 -10 0.1924 0.8279
-14 -10 -9 -0.2107 0.3825
-14 -10 -8 0.0732 -1.1297
-14 -10 -7 0.2806 0.9738
-14 -10 -6 -0.5236 -0.4627
-14 -10 -5 0.3872 0.2091
-14 -10 -4 -0.1785 -0.2976
-14 -10 -3 0.0264 0.2644
-14 -10 -2 0.1040 0.1546
-14 -10 -1 0.0257 -0.3291
-14 -10 0 -0.1233 -0.3514
-14 -9 -14 -0.6065 0.7071
-14 -9 -13 1.1030 -0.8644
-14 -9 -12 -0.9616 0.6464
-14 -9 -11 1.0324 0.3127
-14 -9 -10 -1.4240 -1.1311
-14 -9 -9 1.5624 0.8160
-14 -9 -8 -1.4855 0.0531
-14 -9 -7 1.3833 -0.1853
-14 -9 -6 -1.1541 -0.5357
-14 -9 -5 0.8503 1.1570
-14 -9 -4 -0.4265 -1.0102
-14 -9 -3 -0.1454 0.2806
-14 -9 -2 0.3515 0.2041
-14 -9 -1 -0.1423 0.2470
-14 -9 0 0.2580 -1.1023
-14 -8 -15 0.2097 -0.4960
-14 -8 -14 -0.7965 0.1409
-14 -8 -13 0.5547 0.2344
-14 -8 -12 -0.2208 -0.6195
-14 -8 -11 0.0676 0.5195
-14 -8 -10 0.2731 0.2282
-14 -8 -9 -0.3487 -0.7166
-14 -8 -8 -0.2423 0.1375
-14 -8 -7 0.8015 0.8203
-14 -8 -6 -0.7519 -0.9331
-14 -8 -5 0.2744 0.2161
-14 -8 -4 0.2602 0.4098
-14 -8 -3 -0.3375 -0.3898
-14 -8 -2 -0.1577 -0.3091
-14 -8 -1 0.4683 1.1300
-14 -8 0 -0.2952 -0.9222
-14 -7 -16 -0.2279 -0.4529
-14 -7 -15 1.1412 -0.0460
-14 -7 -14 -0.7245 0.4358
-14 -7 -13 -0.0481 -0.4932
-14 -7 -12 0.3292 0.4668
-14 -7 -11 -0.3101 -0.5632
-14 -7 -10 -0.1841 0.5888
-14 -7 -9 1.1629 -0.3479
-14 -7 -8 -1.5809 0.2551
-14 -7 -7 1.0505 -0.8094
-14 -7 -6 -0.5315 1.4791
-14 -7 -5 0.5230 -1.2940
-14 -7 -4 -0.6710 0.3086
-14 -7 -3 0.7552 0.7440
-14 -7 -2 -0.6017 -1.3609
-14 -7 -1 0.0895 1.0380
-14 -7 0 0.4521 0.1882
-14 -6 -17 0.1505 -0.6312
-14 -6 -16 -0.3209 1.3742
-14 -6 -15 -0.5070 -1.1500
-14 -6 -14 1.0404 0.2968
-14 -6 -13 -0.5274 0.4231
-14 -6 -12 -0.1692 -0.6518
-14 -6 -11 0.4984 0.4029
-14 -6 -10 -0.5869 0.0066
-14 -6 -9 0.1608 -0.3083
-14 -6 -8 0.5795 0.6809
-14 -6 -7 -0.5782 -1.0235
-14 -6 -6 -0.1517 0.6263
-14 -6 -5 0.4723 0.5153
-14 -6 -4 -0.2430 -1.3845
-14 -6 -3 0.1777 1.3270
-14 -6 -2 -0.2358 -0.4561
-14 -6 -1 -0.0654 -0.6503
-14 -6 0 0.6489 0.9176
-14 -5 -17 0.6085 -0.6690
-14 -5 -16 -0.0727 0.0151
-14 -5 -15 0.0380 0.5258
-14 -5 -14 -0.7494 -0.4386
-14 -5 -13 1.1482 0.2210
-14 -5 -12 -0.7646 -0.1596
-14 -5 -11 0.2996 0.1932
-14 -5 -10 -0.0497 -0.3848
-14 -5 -9 -0.1600 0.3929
-14 -5 -8 0.0783 0.0822
-14 -5 -7 0.2241 -0.2486
-14 -5 -6 -0.1251 -0.4373
-14 -5 -5 -0.1363 0.8881
-14 -5 -4 -0.2133 -0.1645
-14 -5 -3 0.7438 -0.9361
-14 -5 -2 -0.4763 1.0961
-14 -5 -1 -0.3169 0.0600
-14 -5 0 0.6593 -1.5815
-14 -4 -18 0.2592 -0.2820
-14 -4 -17 -0.7306 0.8930
-14 -4 -16 0.7648 -0.8835
-14 -4 -15 -0.2142 0.3078
-14 -4 -14 -0.3226 -0.2497
-14 -4 -13 0.4307 0.7186
-14 -4 -12 -0.5164 -0.8879
-14 -4 -11 0.7208 0.7829
-14 -4 -10 -0.4971 -0.6443
-14 -4 -9 -0.1883 0.2530
-14 -4 -8 0.6820 -0.0502
-14 -4 -7 -0.6897 0.5218
-14 -4 -6 0.3151 -0.6306
-14 -4 -5 0.2978 -0.4655
-14 -4 -4 -0.6512 1.4175
-14 -4 -3 0.3391 -0.6969
-14 -4 -2 0.0907 -1.0628
-14 -4 -1 0.0010 2.0479
-14 -4 0 -0.1399 -1.3855
-14 -3 -18 0.2724 0.0265
-14 -3 -17 -0.1920 -0.2774
-14 -3 -16 -0.1559 0.7995
-14 -3 -15 0.7732 -0.5136
-14 -3 -14 -1.1633 -0.1685
-14 -3 -13 1.2072 0.0573
-14 -3 -12 -1.2329 0.5026
-14 -3 -11 1.0864 -0.5711
-14 -3 -10 -0.5365 0.4065
-14 -3 -9 0.1593 -0.3218
-14 -3 -8 -0.4355 0.0096
-14 -3 -7 0.8108 0.1056
-14 -3 -6 -0.6637 0.4709
-14 -3 -5 0.2061 -0.7145
-14 -3 -4 0.0323 -0.2635
-14 -3 -3 0.1744 1.3487
-14 -3 -2 -0.5322 -1.1728
-14 -3 -1 0.3843 0.1488
-14 -3 0 0.3394 0.3256
-14 -2 -18 -0.1938 -0.2825
-14 -2 -17 0.3315 -0.0716
-14 -2 -16 -0.9983 -0.1939
-14 -2 -15 1.4716 0.4709
-14 -2 -14 -1.0859 0.2319
-14 -2 -13 0.5833 -1.2435
-14 -2 -12 -0.5587 1.3058
-14 -2 -11 0.4708 -0.6999
-14 -2 -10 -0.2423 0.2413
-14 -2 -9 0.4706 0.1696
-14 -2 -8 -0.7972 -0.5473
-14 -2 -7 0.4390 0.4849
-14 -2 -6 0.1847 -0.3121
-14 -2 -5 -0.2608 0.5099
-14 -2 -4 -0.0092 -0.5394
-14 -2 -3 -0.0045 -0.0144
-14 -2 -2 0.3751 0.3922
-14 -2 -1 -0.6291 0.0523
-14 -2 0 0.2762 -0.7604
-14 -1 -18 0.3329 0.8145
-14 -1 -17 0.5861 -0.5377
-14 -1 -16 -1.2865 0.2653
-14 -1 -15 0.6616 -0.5869
-14 -1 -14 0.1921 1.0537
-14 -1 -13 -0.0250 -0.9052
-14 -1 -12 -0.3093 0.4204
-14 -1 -11 -0.0025 -0.2628
-14 -1 -10 0.1777 0.3072
-14 -1 -9 0.0165 -0.2219
-14 -1 -8 0.2458 0.1264
-14 -1 -7 -0.7487 -0.0185
-14 -1 -6 0.5906 -0.2772
-14 -1 -5 -0.0570 0.5299
-14 -1 -4 -0.0991 -0.4990
-14 -1 -3 0.0273 0.4396
-14 -1 -2 -0.1710 -0.4920
-14 -1 -1 0.4986 0.3312
-14 -1 0 -0.6896 0.1528
-14 0 1 -0.2197 0.0289
-14 0 2 0.1497 -0.0293
-14 0 3 -0.4047 0.0177
-14 0 4 0.9657 -0.0009
-14 0 5 -0.6818 -0.0066
-14 0 6 -0.8695 0.0042
-14 0 7 1.7051 -0.0003
-14 0 8 -0.3612 -0.0072
-14 0 9 -1.2802 0.0201
-14 0 10 1.0301 -0.0272
-14 0 18 0.1425 -0.0092
-14 0 19 -0.7146 0.0078
-14 0 20 0.4789 0.0014
-14 1 1 -0.5186 -0.4826
-14 1 2 0.1758 0.2536
-14 1 3 -0.0454 0.3700
-14 1 4 -0.3059 -0.6925
-14 1 5 1.2203 0.5232
-14 1 6 -1.4837 -0.4973
-14 1 7 0.1710 0.8306
-14 1 8 1.0958 -0.7897
-14 1 9 -0.5894 0.1993
-14 1 10 -0.6019 0.0004
-14 1 11 0.7769 0.5674
-14 1 19 -0.4424 0.5624
-14 1 20 -0.3397 -0.1502
-14 2 1 0.4590 -0.8011
-14 2 2 -0.7032 0.0889
-14 2 3 0.4373 0.4065
-14 2 4 -0.4312 -0.0996
-14 2 5 0.5241 -0.2508
-14 2 6 0.0717 0.0303
-14 2 7 -0.7874 -0.0045
-14 2 8 0.4912 0.4624
-14 2 9 0.3002 -0.2298
-14 2 10 -0.4578 -0.8595
-14 2 11 0.3199 1.2347
-14 2 12 -0.5739 -0.3377
-14 2 13 0.7311 -0.7081
-14 2 20 -0.6413 0.6324
-14 3 1 0.7541 0.2876
-14 3 2 -0.4195 -0.9886
-14 3 3 0.1074 0.6586
-14 3 4 -0.2538 0.1356
-14 3 5 0.2323 -0.2143
-14 3 6 0.1330 -0.0433
-14 3 7 -0.0695 -0.0430
-14 3 8 -0.5850 -0.2536
-14 3 9 1.0662 1.0192
-14 3 10 -1.1122 -0.7553
-14 3 11 1.0127 -0.6373
-14 3 12 -0.5414 1.3784
-14 3 13 -0.4356 -0.9286
-14 4 1 -0.3315 -0.0361
-14 4 2 0.9580 -0.3190
-14 4 3 -1.0209 -0.3429
-14 4 4 0.7673 0.6282
-14 4 5 -0.7365 -0.3864
-14 4 6 0.6202 0.4493
-14 4 7 0.1037 -0.4416
-14 4 8 -1.0023 -0.0069
-14 4 9 1.2759 -0.1457
-14 4 10 -0.8623 0.9372
-14 4 11 0.0309 -0.7939
-14 4 12 0.9803 -0.2655
-14 4 13 -1.3158 0.6433
-14 5 1 0.4418 1.8473
-14 5 2 -0.2888 -0.6066
-14 5 3 0.3705 -0.4917
-14 5 4 -0.2867 0.6006
-14 5 5 0.1146 -0.5502
-14 5 6 -0.5535 0.6084
-14 5 7 1.4486 -0.4643
-14 5 8 -1.5556 0.6615
-14 5 9 0.4613 -1.1348
-14 5 10 0.9419 0.5976
-14 5 11 -1.9191 0.6473
-14 5 12 2.0145 -0.7347
-14 5 13 -0.8669 -0.2512
-14 6 1 -1.0470 0.0231
-14 6 2 1.0290 0.6125
-14 6 3 -0.8768 -0.0268
-14 6 4 0.8498 -0.7204
-14 6 5 -0.5436 0.6716
-14 6 6 -0.0876 -0.2023
-14 6 7 -0.0300 -0.3377
-14 6 8 1.1407 0.6050
-14 6 9 -1.7772 0.1018
-14 6 10 1.1999 -1.1285
-14 6 11 -0.1634 0.7660
-14 6 12 -0.8739 0.6245
-14 6 13 1.4542 -0.9093
-14 7 1 0.7757 -0.9291
-14 7 2 -0.8941 0.2533
-14 7 3 0.6545 0.6147
-14 7 4 -0.2400 -0.3468
-14 7 5 0.0205 -0.5504
-14 7 6 0.4623 1.1009
-14 7 7 -1.3384 -1.0480
-14 7 8 1.3376 0.4634
-14 7 9 -0.1652 0.0573
-14 7 10 -0.5817 0.2578
-14 7 11 0.3186 -0.7715
-14 7 12 0.1343 0.0209
-14 7 13 -0.8322 1.7369
-14 8 1 0.2127 0.5182
-14 8 2 -0.2138 -1.6248
-14 8 3 -0.0754 1.2340
-14 8 4 0.3227 -0.2594
-14 8 5 -0.4642 -0.0225
-14 8 6 0.7528 -0.3187
-14 8 7 -0.5045 0.5932
-14 8 8 -0.4924 -0.4837
-14 8 9 0.8324 0.1387
-14 8 10 -0.1312 -0.0734
-14 8 11 -0.2544 0.6220
-14 8 12 0.1382 -1.2806
-14 8 13 -0.3318 1.1957
-14 8 14 0.3247 -0.2480
-14 9 1 0.5413 1.0198
-14 9 2 -0.2626 0.1516
-14 9 3 -0.1127 -1.0382
-14 9 4 0.0418 0.7462
-14 9 5 -0.0833 0.0460
-14 9 6 0.2765 -0.3376
-14 9 7 -0.1524 0.0966
-14 9 8 0.3015 0.0196
-14 9 9 -0.9959 0.2733
-14 9 10 1.1229 -0.5452
-14 9 11 -0.4692 0.4507
-14 9 12 0.0312 -0.2532
-14 9 13 0.2250 0.1873
-14 9 14 -0.7209 -0.1175
-14 10 1 -0.2763 -1.2175
-14 10 2 0.4441 1.1754
-14 10 3 0.1901 -0.2714
-14 10 4 -0.5755 -0.5485
-14 10 5 0.1421 0.7136
-14 10 6 0.2233 -0.4817
-14 10 7 -0.3004 0.4500
-14 10 8 0.5209 -0.6656
-14 10 9 -0.4370 0.4855
-14 10 10 -0.2048 0.1959
-14 10 11 0.7158 -0.5096
-14 10 12 -0.9015 0.1431
-14 10 13 0.9246 0.1250
-14 10 14 -0.3934 0.0292
-14 11 1 -0.1257 0.0692
-14 11 2 -0.5692 -0.4190
-14 11 3 0.7701 0.3718
-14 11 4 -0.0473 -0.2346
-14 11 5 -0.4122 0.2527
-14 11 6 0.1545 -0.4290
-14 11 7 0.0205 0.6197
-14 11 8 -0.0092 -0.3797
-14 11 9 0.2206 -0.2930
-14 11 10 -0.4237 0.5225
-14 11 11 0.3725 -0.0238
-14 11 12 -0.0707 -0.2876
-14 11 13 -0.5892 0.0232
-14 12 1 -0.2855 0.1592
-14 12 2 0.2752 0.2213
-14 12 3 -0.5727 -0.1895
-14 12 4 0.3843 -0.1714
-14 12 5 0.2926 0.3832
-14 12 6 -0.5177 -0.3965
-14 12 7 0.2239 0.1697
-14 12 8 -0.0714 0.2985
-14 12 9 0.0936 -0.4021
-14 12 10 -0.0159 -0.1084
-14 12 11 -0.2108 0.4236
-14 12 12 0.5677 -0.1262
-14 13 1 0.4031 -0.1134
-14 13 2 -0.3937 0.1579
-14 13 3 0.5602 0.1227
-14 13 4 -0.7528 -0.2803
-14 13 5 0.4850 0.2500
-14 13 6 -0.0086 -0.0500
-14 13 7 -0.1044 -0.3557
-14 13 8 -0.0056 0.4770
-14 13 9 -0.0218 -0.0015
-14 13 10 0.2035 -0.3988
-14 14 1 -0.0630 -0.0279
-14 14 2 0.1863 -0.1333
-14 14 3 -0.1794 0.3592
-14 14 4 0.3612 -0.3295
-14 14 5 -0.5685 -0.0071
-14 14 6 0.4636 0.4641
-14 14 7 -0.2033 -0.4854
-13 -16 -1 -0.7859 0.4941
-13 -16 0 0.2781 -0.3059
-13 -15 -6 -0.7891 0.5121
-13 -15 -5 0.2903 -0.1077
-13 -15 -4 0.1922 -0.3140
-13 -15 -3 -0.3323 0.4764
-13 -15 -2 0.0910 -0.4978
-13 -15 -1 0.3703 0.0497
-13 -15 0 -0.6366 0.7276
-13 -14 -9 0.3258 -0.4145
-13 -14 -8 -0.6711 1.0019
-13 -14 -7 0.0372 -0.9525
-13 -14 -6 0.7663 -0.0718
-13 -14 -5 -0.8158 0.9013
-13 -14 -4 0.1542 -0.8937
-13 -14 -3 0.5766 0.5284
-13 -14 -2 -0.8020 -0.0503
-13 -14 -1 0.4508 -0.3604
-13 -14 0 0.0983 0.1707
-13 -13 -11 0.3301 0.1771
-13 -13 -10 -1.1573 -0.1503
-13 -13 -9 1.0536 0.0141
-13 -13 -8 -0.1057 -0.3307
-13 -13 -7 -0.4459 1.0460
-13 -13 -6 0.0638 -1.0168
-13 -13 -5 0.5878 0.0345
-13 -13 -4 -0.8028 0.7320
-13 -13 -3 0.4253 -0.7582
-13 -13 -2 0.1838 0.4470
-13 -13 -1 -0.5083 -0.0112
-13 -13 0 0.5337 -0.2646
-13 -12 -13 0.4461 0.0913
-13 -12 -12 -0.9145 0.5512
-13 -12 -11 1.0331 -0.6069
-13 -12 -10 -0.4096 0.2602
-13 -12 -9 -0.4956 0.2060
-13 -12 -8 0.6812 -0.5558
-13 -12 -7 -0.1619 0.2799
-13 -12 -6 -0.2369 0.4157
-13 -12 -5 0.2585 -0.5339
-13 -12 -4 -0.1236 -0.0123
-13 -12 -3 -0.0087 0.3766
-13 -12 -2 0.0191 -0.3067
-13 -12 -1 -0.0600 0.0424
-13 -12 0 0.2424 0.2676
-13 -11 -14 0.0527 -0.1921
-13 -11 -13 -0.3645 -0.6010
-13 -11 -12 0.3759 0.4137
-13 -11 -11 -0.1717 0.1813
-13 -11 -10 -0.0375 -0.3125
-13 -11 -9 0.4257 0.1019
-13 -11 -8 -0.8309 0.1431
-13 -11 -7 0.8333 -0.2989
-13 -11 -6 -0.6209 0.1109
-13 -11 -5 0.4801 0.2803
-13 -11 -4 -0.2756 -0.3522
-13 -11 -3 -0.0013 0.1465
-13 -11 -2 0.2932 -0.0152
-13 -11 -1 -0.5320 -0.0862
-13 -11 0 0.1887 0.0590
-13 -10 -15 -0.7337 -0.1403
-13 -10 -14 1.0844 1.0434
-13 -10 -13 -0.4699 -1.0716
-13 -10 -12 -0.6869 0.9003
-13 -10 -11 1.1790 -1.2256
-13 -10 -10 -0.9357 1.3803
-13 -10 -9 0.6152 -0.8776
-13 -10 -8 -0.4600 0.3198
-13 -10 -7 0.5690 -0.1180
-13 -10 -6 -0.8543 0.0174
-13 -10 -5 0.8672 0.1344
-13 -10 -4 -0.5048 -0.3152
-13 -10 -3 -0.0410 0.4887
-13 -10 -2 0.6292 -0.4290
-13 -10 -1 -0.6488 0.1618
-13 -10 0 -0.1477 -0.2012
-13 -9 -16 0.5990 0.1802
-13 -9 -15 -0.6665 -0.7073
-13 -9 -14 -0.1286 0.7685
-13 -9 -13 1.1905 -0.7137
-13 -9 -12 -1.0722 0.7862
-13 -9 -11 0.1328 -0.3637
-13 -9 -10 0.2170 -0.4624
-13 -9 -9 0.1874 0.5673
-13 -9 -8 -0.7623 0.2065
-13 -9 -7 1.1905 -0.6913
-13 -9 -6 -1.1696 0.3340
-13 -9 -5 0.6624 0.2482
-13 -9 -4 -0.0043 -0.5114
-13 -9 -3 -0.5615 0.4034
-13 -9 -2 0.5530 -0.0310
-13 -9 -1 0.3191 -0.2304
-13 -9 0 -0.9694 0.0741
-13 -8 -17 0.2146 0.5979
-13 -8 -16 0.4210 0.0022
-13 -8 -15 -0.4841 -0.4018
-13 -8 -14 0.0199 0.6365
-13 -8 -13 -0.2857 -0.7245
-13 -8 -12 0.9535 0.3978
-13 -8 -11 -0.7862 -0.0966
-13 -8 -10 0.1071 0.6506
-13 -8 -9 0.2278 -1.6526
-13 -8 -8 -0.3564 1.8001
-13 -8 -7 0.3953 -1.0014
-13 -8 -6 -0.1519 0.4387
-13 -8 -5 -0.0796 -0.5300
-13 -8 -4 -0.0145 0.5877
-13 -8 -3 0.4302 -0.3106
-13 -8 -2 -1.0799 -0.0722
-13 -8 -1 1.3255 0.5752
-13 -8 0 -0.6347 -0.9550
-13 -7 -18 0.1214 -0.6323
-13 -7 -17 -1.2182 0.5559
-13 -7 -16 1.3413 -0.2942
-13 -7 -15 -0.4469 -0.2289
-13 -7 -14 0.1037 0.6491
-13 -7 -13 -0.4206 -0.5551
-13 -7 -12 0.2720 0.2712
-13 -7 -11 0.1468 -0.3418
-13 -7 -10 -0.1487 0.5653
-13 -7 -9 0.1084 -0.4062
-13 -7 -8 -0.1500 0.1035
-13 -7 -7 -0.1603 -0.3809
-13 -7 -6 0.3425 1.0184
-13 -7 -5 0.2351 -0.9520
-13 -7 -4 -1.0023 0.0371
-13 -7 -3 1.2221 0.7762
-13 -7 -2 -0.8444 -1.0439
-13 -7 -1 0.0746 0.9095
-13 -7 0 0.6352 -0.2540
-13 -6 -19 0.1845 0.2661
-13 -6 -18 0.1403 -0.4692
-13 -6 -17 0.0855 -0.0232
-13 -6 -16 -0.5632 0.8915
-13 -6 -15 0.0968 -1.1326
-13 -6 -14 0.8873 0.4530
-13 -6 -13 -0.8770 0.2954
-13 -6 -12 0.0651 -0.3995
-13 -6 -11 0.3379 -0.0050
-13 -6 -10 -0.2493 0.4717
-13 -6 -9 -0.0901 -0.7484
-13 -6 -8 0.7612 0.8860
-13 -6 -7 -1.0002 -0.9309
-13 -6 -6 0.1172 0.5837
-13 -6 -5 0.8442 0.1783
-13 -6 -4 -0.7758 -0.6020
-13 -6 -3 0.2686 0.2258
-13 -6 -2 -0.1646 0.4670
-13 -6 -1 0.2826 -0.9255
-13 -6 0 -0.1842 0.7609
-13 -5 -19 1.3882 0.4309
-13 -5 -18 -1.2445 -0.0888
-13 -5 -17 0.6921 -0.0733
-13 -5 -16 0.3222 -0.6598
-13 -5 -15 -0.9801 1.6304
-13 -5 -14 0.3159 -1.5126
-13 -5 -13 0.8984 0.3783
-13 -5 -12 -1.1707 0.5966
-13 -5 -11 0.6032 -0.7922
-13 -5 -10 -0.1175 0.2627
-13 -5 -9 -0.1279 0.5742
-13 -5 -8 0.0652 -0.9258
-13 -5 -7 0.4384 0.5885
-13 -5 -6 -0.6488 -0.2820
-13 -5 -5 0.0675 0.1660
-13 -5 -4 0.3240 0.3741
-13 -5 -3 0.2282 -1.1612
-13 -5 -2 -0.9031 1.2147
-13 -5 -1 0.8806 -0.0978
-13 -5 0 -0.5247 -1.6113
-13 -4 -19 -0.1869 -0.7614
-13 -4 -18 0.8514 0.1271
-13 -4 -17 -1.1723 0.9617
-13 -4 -16 0.9329 -1.3081
-13 -4 -15 -0.1653 0.1148
-13 -4 -14 -0.4982 1.3659
-13 -4 -13 0.3746 -1.5730
-13 -4 -12 0.0965 0.8653
-13 -4 -11 -0.0509 -0.2817
-13 -4 -10 -0.2782 0.0153
-13 -4 -9 0.1921 -0.1459
-13 -4 -8 0.1981 0.6153
-13 -4 -7 -0.4610 -0.6224
-13 -4 -6 0.4490 0.0795
-13 -4 -5 -0.0203 -0.1971
-13 -4 -4 -0.6450 1.1509
-13 -4 -3 0.8641 -1.4340
-13 -4 -2 -0.5304 0.3194
-13 -4 -1 0.3685 1.0908
-13 -4 0 -0.5875 -1.4364
-13 -3 -20 -0.1793 0.6961
-13 -3 -19 0.1427 0.0115
-13 -3 -18 -0.4842 -0.5603
-13 -3 -17 0.7759 0.1381
-13 -3 -16 -0.6848 1.1546
-13 -3 -15 0.4994 -1.7626
-13 -3 -14 -0.3924 0.8990
-13 -3 -13 0.3116 -0.0379
-13 -3 -12 -0.4250 0.4007
-13 -3 -11 0.6701 -1.0875
-13 -3 -10 -0.5894 1.1607
-13 -3 -9 0.2905 -0.9113
-13 -3 -8 -0.4315 0.4970
-13 -3 -7 0.9377 -0.0007
-13 -3 -6 -0.9492 0.1754
-13 -3 -5 0.1328 -0.9388
-13 -3 -4 0.8164 0.8786
-13 -3 -3 -0.9452 0.3318
-13 -3 -2 0.0645 -1.2265
-13 -3 -1 0.9292 0.8627
-13 -3 0 -1.0786 0.0004
-13 -2 -20 0.7430 -0.6510
-13 -2 -19 -0.6838 0.7856
-13 -2 -18 0.6447 -0.1456
-13 -2 -17 -0.7951 -0.7439
-13 -2 -16 0.3739 0.8072
-13 -2 -15 0.6215 -0.0344
-13 -2 -14 -0.9400 -0.0686
-13 -2 -13 0.2096 -1.0710
-13 -2 -12 0.5651 1.9159
-13 -2 -11 -0.9137 -1.4136
-13 -2 -10 1.0958 0.4599
-13 -2 -9 -0.8944 0.1137
-13 -2 -8 0.2621 -0.4713
-13 -2 -7 -0.0678 0.5802
-13 -2 -6 0.6088 -0.3713
-13 -2 -5 -0.7960 0.3608
-13 -2 -4 -0.1121 -0.5566
-13 -2 -3 1.2824 0.1835
-13 -2 -2 -1.4660 0.7415
-13 -2 -1 0.5853 -1.2086
-13 -2 0 0.2128 0.7778
-13 -1 -20 0.3728 -0.6866
-13 -1 -19 -0.2595 -0.3308
-13 -1 -18 0.2680 1.1512
-13 -1 -17 0.4077 -1.1699
-13 -1 -16 -1.4512 0.5673
-13 -1 -15 1.0825 -0.2293
-13 -1 -14 0.8567 0.4044
-13 -1 -13 -2.1879 -0.2671
-13 -1 -12 1.9085 -0.5014
-13 -1 -11 -1.2192 1.0049
-13 -1 -10 0.7344 -0.6763
-13 -1 -9 -0.0673 0.0356
-13 -1 -8 -0.3214 0.4407
-13 -1 -7 -0.0822 -0.7561
-13 -1 -6 0.3865 0.8124
-13 -1 -5 0.1437 -0.5660
-13 -1 -4 -0.6810 0.2823
-13 -1 -3 0.3675 -0.0053
-13 -1 -2 0.2998 -0.4586
-13 -1 -1 -0.3490 0.8937
-13 -1 0 -0.3306 -0.8425
-13 0 1 -1.0021 0.0365
-13 0 2 1.6074 -0.0272
-13 0 3 -1.3437 0.0186
-13 0 4 0.4688 -0.0082
-13 0 5 0.3880 -0.0031
-13 0 6 -1.2070 0.0102
-13 0 7 1.6650 -0.0134
-13 0 8 -0.7831 0.0092
-13 0 9 -0.9086 0.0086
-13 0 10 1.1111 -0.0277
-13 0 11 0.7836 0.0284
-13 0 21 0.5011 -0.0088
-13 1 1 -0.8220 0.3241
-13 1 2 0.3574 0.0830
-13 1 3 0.6031 0.0196
-13 1 4 -1.0874 -0.3234
-13 1 5 1.0560 0.2526
-13 1 6 -0.8312 0.0638
-13 1 7 0.1053 0.0323
-13 1 8 0.8281 -0.4412
-13 1 9 -0.5320 0.4299
-13 1 10 -1.1174 -0.0499
-13 1 11 2.0655 -0.0619
-13 1 12 -1.1245 -0.0385
-13 1 13 -0.4864 -0.0681
-13 2 1 0.0077 0.0894
-13 2 2 -0.6166 0.0229
-13 2 3 0.5506 0.2337
-13 2 4 0.0191 -0.0324
-13 2 5 -0.1746 -0.6025
-13 2 6 0.0013 0.6365
-13 2 7 -0.0556 -0.0088
-13 2 8 -0.0952 -0.1136
-13 2 9 0.8505 -0.3721
-13 2 10 -1.2339 0.4583
-13 2 11 0.4807 -0.2134
-13 2 12 0.4710 0.3724
-13 2 13 -0.5947 -0.6483
-13 2 14 0.1314 0.5931
-13 2 15 0.4849 -0.4363
-13 3 1 -0.6468 -0.1762
-13 3 2 0.5738 -0.3489
-13 3 3 -0.8216 0.4039
-13 3 4 0.5904 0.3942
-13 3 5 0.0187 -0.7703
-13 3 6 -0.1210 0.1258
-13 3 7 -0.2116 0.2228
-13 3 8 0.0566 0.3391
-13 3 9 0.5055 -0.7313
-13 3 10 -0.5327 0.6801
-13 3 11 0.0564 -0.8898
-13 3 12 0.1876 1.0316
-13 3 13 -0.2499 -0.6419
-13 3 14 0.3565 0.3955
-13 3 15 -0.0973 -0.3795
-13 3 16 -0.3437 -0.1765
-13 4 1 0.5584 -0.6751
-13 4 2 -0.0580 0.1525
-13 4 3 -0.2835 -0.6433
-13 4 4 0.1569 0.9986
-13 4 5 -0.1005 -0.2862
-13 4 6 0.3943 -0.2143
-13 4 7 -0.3684 -0.4953
-13 4 8 -0.2571 1.2069
-13 4 9 0.5441 -1.0507
-13 4 10 -0.0047 0.6588
-13 4 11 -0.5676 -0.0909
-13 4 12 0.7683 -0.8758
-13 4 13 -0.8583 1.2868
-13 4 14 0.4250 -0.8231
-13 4 15 0.6324 0.7519
-13 4 16 -0.9401 -1.2634
-13 5 1 -0.3956 2.5932
-13 5 2 0.3537 -2.0004
-13 5 3 -0.0374 0.8825
-13 5 4 -0.2941 -0.6933
-13 5 5 0.0823 0.8256
-13 5 6 0.3270 -0.1679
-13 5 7 -0.1493 -0.5143
-13 5 8 -0.1658 0.3846
-13 5 9 -0.2263 -0.0903
-13 5 10 0.7636 -0.1383
-13 5 11 -0.7703 0.7018
-13 5 12 0.7220 -0.8698
-13 5 13 -0.5847 0.0772
-13 5 14 -0.1467 0.4354
-13 5 15 0.4330 0.1077
-13 6 1 -0.1441 -0.3317
-13 6 2 0.3562 1.5080
-13 6 3 -0.2910 -1.3527
-13 6 4 0.3795 0.2666
-13 6 5 -0.7291 0.1383
-13 6 6 0.6722 0.2148
-13 6 7 -0.3860 -0.3912
-13 6 8 0.7985 0.3046
-13 6 9 -1.3085 0.0506
-13 6 10 0.7451 -0.9401
-13 6 11 0.1802 1.5384
-13 6 12 -0.5765 -0.9425
-13 6 13 1.0322 0.1536
-13 6 14 -1.3698 -0.4686
-13 7 1 0.9649 -0.5129
-13 7 2 -1.2139 0.2981
-13 7 3 1.3759 0.6778
-13 7 4 -1.0174 -0.8834
-13 7 5 0.4945 0.1041
-13 7 6 -0.1795 0.3825
-13 7 7 -0.3619 -0.0597
-13 7 8 0.6415 -0.5602
-13 7 9 0.3270 0.9892
-13 7 10 -1.3604 -0.7377
-13 7 11 0.8767 -0.3084
-13 7 12 0.0433 1.0602
-13 7 13 -0.1170 -0.4134
-13 8 1 -0.1550 -0.5623
-13 8 2 0.2693 -0.2741
-13 8 3 -0.3771 0.3575
-13 8 4 0.7366 0.2894
-13 8 5 -0.7296 -0.3719
-13 8 6 0.5462 -0.4470
-13 8 7 -0.3941 1.1030
-13 8 8 -0.2451 -0.8704
-13 8 9 0.6486 0.1548
-13 8 10 0.2760 0.2919
-13 8 11 -1.0979 -0.1015
-13 8 12 0.1538 -0.5763
-13 8 13 1.2777 1.1882
-13 8 14 -1.6517 -1.1167
-13 9 1 -0.5066 0.0378
-13 9 2 -0.0234 0.4639
-13 9 3 -0.1102 -1.0715
-13 9 4 0.0089 0.8262
-13 9 5 0.4290 0.1266
-13 9 6 -0.3978 -0.6501
-13 9 7 0.1810 0.2424
-13 9 8 -0.0430 0.2736
-13 9 9 -0.5244 -0.0642
-13 9 10 0.7973 -0.4013
-13 9 11 0.2407 0.2493
-13 9 12 -1.3684 0.2658
-13 9 13 1.1881 -0.4009
-13 9 14 -0.4169 0.2733
-13 10 1 0.5662 -0.5980
-13 10 2 -0.0411 0.6752
-13 10 3 -0.1588 -0.1536
-13 10 4 -0.3143 -0.4501
-13 10 5 0.2976 0.6044
-13 10 6 0.1391 -0.3287
-13 10 7 -0.1255 0.2032
-13 10 8 0.0014 -0.6387
-13 10 9 -0.0292 0.9460
-13 10 10 -0.3186 -0.2891
-13 10 11 0.6934 -0.5648
-13 10 12 -0.4664 0.3749
-13 10 13 0.1213 0.3431
-13 10 14 0.0637 -0.4167
-13 10 15 -0.4196 0.1086
-13 11 1 -0.6908 0.3607
-13 11 2 0.8758 -0.7363
-13 11 3 -0.1436 0.5519
-13 11 4 -0.2259 -0.1997
-13 11 5 0.0758 0.1626
-13 11 6 -0.3163 -0.3650
-13 11 7 0.6418 0.6660
-13 11 8 -0.3873 -0.6794
-13 11 9 0.0415 -0.0668
-13 11 10 -0.0100 0.8677
-13 11 11 0.0272 -0.6045
-13 11 12 -0.0042 -0.1315
-13 11 13 -0.2295 0.0798
-13 11 14 0.7661 0.3902
-13 11 15 -0.8276 -0.3268
-13 12 1 -0.0911 0.1616
-13 12 2 -0.4698 0.5087
-13 12 3 0.6683 -0.8491
-13 12 4 -0.4420 0.3554
-13 12 5 0.4650 0.2368
-13 12 6 -0.5031 -0.3967
-13 12 7 0.0255 0.2007
-13 12 8 0.4581 0.3843
-13 12 9 -0.4146 -0.8711
-13 12 10 0.1300 0.3945
-13 12 11 0.0286 0.5594
-13 12 12 0.1363 -0.7652
-13 12 13 -0.4913 0.4056
-13 12 14 0.3127 -0.3394
-13 13 1 0.5226 0.0829
-13 13 2 -0.4065 0.0143
-13 13 3 0.2241 0.4367
-13 13 4 -0.2375 -0.8001
-13 13 5 0.2232 0.5893
-13 13 6 0.1067 -0.1194
-13 13 7 -0.3516 -0.4147
-13 13 8 0.1803 0.7210
-13 13 9 0.1213 -0.2196
-13 13 10 -0.2587 -0.6403
-13 13 11 0.1029 0.7227
-13 13 12 0.2647 -0.1597
-13 13 13 -0.3350 -0.1250
-13 14 1 -0.4807 -0.3909
-13 14 2 0.4901 0.5209
-13 14 3 -0.1237 -0.2902
-13 14 4 -0.1941 0.2501
-13 14 5 0.0900 -0.4069
-13 14 6 0.1888 0.5782
-13 14 7 -0.2728 -0.5162
-13 14 8 0.1519 -0.1144
-13 14 9 0.0586 0.8378
-13 14 10 -0.1545 -0.7440
-13 14 11 0.0082 0.1119
-13 15 1 -0.2869 -0.9025
-13 15 2 -0.5622 0.3146
-13 15 3 1.1287 0.2596
-13 15 4 -0.8706 -0.4361
-13 15 5 0.2052 0.4035
-13 15 6 0.1470 -0.4280
-13 15 7 -0.0218 0.6486
-13 15 8 -0.2741 -0.7084
-13 16 1 0.6925 0.2429
-13 16 2 -1.1377 -0.5431
-12 -17 -2 0.5769 -0.7522
-12 -17 -1 -0.1692 0.5101
-12 -17 0 -0.1317 0.1186
-12 -16 -7 -0.1577 -0.5072
-12 -16 -6 -0.0978 0.8761
-12 -16 -5 -0.0237 -0.8159
-12 -16 -4 0.4107 0.0616
-12 -16 -3 -0.3723 0.4963
-12 -16 -2 -0.0572 -0.2851
-12 -16 -1 0.2300 0.0063
-12 -16 0 -0.0002 -0.0508
-12 -15 -10 0.7525 0.1851
-12 -15 -9 -0.9583 -0.3845
-12 -15 -8 0.7060 0.2232
-12 -15 -7 -0.0379 -0.1826
-12 -15 -6 -0.1880 0.1560
-12 -15 -5 -0.1161 0.3512
-12 -15 -4 0.1411 -0.7986
-12 -15 -3 0.3710 0.6139
-12 -15 -2 -0.8239 -0.3633
-12 -15 -1 0.7079 0.2991
-12 -15 0 -0.1480 0.0720
-12 -14 -12 0.4458 -0.1399
-12 -14 -11 -0.3942 -0.2224
-12 -14 -10 0.0001 0.3921
-12 -14 -9 0.8240 -0.1950
-12 -14 -8 -1.4186 0.2503
-12 -14 -7 0.8481 -0.4176
-12 -14 -6 0.4014 -0.0696
-12 -14 -5 -0.8933 0.6849
-12 -14 -4 0.2631 -0.4423
-12 -14 -3 0.4951 -0.1858
-12 -14 -2 -0.3792 0.4406
-12 -14 -1 -0.5360 -0.4730
-12 -14 0 1.2225 0.2015
-12 -13 -14 -0.2432 0.1249
-12 -13 -13 -0.3273 0.2204
-12 -13 -12 0.3734 -0.1938
-12 -13 -11 0.1693 -0.0785
-12 -13 -10 -0.8274 0.1294
-12 -13 -9 0.7461 -0.0714
-12 -13 -8 0.4216 -0.1756
-12 -13 -7 -1.5073 0.9307
-12 -13 -6 1.1698 -1.3499
-12 -13 -5 0.1979 0.4294
-12 -13 -4 -1.1153 0.8932
-12 -13 -3 0.7806 -1.1701
-12 -13 -2 0.2653 0.5817
-12 -13 -1 -0.7228 0.1033
-12 -13 0 0.0898 -0.5349
-12 -12 -15 0.7091 -0.1774
-12 -12 -14 -0.0797 -0.7970
-12 -12 -13 -0.0109 0.9275
-12 -12 -12 -0.3029 -0.0231
-12 -12 -11 0.4595 -0.7147
-12 -12 -10 -0.1021 0.6983
-12 -12 -9 -0.6113 -0.2778
-12 -12 -8 0.7768 -0.1834
-12 -12 -7 0.0937 0.0852
-12 -12 -6 -1.0827 0.9037
-12 -12 -5 1.1308 -1.6367
-12 -12 -4 -0.2961 0.9427
-12 -12 -3 -0.6172 0.3880
-12 -12 -2 0.7648 -1.0069
-12 -12 -1 -0.1210 0.7747
-12 -12 0 -0.3050 -0.1384
-12 -11 -16 -0.7326 -0.0219
-12 -11 -15 -0.0410 0.9963
-12 -11 -14 0.3223 -0.8510
-12 -11 -13 -0.4970 -0.5749
-12 -11 -12 0.7721 1.4762
-12 -11 -11 -0.8149 -1.0589
-12 -11 -10 0.5810 0.3703
-12 -11 -9 -0.1028 -0.1635
-12 -11 -8 -0.5722 0.3474
-12 -11 -7 0.9372 -0.7361
-12 -11 -6 -0.6852 0.7714
-12 -11 -5 0.1794 0.0158
-12 -11 -4 0.2075 -0.8707
-12 -11 -3 -0.2514 0.8597
-12 -11 -2 -0.0235 -0.3283
-12 -11 -1 0.0151 -0.0101
-12 -11 0 0.3135 0.0214
-12 -10 -17 -0.4062 -0.3990
-12 -10 -16 0.8175 -0.2352
-12 -10 -15 -0.6383 0.0201
-12 -10 -14 0.6666 1.1167
-12 -10 -13 -0.8080 -1.4727
-12 -10 -12 0.3174 0.6568
-12 -10 -11 0.3827 -0.1419
-12 -10 -10 -0.5290 0.4349
-12 -10 -9 0.3495 -0.6897
-12 -10 -8 -0.2106 0.6723
-12 -10 -7 0.0793 -0.6321
-12 -10 -6 0.0251 0.3504
-12 -10 -5 -0.1149 0.1125
-12 -10 -4 0.1332 -0.2548
-12 -10 -3 0.0472 0.2003
-12 -10 -2 -0.0102 -0.3687
-12 -10 -1 -0.4049 0.5134
-12 -10 0 0.3189 -0.2454
-12 -9 -18 0.4429 0.4738
-12 -9 -17 -0.4175 0.1263
-12 -9 -16 -0.1338 -0.3791
-12 -9 -15 0.0022 0.0076
-12 -9 -14 0.5427 -0.0446
-12 -9 -13 -0.4161 0.4905
-12 -9 -12 0.1544 -0.2242
-12 -9 -11 -0.6137 -0.5414
-12 -9 -10 1.0520 0.6478
-12 -9 -9 -0.7732 -0.3292
-12 -9 -8 0.3295 0.4845
-12 -9 -7 -0.1841 -0.7732
-12 -9 -6 0.1996 0.6092
-12 -9 -5 -0.1334 -0.4277
-12 -9 -4 -0.1894 0.4912
-12 -9 -3 0.4569 -0.2879
-12 -9 -2 -0.3424 -0.1491
-12 -9 -1 0.4549 0.1303
-12 -9 0 -0.9643 0.3557
-12 -8 -19 -0.6673 -0.1019
-12 -8 -18 0.1998 -0.6839
-12 -8 -17 0.6641 1.1431
-12 -8 -16 -0.3219 -0.9111
-12 -8 -15 -0.8308 0.6192
-12 -8 -14 1.2255 -0.3148
-12 -8 -13 -1.0744 -0.4416
-12 -8 -12 1.1979 1.0316
-12 -8 -11 -0.9586 -0.6523
-12 -8 -10 0.0989 0.0530
-12 -8 -9 0.2372 -0.2349
-12 -8 -8 0.2683 0.6194
-12 -8 -7 -0.7228 -0.4270
-12 -8 -6 0.6710 0.2408
-12 -8 -5 -0.1453 -0.5152
-12 -8 -4 -0.6602 0.4457
-12 -8 -3 1.2293 0.2783
-12 -8 -2 -1.4007 -0.6496
-12 -8 -1 1.2514 0.2882
-12 -8 0 -0.3746 -0.0990
-12 -7 -20 0.5267 -0.0899
-12 -7 -19 0.3565 0.2889
-12 -7 -18 -1.2681 -0.2309
-12 -7 -17 0.6734 0.0747
-12 -7 -16 0.7470 -0.2082
-12 -7 -15 -1.1519 0.3354
-12 -7 -14 0.7033 -0.0693
-12 -7 -13 -0.5224 -0.0777
-12 -7 -12 0.3317 -0.3334
-12 -7 -11 0.0471 0.6426
-12 -7 -10 0.2961 -0.2861
-12 -7 -9 -1.1787 -0.1430
-12 -7 -8 1.3983 0.1287
-12 -7 -7 -0.9624 -0.2415
-12 -7 -6 0.4517 0.8231
-12 -7 -5 0.2382 -1.0354
-12 -7 -4 -0.8459 0.4404
-12 -7 -3 0.6942 -0.0204
-12 -7 -2 0.0663 0.3536
-12 -7 -1 -0.8247 -0.5579
-12 -7 0 1.1295 0.1718
-12 -6 -20 -0.7501 1.0839
-12 -6 -19 1.4169 -1.3674
-12 -6 -18 -1.1792 0.8646
-12 -6 -17 0.5067 0.1536
-12 -6 -16 -0.5224 -0.7794
-12 -6 -15 0.7504 0.7167
-12 -6 -14 -0.2290 -0.6033
-12 -6 -13 -0.3737 0.7153
-12 -6 -12 0.3323 -0.5553
-12 -6 -11 -0.2977 -0.0565
-12 -6 -10 0.4273 0.6178
-12 -6 -9 -0.0828 -0.7494
-12 -6 -8 -0.3009 0.6117
-12 -6 -7 0.1205 -0.4532
-12 -6 -6 -0.0915 0.1778
-12 -6 -5 0.4920 0.2540
-12 -6 -4 -0.4047 -0.3082
-12 -6 -3 -0.1638 -0.3585
-12 -6 -2 0.1536 1.0619
-12 -6 -1 0.6309 -1.1198
-12 -6 0 -1.4354 0.7577
-12 -5 -21 -0.6430 -0.6896
-12 -5 -20 0.0865 0.7684
-12 -5 -19 0.5225 -0.1697
-12 -5 -18 -0.7347 -0.6332
-12 -5 -17 0.7217 0.9616
-12 -5 -16 -0.3408 -0.9720
-12 -5 -15 -0.5080 1.1534
-12 -5 -14 0.9417 -1.1616
-12 -5 -13 -0.4663 0.4913
-12 -5 -12 0.0543 0.3958
-12 -5 -11 -0.2606 -0.7604
-12 -5 -10 0.4026 0.4549
-12 -5 -9 -0.3406 0.3246
-12 -5 -8 0.4516 -1.0788
-12 -5 -7 -0.3088 1.1302
-12 -5 -6 -0.1982 -0.4814
-12 -5 -5 0.1120 -0.2901
-12 -5 -4 0.6133 0.9864
-12 -5 -3 -0.7812 -1.5521
-12 -5 -2 0.1460 1.5612
-12 -5 -1 0.4022 -0.7782
-12 -5 0 -0.5113 -0.5262
-12 -4 -21 -0.5830 -1.1121
-12 -4 -20 -0.1589 1.4672
-12 -4 -19 0.2645 -1.3583
-12 -4 -18 0.1627 0.9673
-12 -4 -17 -0.4795 -0.3365
-12 -4 -16 0.4427 -0.2535
-12 -4 -15 -0.0472 0.0372
-12 -4 -14 -0.4680 0.9279
-12 -4 -13 0.4288 -1.4042
-12 -4 -12 0.2556 0.9352
-12 -4 -11 -0.6557 -0.4134
-12 -4 -10 0.3658 0.3302
-12 -4 -9 -0.0387 -0.5101
-12 -4 -8 0.0062 1.0369
-12 -4 -7 -0.0974 -1.5938
-12 -4 -6 0.4379 1.3167
-12 -4 -5 -0.9225 -0.4411
-12 -4 -4 0.9416 0.1148
-12 -4 -3 -0.4539 -0.3780
-12 -4 -2 -0.0110 0.3405
-12 -4 -1 0.3989 0.1128
-12 -4 0 -0.9113 -0.2419
-12 -3 -21 -0.1203 -0.4746
-12 -3 -20 0.1295 -0.0888
-12 -3 -19 -0.3149 0.8830
-12 -3 -18 -0.0016 -1.2698
-12 -3 -17 0.6274 0.8072
-12 -3 -16 -0.7926 0.4805
-12 -3 -15 0.4209 -1.5353
-12 -3 -14 0.0799 1.0675
-12 -3 -13 -0.5671 0.3381
-12 -3 -12 0.8954 -0.8034
-12 -3 -11 -0.8554 0.1207
-12 -3 -10 0.6541 0.3336
-12 -3 -9 -0.5447 -0.1638
-12 -3 -8 0.2978 -0.1520
-12 -3 -7 0.2232 0.6293
-12 -3 -6 -0.5795 -0.9722
-12 -3 -5 0.3270 0.3784
-12 -3 -4 0.3858 0.7307
-12 -3 -3 -0.9101 -1.0260
-12 -3 -2 0.7196 0.4560
-12 -3 -1 -0.0614 -0.1500
-12 -3 0 -0.3592 0.5895
-12 -2 -21 -0.0908 0.7668
-12 -2 -20 0.4934 -0.9632
-12 -2 -19 -0.6206 0.5164
-12 -2 -18 0.6264 0.5755
-12 -2 -17 -0.9471 -1.6108
-12 -2 -16 1.0447 1.5763
-12 -2 -15 -0.2333 -0.1414
-12 -2 -14 -0.6131 -1.3533
-12 -2 -13 0.2420 1.2455
-12 -2 -12 0.8587 -0.0590
-12 -2 -11 -1.4283 -0.3526
-12 -2 -10 1.3434 -0.1790
-12 -2 -9 -1.0846 0.4270
-12 -2 -8 0.7481 -0.1733
-12 -2 -7 -0.5698 -0.0267
-12 -2 -6 0.9622 0.1386
-12 -2 -5 -1.4848 -0.0809
-12 -2 -4 1.0975 -0.4741
-12 -2 -3 0.2464 1.0342
-12 -2 -2 -1.3134 -0.6982
-12 -2 -1 1.2054 -0.4099
-12 -2 0 -0.4921 1.3337
-12 -1 -21 -0.2866 0.8381
-12 -1 -20 0.1075 -0.7471
-12 -1 -19 -0.0545 0.1860
-12 -1 -17 -0.0254 -0.1151
-12 -1 -16 -0.8810 -0.6032
-12 -1 -15 1.0662 1.1312
-12 -1 -14 0.7505 -0.8816
-12 -1 -13 -2.9326 0.4551
-12 -1 -12 3.0098 -0.8050
-12 -1 -11 -1.3846 1.5561
-12 -1 -10 0.0992 -1.5760
-12 -1 -9 0.3745 0.8280
-12 -1 -8 -0.6189 -0.1508
-12 -1 -7 0.5780 -0.1672
-12 -1 -6 -0.3039 0.3366
-12 -1 -5 0.4595 -0.4211
-12 -1 -4 -0.9308 0.5225
-12 -1 -3 0.6749 -0.7663
-12 -1 -2 0.4885 0.8869
-12 -1 -1 -1.3803 -0.5421
-12 -1 0 1.1166 -0.1492
-12 0 1 0.6789 0.0178
-12 0 2 0.3704 0.0071
-12 0 3 -0.7698 -0.0252
-12 0 4 0.0676 0.0276
-12 0 5 0.7914 -0.0248
-12 0 6 -0.9014 0.0220
-12 0 7 0.5661 -0.0180
-12 0 8 -0.3187 0.0132
-12 0 9 0.0721 -0.0072
-12 0 10 -0.0638 0.0050
-12 0 11 0.8987 -0.0198
-12 0 12 -1.9475 0.0453
-12 0 13 1.6831 -0.0517
-12 1 1 0.3185 0.7591
-12 1 2 -0.1453 -1.1104
-12 1 3 0.7763 1.1362
-12 1 4 -1.1186 -0.8280
-12 1 5 0.5146 0.2007
-12 1 6 0.2433 0.4898
-12 1 7 -0.2834 -0.6499
-12 1 8 -0.0510 0.1140
-12 1 9 0.2533 0.3092
-12 1 10 -0.5626 0.0424
-12 1 11 0.8150 -0.6841
-12 1 12 -0.1725 0.9419
-12 1 13 -1.1772 -0.8619
-12 1 14 1.8866 0.6398
-12 1 15 -1.2302 -0.3624
-12 1 16 -0.4402 0.3092
-12 1 17 2.1755 -0.4147
-12 2 1 0.2550 1.4267
-12 2 2 -0.4744 -0.9026
-12 2 3 0.1860 0.2084
-12 2 4 0.8059 0.4082
-12 2 5 -1.3245 -0.8999
-12 2 6 0.5863 0.8560
-12 2 7 0.4126 -0.0716
-12 2 8 -0.4061 -0.4527
-12 2 9 -0.2474 -0.1984
-12 2 10 0.6089 1.1980
-12 2 11 -0.8300 -1.3937
-12 2 12 1.2159 0.9816
-12 2 13 -1.1761 -0.4468
-12 2 14 0.4126 -0.1533
-12 2 15 0.4666 0.4060
-12 2 16 -0.9358 -0.2134
-12 2 17 0.6434 0.4965
-12 2 18 0.6384 -1.3411
-12 2 19 -1.9261 1.3595
-12 3 1 -0.4520 -1.1394
-12 3 2 0.7144 1.0042
-12 3 3 -1.1673 -0.3779
-12 3 4 1.0262 0.1196
-12 3 5 -0.0344 -0.2530
-12 3 6 -0.6916 -0.0114
-12 3 7 0.0621 0.3630
-12 3 8 1.1535 0.2056
-12 3 9 -1.3630 -1.1500
-12 3 10 0.6196 1.2229
-12 3 11 -0.0829 -0.6276
-12 3 12 -0.1774 0.0455
-12 3 13 0.6025 0.5086
-12 3 14 -0.7622 -0.6187
-12 3 15 0.4328 -0.0570
-12 3 16 -0.1496 0.4247
-12 3 17 -0.1245 0.1547
-12 3 19 -0.5797 -0.6203
-12 3 20 -0.3206 1.0684
-12 4 1 1.3096 0.4368
-12 4 2 -1.2731 -1.3508
-12 4 3 0.9618 1.3836
-12 4 4 -0.6978 -0.5705
-12 4 5 0.3914 0.2744
-12 4 6 0.3285 -0.6921
-12 4 7 -1.1152 0.4824
-12 4 8 0.9870 0.4108
-12 4 9 -0.1240 -0.6476
-12 4 10 -0.1827 0.0811
-12 4 11 -0.1371 0.5669
-12 4 12 0.2064 -1.2651
-12 4 13 -0.3418 1.6960
-12 4 14 0.9502 -1.1891
-12 4 15 -0.9848 0.5076
-12 4 16 0.0993 -0.7070
-12 4 17 0.4526 0.9257
-12 4 20 -1.4839 -0.5009
-12 5 1 -0.5852 1.7316
-12 5 2 0.8900 -1.9637
-12 5 3 -1.1282 1.1060
-12 5 4 0.8944 -0.3831
-12 5 5 -0.5251 0.4247
-12 5 6 0.6263 -0.2584
-12 5 7 -0.7702 -0.3781
-12 5 8 0.3849 0.3786
-12 5 9 -0.0477 0.3372
-12 5 10 -0.0054 -0.8203
-12 5 11 0.4254 1.0362
-12 5 12 -0.7039 -1.1028
-12 5 13 0.0291 0.3650
-12 5 14 0.2921 0.8781
-12 5 15 0.8051 -1.3063
-12 5 16 -1.6750 0.9043
-12 5 17 1.2087 -0.6185
-12 6 1 1.6216 0.0950
-12 6 2 -1.2120 1.0077
-12 6 3 0.8339 -1.7974
-12 6 4 -0.7231 1.4344
-12 6 5 0.3149 -0.5913
-12 6 6 0.1931 0.1679
-12 6 7 0.0594 0.1140
-12 6 8 -0.5745 -0.4246
-12 6 9 0.4894 0.3796
-12 6 10 -0.3722 -0.3250
-12 6 11 0.3644 0.6573
-12 6 12 0.2901 -0.5873
-12 6 13 -0.5534 -0.2910
-12 6 14 -0.9438 0.8272
-12 6 15 2.4658 -0.2443
-12 6 16 -2.0276 -0.6852
-12 7 1 0.6799 0.0693
-12 7 2 0.0111 -0.0423
-12 7 3 -0.1014 0.4424
-12 7 4 -0.0366 -0.9866
-12 7 5 -0.1296 0.8227
-12 7 6 0.0686 -0.2358
-12 7 7 0.1348 0.0321
-12 7 8 0.1870 -0.2352
-12 7 9 -0.2866 0.5373
-12 7 10 -0.3672 -0.6880
-12 7 11 0.5331 0.1473
-12 7 12 -0.2239 1.1417
-12 7 13 0.9946 -1.9695
-12 7 14 -2.0120 1.2608
-12 7 15 1.2760 0.2899
-12 8 1 -0.9012 -0.4224
-12 8 2 1.2761 0.5929
-12 8 3 -0.8814 -0.4942
-12 8 4 0.9013 0.6089
-12 8 5 -1.0157 -0.7111
-12 8 6 0.5677 0.1977
-12 8 7 -0.1408 0.5870
-12 8 8 -0.2085 -0.7018
-12 8 9 0.7781 -0.0046
-12 8 10 -0.5449 0.8118
-12 8 11 -0.5324 -1.1173
-12 8 12 0.4708 0.7614
-12 8 13 0.7433 0.1939
-12 8 14 -0.9050 -1.1710
-12 9 1 -0.7747 -0.6586
-12 9 2 -0.0239 0.5509
-12 9 3 0.0101 -0.2645
-12 9 4 0.4180 -0.0973
-12 9 5 0.0632 0.5363
-12 9 6 -0.7828 -0.7404
-12 9 7 0.7633 0.2819
-12 9 8 -0.4527 0.4932
-12 9 9 -0.0507 -0.5116
-12 9 10 0.7194 -0.3886
-12 9 11 -0.3715 0.9673
-12 9 12 -0.8717 -0.5518
-12 9 13 1.0444 -0.1228
-12 9 14 -0.0464 0.6279
-12 9 15 -0.3756 -1.2427
-12 10 1 0.2607 0.3521
-12 10 2 -0.0723 -0.9973
-12 10 3 -0.5093 1.2834
-12 10 4 0.0155 -0.9034
-12 10 5 0.8514 0.1977
-12 10 6 -0.6821 0.2706
-12 10 7 0.1280 -0.2754
-12 10 8 -0.0287 -0.3440
-12 10 9 0.0066 1.2219
-12 10 10 -0.0702 -1.1035
-12 10 11 0.2752 -0.2500
-12 10 12 0.0843 1.1750
-12 10 13 -0.7425 -0.8061
-12 10 14 0.6259 0.2872
-12 10 15 -0.0412 -0.2022
-12 11 1 0.0176 0.2047
-12 11 2 0.6679 -0.2488
-12 11 3 -0.4179 -0.3549
-12 11 4 -0.3955 0.9648
-12 11 5 0.4552 -0.6421
-12 11 6 -0.1837 -0.2134
-12 11 7 0.3828 0.7854
-12 11 8 -0.4527 -0.9407
-12 11 9 0.0416 0.4343
-12 11 10 0.2838 0.6648
-12 11 11 -0.3167 -1.0692
-12 11 12 0.0570 0.2551
-12 11 13 0.4538 0.3585
-12 11 14 -0.5561 -0.0524
-12 11 15 0.1315 -0.1348
-12 12 1 0.1486 0.2997
-12 12 2 -0.2817 0.0578
-12 12 3 0.8291 -0.6520
-12 12 4 -0.9291 0.4126
-12 12 5 0.6373 0.2141
-12 12 6 -0.5087 -0.2319
-12 12 7 0.2532 -0.0678
-12 12 8 0.2758 0.2725
-12 12 9 -0.4912 -0.5834
-12 12 10 0.2135 0.5406
-12 12 11 0.1958 0.2474
-12 12 12 -0.3516 -0.8112
-12 12 13 -0.0854 0.5951
-12 12 14 0.6856 -0.4730
-12 12 15 -0.4513 0.7154
-12 13 1 -0.6698 0.3128
-12 13 2 0.7515 0.3451
-12 13 3 -0.5108 -0.4828
-12 13 4 0.3315 0.1429
-12 13 5 -0.1174 -0.1231
-12 13 6 -0.0283 0.2160
-12 13 7 0.0170 -0.0155
-12 13 8 -0.0712 -0.0686
-12 13 9 0.2209 0.0939
-12 13 10 -0.3247 -0.5057
-12 13 11 0.3015 0.7505
-12 13 12 -0.0054 -0.3583
-12 13 13 -0.3084 0.0239
-12 13 14 0.0493 -0.0460
-12 13 15 0.4168 -0.0843
-12 14 1 -0.9798 -0.5660
-12 14 2 0.2100 1.0992
-12 14 3 0.4446 -0.9218
-12 14 4 -0.8245 0.5967
-12 14 5 0.9122 -0.3627
-12 14 6 -0.6755 0.0196
-12 14 7 0.2533 0.2052
-12 14 8 0.1352 -0.3073
-12 14 9 -0.2667 0.5800
-12 14 10 0.1096 -0.6222
-12 14 11 -0.0006 0.1594
-12 14 12 0.0369 0.0812
-12 14 13 0.1438 0.1861
-12 15 1 0.3920 -0.4610
-12 15 2 -0.6572 0.2594
-12 15 3 0.6591 0.1407
-12 15 4 -0.3867 -0.2787
-12 15 5 -0.1138 0.3818
-12 15 6 0.5548 -0.5359
-12 15 7 -0.6367 0.6094
-12 15 8 0.3059 -0.5701
-12 15 9 0.1726 0.1957
-12 15 10 -0.3649 0.4063
-12 15 11 0.2222 -0.4890
-12 16 1 -0.2081 -0.0383
-12 16 2 0.2237 0.0283
-12 16 3 -0.2799 -0.2306
-12 16 4 0.4174 0.3286
-12 16 5 -0.3493 -0.1995
-12 16 6 0.0001 0.1449
-12 16 7 0.3495 -0.2695
-12 16 8 -0.4597 0.4850
-12 17 1 -0.1221 -0.5622
-12 17 2 0.1258 0.6881
-12 17 3 -0.1934 -0.4455
-11 -18 -1 -0.5891 0.3400
-11 -18 0 0.3681 -0.1633
-11 -17 -7 -0.4417 -0.1818
-11 -17 -6 0.3810 0.1840
-11 -17 -5 -0.1670 -0.1617
-11 -17 -4 0.2772 0.2655
-11 -17 -3 -0.7289 -0.0408
-11 -17 -2 0.6747 -0.3274
-11 -17 -1 0.1668 0.1031
-11 -17 0 -0.8602 0.3648
-11 -16 -10 0.7669 -0.5457
-11 -16 -9 -0.6067 0.3653
-11 -16 -8 0.1776 0.1506
-11 -16 -7 -0.0213 -0.2841
-11 -16 -6 0.0556 0.0927
-11 -16 -5 -0.2630 -0.0260
-11 -16 -4 0.4478 -0.1306
-11 -16 -3 -0.0130 0.2906
-11 -16 -2 -0.9351 0.0768
-11 -16 -1 1.3085 -0.4333
-11 -16 0 -0.5313 -0.0154
-11 -15 -12 0.4405 -0.4627
-11 -15 -11 -0.8205 0.4435
-11 -15 -10 0.3163 0.3099
-11 -15 -9 0.2141 -1.1719
-11 -15 -8 -0.1626 0.9797
-11 -15 -7 -0.0695 -0.0334
-11 -15 -6 0.2364 -0.5100
-11 -15 -5 -0.3551 0.6360
-11 -15 -4 0.1517 -0.6847
-11 -15 -3 0.3380 0.3918
-11 -15 -2 -0.4636 -0.1402
-11 -15 -1 -0.0981 0.5590
-11 -15 0 0.8112 -0.9020
-11 -14 -14 -0.1913 0.0203
-11 -14 -13 0.0146 0.2435
-11 -14 -12 0.1714 -0.1692
-11 -14 -11 0.0764 -0.3771
-11 -14 -10 -0.3235 0.6849
-11 -14 -9 0.3061 0.1137
-11 -14 -8 -0.3434 -1.2661
-11 -14 -7 0.3317 1.3803
-11 -14 -6 -0.0141 -0.7838
-11 -14 -5 -0.2136 0.4132
-11 -14 -4 0.0144 0.0194
-11 -14 -3 0.2407 -0.6356
-11 -14 -2 -0.0796 0.7713
-11 -14 -1 -0.4547 -0.6276
-11 -14 0 0.7447 0.7007
-11 -13 -15 0.2252 -0.2128
-11 -13 -14 -0.5901 0.1228
-11 -13 -13 0.3955 0.0603
-11 -13 -12 -0.2224 -0.1538
-11 -13 -11 0.2058 0.1208
-11 -13 -10 -0.1308 -0.3302
-11 -13 -9 -0.0370 0.4816
-11 -13 -8 0.4512 0.0637
-11 -13 -7 -1.0063 -0.6606
-11 -13 -6 1.0158 0.4846
-11 -13 -5 -0.2770 -0.2843
-11 -13 -4 -0.4847 0.6364
-11 -13 -3 0.5845 -0.6448
-11 -13 -2 -0.0402 -0.0286
-11 -13 -1 -0.3624 0.6376
-11 -13 0 -0.2579 -0.9528
-11 -12 -17 -0.0996 -0.5678
-11 -12 -16 -0.5915 0.7000
-11 -12 -15 0.9022 -0.7278
-11 -12 -14 -0.4178 0.1967
-11 -12 -13 -0.0220 0.4241
-11 -12 -12 0.1275 -0.2923
-11 -12 -11 -0.3507 -0.2270
-11 -12 -10 0.7161 0.4276
-11 -12 -9 -0.9228 -0.4751
-11 -12 -8 0.7037 0.4110
-11 -12 -7 0.1222 -0.0235
-11 -12 -6 -1.0982 -0.0617
-11 -12 -5 1.3634 -0.4658
-11 -12 -4 -0.7094 0.5186
-11 -12 -3 -0.3587 0.3381
-11 -12 -2 1.0072 -0.9777
-11 -12 -1 -0.5249 0.7605
-11 -12 0 -0.4699 -0.0600
-11 -11 -18 0.3559 -0.1094
-11 -11 -17 -0.0226 0.0065
-11 -11 -16 0.0873 0.2474
-11 -11 -15 -0.6391 0.0872
-11 -11 -14 0.7185 -0.5254
-11 -11 -13 -0.4181 0.0025
-11 -11 -12 0.5774 0.8216
-11 -11 -11 -0.9258 -0.6847
-11 -11 -10 0.7428 0.0687
-11 -11 -9 -0.1284 0.0731
-11 -11 -8 -0.4560 0.0158
-11 -11 -7 0.6404 -0.0806
-11 -11 -6 -0.2525 0.2626
-11 -11 -5 -0.3927 -0.0763
-11 -11 -4 0.8711 -0.6650
-11 -11 -3 -0.8905 0.9772
-11 -11 -2 0.1256 -0.4084
-11 -11 -1 0.8671 -0.2417
-11 -11 0 -0.7439 0.3811
-11 -10 -19 -0.0432 0.0269
-11 -10 -18 0.0692 0.1859
-11 -10 -17 -0.5320 -0.6724
-11 -10 -16 0.9678 0.5345
-11 -10 -15 -0.4634 -0.0776
-11 -10 -14 -0.2278 0.2990
-11 -10 -13 -0.0882 -0.5581
-11 -10 -12 0.6994 -0.1621
-11 -10 -11 -0.5316 0.8401
-11 -10 -10 0.0698 -0.3276
-11 -10 -9 -0.0029 -0.4029
-11 -10 -8 0.1801 0.3619
-11 -10 -7 -0.4097 -0.1610
-11 -10 -6 0.6849 0.1653
-11 -10 -5 -0.9459 0.0345
-11 -10 -4 0.9616 -0.1654
-11 -10 -3 -0.2551 -0.1701
-11 -10 -2 -0.8561 0.3840
-11 -10 -1 0.9962 -0.0234
-11 -10 0 -0.0774 -0.3890
-11 -9 -20 -0.0667 -0.0027
-11 -9 -19 -0.1242 0.1589
-11 -9 -18 0.6489 -0.0043
-11 -9 -17 -0.6969 0.2432
-11 -9 -16 -0.3326 -0.7374
-11 -9 -15 1.0358 0.7381
-11 -9 -14 -0.1143 -0.7143
-11 -9 -13 -1.1348 1.2156
-11 -9 -12 1.2178 -1.1183
-11 -9 -11 -0.7791 -0.1701
-11 -9 -10 0.5697 0.9634
-11 -9 -9 -0.2490 -0.2567
-11 -9 -8 -0.0773 -0.5122
-11 -9 -7 -0.0925 0.3903
-11 -9 -6 0.4821 -0.2160
-11 -9 -5 -0.3878 0.2229
-11 -9 -4 -0.5733 0.2785
-11 -9 -3 1.8636 -0.8979
-11 -9 -2 -2.0783 0.7089
-11 -9 -1 0.9756 -0.0674
-11 -9 0 -0.0514 -0.1299
-11 -8 -20 0.1581 -0.2023
-11 -8 -19 -0.6505 0.0670
-11 -8 -18 0.4649 0.0200
-11 -8 -17 0.7628 0.1149
-11 -8 -16 -1.3711 -0.1861
-11 -8 -15 0.1847 0.4936
-11 -8 -14 1.1661 -1.0645
-11 -8 -13 -1.0822 0.8183
-11 -8 -12 0.4091 0.3403
-11 -8 -11 -0.0408 -0.6425
-11 -8 -10 -0.3107 -0.4671
-11 -8 -9 0.2894 1.1746
-11 -8 -8 0.6082 -0.6255
-11 -8 -7 -1.4568 0.1183
-11 -8 -6 1.2871 -0.1559
-11 -8 -5 -0.3871 -0.1971
-11 -8 -4 -0.4872 0.7465
-11 -8 -3 0.6201 -0.3309
-11 -8 -2 0.0784 -0.6521
-11 -8 -1 -0.6266 0.8210
-11 -8 0 0.6193 -0.2962
-11 -7 -21 -0.4613 0.1865
-11 -7 -20 0.9886 0.0332
-11 -7 -19 -0.6043 -0.5879
-11 -7 -18 -0.8540 1.0278
-11 -7 -17 1.7074 -1.0261
-11 -7 -16 -0.8737 0.2886
-11 -7 -15 -0.1475 0.7452
-11 -7 -14 -0.0000 -0.9291
-11 -7 -13 0.3621 0.2758
-11 -7 -12 -0.1370 -0.1816
-11 -7 -11 -0.1262 0.8773
-11 -7 -10 0.5108 -0.9343
-11 -7 -9 -1.2661 0.0096
-11 -7 -8 1.3012 0.5425
-11 -7 -7 -0.1490 -0.3017
-11 -7 -6 -0.8840 0.3270
-11 -7 -5 1.0301 -0.7991
-11 -7 -4 -0.6850 0.8039
-11 -7 -3 0.0297 -0.5275
-11 -7 -2 0.6735 0.9962
-11 -7 -1 -0.8845 -1.7638
-11 -7 0 0.6327 1.4693
-11 -6 -21 -0.5884 0.6068
-11 -6 -20 0.2553 0.4901
-11 -6 -19 0.7572 -1.5610
-11 -6 -18 -1.3598 1.6405
-11 -6 -17 0.8905 -0.5027
-11 -6 -16 -0.4378 -0.8930
-11 -6 -15 0.7831 1.3153
-11 -6 -14 -0.8980 -0.8921
-11 -6 -13 0.2374 0.7359
-11 -6 -12 0.2581 -0.9823
-11 -6 -11 -0.3409 0.7747
-11 -6 -10 0.3974 -0.0577
-11 -6 -9 0.1229 -0.2730
-11 -6 -8 -1.1721 -0.0475
-11 -6 -7 1.2569 0.3288
-11 -6 -6 -0.1658 -0.2219
-11 -6 -5 -0.6792 0.1368
-11 -6 -4 0.9544 -0.1804
-11 -6 -3 -1.1917 -0.0737
-11 -6 -2 0.9809 0.4339
-11 -5 -22 0.7165 -0.5252
-11 -5 -21 -1.2622 -0.5207
-11 -5 -20 1.3398 1.3201
-11 -5 -19 -1.0198 -1.1173
-11 -5 -18 0.7353 0.1326
-11 -5 -17 -0.3363 0.5672
-11 -5 -16 -0.2639 -0.3277
-11 -5 -15 0.3406 -0.2329
-11 -5 -14 0.2151 0.2824
-11 -5 -13 -0.4104 -0.0190
-11 -5 -12 0.1324 0.0124
-11 -5 -11 -0.1987 -0.2021
-11 -5 -10 0.4626 0.2380
-11 -5 -9 -0.5239 -0.0128
-11 -5 -8 0.9378 -0.3353
-11 -5 -7 -1.5610 0.4731
-11 -5 -6 1.2807 -0.2404
-11 -5 -5 -0.4093 -0.0480
-11 -4 -22 0.6704 0.0833
-11 -4 -21 -0.7269 -0.2540
-11 -4 -20 0.1797 0.2376
-11 -4 -19 0.3329 -0.2046
-11 -4 -18 -0.3814 0.4450
-11 -4 -17 0.2407 -0.8828
-11 -4 -16 -0.1031 1.0003
-11 -4 -15 0.0613 -0.6903
-11 -4 -14 -0.4394 0.4082
-11 -4 -13 0.9493 -0.1672
-11 -4 -12 -0.7324 -0.3637
-11 -4 -11 -0.0550 0.8351
-11 -4 -10 0.4449 -0.7448
-11 -4 -9 -0.2874 0.3437
-11 -4 -8 -0.0885 0.1438
-11 -4 -7 0.6645 -0.8468
-11 -4 -6 -0.9291 1.2592
-11 -4 -5 0.1818 -0.7550
-11 -4 -4 0.9822 -0.0710
-11 -4 -3 -1.4398 0.3154
-11 -4 -2 1.1732 -0.1740
-11 -4 -1 -0.7202 0.1674
-11 -4 0 0.2322 -0.0732
-11 -3 -22 -0.0291 -0.5372
-11 -3 -21 -0.0844 0.5956
-11 -3 -20 0.3747 -0.6070
-11 -3 -19 -0.9716 0.7439
-11 -3 -18 1.2724 -0.8058
-11 -3 -17 -0.8817 0.5531
-11 -3 -16 0.2240 0.1025
-11 -3 -15 0.3217 -0.8340
-11 -3 -14 -0.6818 0.7412
-11 -3 -13 0.5026 0.4615
-11 -3 -12 0.3290 -1.4878
-11 -3 -11 -1.0786 1.2465
-11 -3 -10 1.1430 -0.5312
-11 -3 -9 -0.8067 0.3777
-11 -3 -8 0.5618 -0.5272
-11 -3 -7 -0.5648 0.7450
-11 -3 -6 0.6893 -1.3363
-11 -3 -5 -0.5909 1.7932
-11 -3 -4 0.1259 -1.3169
-11 -3 -3 0.3661 0.4289
-11 -3 -2 -0.5681 -0.0742
-11 -3 -1 0.4214 0.0198
-11 -3 0 0.1034 0.4844
-11 -2 -23 0.0648 0.8191
-11 -2 -22 0.1060 -0.7209
-11 -2 -21 -0.1613 0.6105
-11 -2 -20 0.1672 -0.7293
-11 -2 -19 -0.0588 0.5986
-11 -2 -18 -0.1510 0.1567
-11 -2 -17 0.0874 -1.1399
-11 -2 -16 0.1526 1.4352
-11 -2 -15 0.1176 -0.3603
-11 -2 -14 -0.6838 -1.5224
-11 -2 -13 0.4656 2.4680
-11 -2 -12 0.4260 -1.6997
-11 -2 -11 -0.6550 0.6190
-11 -2 -10 -0.0609 -0.5283
-11 -2 -9 0.5934 0.7404
-11 -2 -8 -0.3517 -0.3422
-11 -2 -7 -0.0665 -0.2461
-11 -2 -6 0.1576 0.5480
-11 -2 -5 -0.1674 -0.7118
-11 -2 -4 0.3228 0.5327
-11 -2 -3 -0.3772 0.2625
-11 -2 -2 0.2666 -1.0317
-11 -2 -1 -0.3707 0.9541
-11 -2 0 0.6949 -0.1644
-11 -1 -23 -0.1101 -0.6591
-11 -1 -22 0.0031 0.6450
-11 -1 -21 0.4574 -0.1896
-11 -1 -20 -0.6599 -0.2165
-11 -1 -18 0.2820 -0.0756
-11 -1 -17 -0.6641 0.2835
-11 -1 -16 0.1374 -0.9076
-11 -1 -15 0.6251 1.3916
-11 -1 -14 -0.0722 -1.0178
-11 -1 -13 -1.4144 -0.0376
-11 -1 -12 1.5076 0.5762
-11 -1 -11 0.2717 -0.0055
-11 -1 -10 -1.6040 -0.7353
-11 -1 -9 1.1037 0.7202
-11 -1 -8 -0.1078 -0.3391
-11 -1 -7 0.0034 0.2631
-11 -1 -6 -0.3976 -0.4160
-11 -1 -5 0.5952 0.5371
-11 -1 -4 -0.7368 -0.5754
-11 -1 -3 0.8582 0.3635
-11 -1 -2 -0.4733 0.1858
-11 -1 -1 -0.4033 -0.7176
-11 -1 0 1.0533 0.7900
-11 0 1 0.7222 0.0004
-11 0 2 -1.1654 0.0137
-11 0 3 1.3487 -0.0358
-11 0 4 -1.3191 0.0458
-11 0 5 0.9712 -0.0416
-11 0 6 -0.2886 0.0317
-11 0 7 -0.3293 -0.0172
-11 0 8 0.2279 0.0018
-11 0 9 0.5253 0.0050
-11 0 10 -0.9099 0.0024
-11 0 11 0.4147 -0.0267
-11 0 12 0.2910 0.0607
-11 0 13 -0.6801 -0.0777
-11 0 14 0.9766 0.0587
-11 0 15 -1.3031 -0.0237
-11 0 16 1.4394 0.0050
-11 0 17 -1.0563 -0.0033
-11 0 18 -0.0849 -0.0014
-11 0 19 1.1444 0.0138
-11 0 20 -0.4899 -0.0217
-11 1 1 1.1388 -0.3335
-11 1 2 -0.9451 -0.3995
-11 1 3 0.7191 0.9402
-11 1 4 -0.2982 -0.9135
-11 1 5 -0.3655 0.3555
-11 1 6 0.8369 0.3374
-11 1 7 -0.5415 -0.6568
-11 1 8 -0.2878 0.3349
-11 1 9 0.4982 0.2103
-11 1 10 0.3910 -0.2289
-11 1 11 -1.3461 -0.2967
-11 1 12 1.4325 0.6962
-11 1 13 -0.9585 -0.6523
-11 1 14 0.4238 0.2686
-11 1 15 0.1631 0.3908
-11 1 16 -0.8342 -0.9767
-11 1 17 1.5438 0.9910
-11 1 18 -1.8671 -0.7160
-11 1 19 0.9686 0.7769
-11 1 20 0.7305 -0.8704
-11 1 21 -1.2496 0.3762
-11 2 1 -0.7282 0.5203
-11 2 2 0.3805 -0.5380
-11 2 3 -0.2904 -0.0546
-11 2 4 0.7207 0.6532
-11 2 5 -1.0495 -0.8170
-11 2 6 0.5728 0.5404
-11 2 7 0.3627 0.0833
-11 2 8 -0.4338 -0.6546
-11 2 9 -0.8195 0.4626
-11 2 10 1.9462 0.4030
-11 2 11 -1.6175 -0.9820
-11 2 12 0.5067 0.9058
-11 2 13 0.1772 -0.4653
-11 2 14 -0.3171 -0.3113
-11 2 15 0.1687 1.0482
-11 2 16 0.1630 -0.8754
-11 2 17 -0.4822 0.1291
-11 2 18 0.9377 -0.0879
-11 2 19 -1.6275 0.5792
-11 2 20 1.6502 -0.4629
-11 2 21 -0.5016 0.0788
-11 2 22 -0.5534 -0.4796
-11 3 1 0.6975 -1.3735
-11 3 2 -0.8062 1.7794
-11 3 3 0.4030 -1.0986
-11 3 4 -0.2019 -0.1171
-11 3 5 0.6174 0.7493
-11 3 6 -1.1183 -0.6878
-11 3 7 0.6842 0.5849
-11 3 8 0.7980 -0.4210
-11 3 9 -1.7849 -0.0155
-11 3 10 1.0224 0.2160
-11 3 11 0.4366 0.0941
-11 3 12 -1.0245 -0.6118
-11 3 13 0.9156 1.3468
-11 3 14 -0.7149 -1.9533
-11 3 15 0.2917 1.3102
-11 3 16 0.0357 0.3273
-11 3 17 0.2321 -1.0756
-11 3 18 -0.5942 0.6014
-11 3 20 -1.1682 0.7054
-11 3 21 1.6166 -0.3865
-11 3 22 -1.2021 -0.2436
-11 4 1 0.2754 0.6456
-11 4 2 -0.7497 -1.8988
-11 4 3 1.1075 2.6629
-11 4 4 -1.0584 -1.9950
-11 4 5 0.4704 0.6380
-11 4 6 0.4269 -0.2025
-11 4 7 -1.2783 0.6876
-11 4 8 1.3706 -0.8732
-11 4 9 -0.2524 0.5695
-11 4 10 -0.9467 -0.3454
-11 4 11 0.9027 0.3434
-11 4 12 -0.2314 -0.6869
-11 4 13 -0.1986 1.1753
-11 4 14 0.8735 -0.7150
-11 4 15 -1.4697 -0.7466
-11 4 16 0.6584 1.3564
-11 4 17 0.9301 -0.4047
-11 4 18 -1.5169 -0.5055
-11 4 21 0.6503 1.0394
-11 4 22 0.0949 -0.8717
-11 5 1 0.6171 -0.3887
-11 5 2 -0.6586 0.4249
-11 5 3 0.0115 -0.8679
-11 5 4 0.7952 1.3054
-11 5 5 -0.8212 -0.8415
-11 5 6 0.2041 -0.1279
-11 5 7 0.3021 0.2943
-11 5 8 -0.7172 0.2800
-11 5 9 0.9754 -0.5006
-11 5 10 -0.6029 0.1437
-11 5 11 0.2253 0.4269
-11 5 12 -0.4811 -0.8799
-11 5 13 0.3876 0.4133
-11 5 14 0.1033 1.1849
-11 5 15 0.7822 -2.3328
-11 5 16 -2.5627 1.7967
-11 5 17 2.4935 -0.6181
-11 5 18 -0.5572 0.0872
-11 6 1 2.0711 -0.6855
-11 6 2 -1.8470 0.4458
-11 6 3 1.1077 -0.3331
-11 6 4 -0.8081 0.1355
-11 6 5 0.8617 0.3131
-11 6 6 -0.3851 -0.4648
-11 6 7 -0.1993 0.2619
-11 6 8 0.0690 -0.2675
-11 6 9 0.1844 0.3993
-11 6 10 -0.1748 -0.2465
-11 6 11 0.3166 -0.0567
-11 6 12 -0.0175 0.5240
-11 6 13 -0.7985 -1.3874
-11 6 14 0.2218 1.9054
-11 6 15 1.6812 -1.0557
-11 6 16 -1.8319 -0.5693
-11 6 17 -0.1959 1.3831
-11 6 18 1.2925 -0.8836
-11 7 1 0.0365 -0.3199
-11 7 2 0.8847 -0.3805
-11 7 3 -1.3802 0.5117
-11 7 4 1.0855 -0.7252
-11 7 5 -0.8851 0.8500
-11 7 6 0.8804 -0.4344
-11 7 7 -0.3518 -0.2133
-11 7 8 -0.0811 0.6248
-11 7 9 -0.1961 -0.7547
-11 7 10 0.2592 0.6310
-11 7 11 -0.0016 -0.4182
-11 7 12 0.1368 0.5568
-11 7 13 0.2736 -0.9780
-11 7 14 -1.5006 0.8690
-11 7 15 1.1341 -0.0029
-11 7 16 1.2610 -0.5620
-11 7 17 -2.4323 -0.0773
-11 8 1 -0.7830 -0.1969
-11 8 2 0.9196 0.5293
-11 8 3 -0.3648 -0.5134
-11 8 4 0.0023 0.1832
-11 8 5 -0.4231 -0.1090
-11 8 6 0.5383 0.1805
-11 8 7 -0.1240 0.1118
-11 8 8 -0.0436 -0.5963
-11 8 9 0.3342 0.6550
-11 8 10 -0.7983 -0.2636
-11 8 11 0.3581 -0.1206
-11 8 12 0.4362 0.3247
-11 8 13 -0.3399 -0.2753
-11 8 14 0.4578 -0.1904
-11 8 15 -1.5147 0.5280
-11 8 16 1.4294 0.2496
-11 9 1 0.2418 -0.0308
-11 9 2 -0.7329 -0.0878
-11 9 3 0.8897 0.6059
-11 9 4 -0.1107 -1.0686
-11 9 5 -0.1653 1.1380
-11 9 6 -0.7222 -0.9560
-11 9 7 1.2626 0.6125
-11 9 8 -0.9092 0.0692
-11 9 9 0.3431 -0.6455
-11 9 10 0.5035 0.2632
-11 9 11 -1.2074 0.6543
-11 9 12 0.7500 -0.8178
-11 9 13 0.0129 0.2341
-11 9 14 0.1150 0.2729
-11 9 15 -0.0707 -0.8492
-11 10 1 -0.4269 -0.2477
-11 10 2 0.4025 -0.4972
-11 10 3 -0.6364 1.2926
-11 10 4 0.3220 -1.2460
-11 10 5 0.9253 0.3047
-11 10 6 -1.3407 0.5603
-11 10 7 0.3301 -0.8033
-11 10 8 0.4693 0.4607
-11 10 9 -0.3866 0.5346
-11 10 10 -0.0016 -1.4164
-11 10 11 0.5133 0.8087
-11 10 12 -0.6887 0.7629
-11 10 13 0.1264 -1.3622
-11 10 14 0.2521 0.8680
-11 10 15 -0.0082 -0.5025
-11 11 1 0.2898 -0.0596
-11 11 2 -0.7432 -0.3246
-11 11 3 0.6480 -0.0518
-11 11 4 -0.7564 1.1856
-11 11 5 0.4111 -1.6698
-11 11 6 0.5385 0.9328
-11 11 7 -0.6233 -0.0149
-11 11 8 -0.4166 -0.5298
-11 11 9 1.1256 0.7293
-11 11 10 -0.8898 -0.0922
-11 11 11 0.2236 -0.9457
-11 11 12 0.2708 0.8222
-11 11 13 -0.0964 0.3333
-11 11 14 -0.3303 -0.8938
-11 11 15 -0.0035 0.6862
-11 11 16 0.5896 -0.4710
-11 12 1 0.4632 0.6938
-11 12 2 0.4860 -0.8224
-11 12 3 -0.9788 0.0496
-11 12 4 0.8015 0.5135
-11 12 5 -0.5028 -0.2285
-11 12 6 -0.1503 0.1005
-11 12 7 1.0474 -0.4432
-11 12 8 -1.2129 0.4175
-11 12 9 0.4909 -0.2131
-11 12 10 0.2501 0.3414
-11 12 11 -0.3849 -0.1125
-11 12 12 -0.0381 -0.6136
-11 12 13 0.2685 0.8227
-11 12 14 0.3440 -0.4991
-11 12 15 -0.9520 0.3259
-11 12 16 0.4169 -0.0343
-11 13 1 -1.4365 0.8936
-11 13 2 1.7269 -0.0889
-11 13 3 -0.9181 -0.8414
-11 13 4 0.1066 1.0108
-11 13 5 0.2614 -0.8707
-11 13 6 -0.4808 0.7897
-11 13 7 0.5387 -0.2019
-11 13 8 -0.3373 -0.5411
-11 13 9 0.0781 0.5447
-11 13 10 -0.0172 -0.2910
-11 13 11 0.2511 0.4021
-11 13 12 -0.4368 -0.3719
-11 13 13 0.1669 0.1063
-11 13 14 0.0482 -0.0447
-11 13 15 0.4472 -0.1409
-11 13 16 -0.9682 0.5339
-11 14 1 -0.2084 0.4311
-11 14 2 -0.7153 0.2830
-11 14 3 0.9675 -0.5168
-11 14 4 -0.4520 0.2017
-11 14 5 0.0428 0.0477
-11 14 6 -0.1205 -0.3122
-11 14 7 0.2272 0.5412
-11 14 8 0.0233 -0.3009
-11 14 9 -0.3661 -0.0180
-11 14 10 0.2861 -0.0331
-11 14 11 0.1310 -0.0056
-11 14 12 -0.3296 0.1826
-11 14 13 0.3320 -0.0028
-11 14 14 -0.5225 -0.1990
-11 14 15 0.6154 0.0645
-11 15 1 0.8715 0.4664
-11 15 2 -0.0773 -0.0615
-11 15 3 -0.8699 0.1763
-11 15 4 1.1155 -0.1945
-11 15 5 -0.6679 -0.0055
-11 15 6 0.2452 0.0728
-11 15 7 -0.2373 -0.0986
-11 15 8 0.2809 0.1306
-11 15 9 0.0909 -0.1508
-11 15 10 -0.6744 0.4183
-11 15 11 0.8917 -0.6576
-11 15 12 -0.7070 0.3109
-11 15 13 0.4807 0.1510
-11 16 1 -0.6448 -0.6086
-11 16 2 1.1615 0.5664
-11 16 3 -0.8031 -0.3130
-11 16 4 0.1357 0.1854
-11 16 5 0.2910 0.0354
-11 16 6 -0.4161 -0.1989
-11 16 7 0.4906 0.0657
-11 16 8 -0.6525 0.2194
-11 16 9 0.7389 -0.4763
-11 16 10 -0.5634 0.4060
-11 16 11 0.2621 0.1818
-11 17 1 -0.6711 -0.2404
-11 17 2 0.0204 -0.2707
-11 17 3 0.3639 0.5855
-11 17 4 -0.3648 -0.6046
-11 17 5 0.2397 0.2963
-11 17 6 -0.1204 0.2068
-11 17 7 0.0176 -0.4466
-11 17 8 0.0457 0.3012
-11 18 2 -0.2159 -0.7346
-10 -18 -6 -0.1458 0.1420
-10 -18 -5 0.0536 0.0556
-10 -18 -4 0.0844 -0.4093
-10 -18 -3 -0.2097 0.1124
-10 -18 -2 0.4642 0.5507
-10 -18 -1 -0.5722 -0.6861
-10 -18 0 0.1940 0.4960
-10 -17 -10 -0.2488 -0.2875
-10 -17 -9 -0.2494 0.1833
-10 -17 -8 0.2647 0.0062
-10 -17 -7 0.0839 -0.2390
-10 -17 -6 -0.1218 0.0536
-10 -17 -5 -0.1972 0.4404
-10 -17 -4 0.5598 -0.3395
-10 -17 -3 -0.7786 -0.2571
-10 -17 -2 0.5228 0.4361
-10 -17 -1 0.2598 -0.3046
-10 -17 0 -0.7724 0.2669
-10 -16 -12 -0.5251 -0.3511
-10 -16 -11 -0.0201 0.2350
-10 -16 -10 0.8209 0.0896
-10 -16 -9 -0.7398 -0.4367
-10 -16 -8 0.0082 0.7535
-10 -16 -7 0.2445 -0.4709
-10 -16 -6 0.0998 -0.4373
-10 -16 -5 -0.3643 0.8506
-10 -16 -4 0.2207 -0.4931
-10 -16 -3 0.3263 0.2948
-10 -16 -2 -0.9750 -0.3695
-10 -16 -1 1.0129 0.3386
-10 -16 0 -0.1967 -0.5803
-10 -15 -14 0.0159 0.1029
-10 -15 -13 -0.1084 -0.0311
-10 -15 -12 0.5574 -0.0209
-10 -15 -11 -0.8417 0.0222
-10 -15 -10 0.1382 0.1583
-10 -15 -9 0.9195 -0.5205
-10 -15 -8 -1.0465 0.2844
-10 -15 -7 0.4228 0.7395
-10 -15 -6 -0.0940 -1.2120
-10 -15 -5 0.2646 0.5776
-10 -15 -4 -0.4741 -0.0016
-10 -15 -3 0.3355 -0.0458
-10 -15 -2 0.3213 0.0870
-10 -15 -1 -1.1632 0.0341
-10 -15 0 1.4737 -0.2774
-10 -14 -16 -0.3990 -0.2893
-10 -14 -15 0.0006 0.0063
-10 -14 -14 0.1896 0.1049
-10 -14 -13 -0.0389 -0.0989
-10 -14 -12 -0.3103 0.1365
-10 -14 -11 0.8181 -0.3300
-10 -14 -10 -0.8898 0.5459
-10 -14 -9 0.0071 -0.0699
-10 -14 -8 0.9978 -1.0945
-10 -14 -7 -1.0442 1.4319
-10 -14 -6 0.3904 -0.3916
-10 -14 -5 0.1080 -0.4744
-10 -14 -4 -0.1565 0.3988
-10 -14 -3 -0.0208 -0.2660
-10 -14 -2 -0.0095 0.2966
-10 -14 -1 0.4222 -0.2242
-10 -14 0 -0.8680 0.5118
-10 -13 -17 0.1824 -0.0528
-10 -13 -16 0.7204 0.3074
-10 -13 -15 -0.9889 -0.3804
-10 -13 -14 0.3367 0.4206
-10 -13 -13 0.2992 -0.4476
-10 -13 -12 -0.4007 0.2488
-10 -13 -11 0.0140 0.1181
-10 -13 -10 0.6415 -0.6599
-10 -13 -9 -0.8785 1.1678
-10 -13 -8 0.2730 -0.6792
-10 -13 -7 0.5211 -0.8284
-10 -13 -6 -0.7647 1.6047
-10 -13 -5 0.5273 -0.9438
-10 -13 -4 -0.2370 0.1867
-10 -13 -3 0.1982 0.0874
-10 -13 -2 -0.2529 -0.4783
-10 -13 -1 -0.0798 0.7985
-10 -13 0 0.5159 -0.7173
-10 -12 -18 -0.5522 -0.2172
-10 -12 -17 -0.3086 0.1901
-10 -12 -16 0.5061 -0.2217
-10 -12 -15 0.1503 -0.0455
-10 -12 -14 -0.4266 0.3541
-10 -12 -13 0.0351 -0.1197
-10 -12 -12 0.3484 -0.2821
-10 -12 -11 -0.5403 0.3186
-10 -12 -10 0.5365 -0.1969
-10 -12 -9 -0.1842 -0.1208
-10 -12 -8 -0.2223 0.6963
-10 -12 -7 0.3015 -0.6078
-10 -12 -6 -0.1642 -0.4223
-10 -12 -5 0.0661 1.0313
-10 -12 -4 -0.1192 -0.6983
-10 -12 -3 0.0978 0.4488
-10 -12 -2 0.4030 -0.4679
-10 -12 -1 -0.8812 0.0864
-10 -12 0 0.3798 0.5934
-10 -11 -19 0.3092 -0.1201
-10 -11 -18 0.6814 -0.0847
-10 -11 -17 -1.0650 0.5171
-10 -11 -16 0.7373 -0.3985
-10 -11 -15 -0.7509 0.0052
-10 -11 -14 0.9576 -0.1367
-10 -11 -13 -0.6154 0.3201
-10 -11 -12 0.2089 0.0237
-10 -11 -11 -0.2532 -0.1714
-10 -11 -10 0.2071 -0.1595
-10 -11 -9 0.1528 0.1826
-10 -11 -8 -0.3151 -0.0563
-10 -11 -7 0.1124 0.4636
-10 -11 -6 0.1468 -0.7404
-10 -11 -5 -0.1968 0.3099
-10 -11 -4 0.1742 -0.0707
-10 -11 -3 -0.4584 0.3871
-10 -11 -2 0.6105 -0.3757
-10 -11 -1 0.2255 -0.1621
-10 -11 0 -1.1733 0.5340
-10 -10 -20 -0.1947 0.2897
-10 -10 -19 -0.2333 0.1417
-10 -10 -18 0.1215 -0.7606
-10 -10 -17 0.2421 0.5245
-10 -10 -16 -0.0549 0.1702
-10 -10 -15 -0.1072 -0.2243
-10 -10 -14 -0.3790 -0.0460
-10 -10 -13 0.5104 0.0631
-10 -10 -12 0.2127 -0.4488
-10 -10 -11 -0.5790 1.0961
-10 -10 -10 0.0989 -0.7049
-10 -10 -9 0.3061 -0.3730
-10 -10 -8 -0.2803 0.4903
-10 -10 -7 0.2638 0.0287
-10 -10 -6 -0.3621 0.1694
-10 -10 -5 0.2461 -0.5908
-10 -10 -4 0.2779 0.3421
-10 -10 -3 -0.5825 -0.1452
-10 -10 -2 -0.1885 0.5866
-10 -10 -1 1.1510 -0.8751
-10 -10 0 -0.6483 0.3532
-10 -9 -21 -0.1664 -0.3882
-10 -9 -20 0.2130 0.0109
-10 -9 -19 -0.0488 0.5940
-10 -9 -18 0.0588 -0.4579
-10 -9 -17 -0.4578 -0.0465
-10 -9 -16 0.2886 -0.0903
-10 -9 -15 0.7029 0.5635
-10 -9 -14 -0.9466 -0.7765
-10 -9 -13 -0.0668 1.1165
-10 -9 -12 0.7125 -1.2735
-10 -9 -11 -0.3667 0.1729
-10 -9 -10 0.0668 1.2053
-10 -9 -9 -0.0382 -0.7881
-10 -9 -8 -0.1784 -0.6753
-10 -9 -7 0.2783 0.9612
-10 -9 -6 0.0421 -0.4900
-10 -9 -5 -0.3362 0.8288
-10 -9 -4 -0.0421 -1.2522
-10 -9 -3 1.2433 0.5189
-10 -9 -2 -2.1317 0.4696
-10 -9 -1 1.2984 -0.4176
-10 -9 0 0.3325 -0.2953
-10 -8 -22 -0.0109 0.4596
-10 -8 -21 0.0590 -0.0844
-10 -8 -20 -0.0852 -0.5088
-10 -8 -19 -0.1731 0.3499
-10 -8 -18 0.5110 0.4093
-10 -8 -17 0.0006 -0.8327
-10 -8 -16 -1.1810 0.7914
-10 -8 -15 1.2911 -0.4732
-10 -8 -14 -0.0500 -0.3446
-10 -8 -13 -0.7055 1.0326
-10 -8 -12 0.3870 -0.4925
-10 -8 -11 -0.0927 -0.3662
-10 -8 -10 -0.0231 -0.1790
-10 -8 -9 0.2788 1.1353
-10 -8 -8 -0.0677 -0.4528
-10 -8 -7 -0.5874 -0.9240
-10 -8 -6 0.6433 0.9316
-10 -8 -5 0.0005 -0.3644
-10 -8 -4 -0.4527 0.9140
-10 -7 -22 -0.2296 -0.0541
-10 -7 -21 0.0662 0.5965
-10 -7 -20 0.4668 -0.4131
-10 -7 -19 -0.9131 -0.4840
-10 -7 -18 0.4231 1.2233
-10 -7 -17 0.7690 -1.3150
-10 -7 -16 -1.1914 0.7366
-10 -7 -15 0.6214 0.3929
-10 -7 -14 -0.4494 -1.2001
-10 -7 -13 0.8278 0.7498
-10 -7 -12 -0.6794 0.1260
-10 -7 -11 0.2065 0.0012
-10 -7 -10 -0.0217 -0.4452
-10 -7 -9 -0.3732 -0.2059
-10 -7 -8 0.7378 1.0375
-10 -7 -7 0.0449 -0.4723
-10 -7 -6 -1.3050 -0.5374
-10 -6 -23 0.2966 0.3717
-10 -6 -22 -0.0393 -0.9070
-10 -6 -21 -0.4660 0.9698
-10 -6 -20 0.8593 -0.3390
-10 -6 -19 -0.6406 -0.3990
-10 -6 -18 -0.0544 0.6784
-10 -6 -17 0.2986 -0.3827
-10 -6 -16 0.0389 -0.2733
-10 -6 -15 -0.0393 0.6395
-10 -6 -14 -0.2427 -0.2441
-10 -6 -13 -0.0179 -0.2317
-10 -6 -12 0.3599 -0.1122
-10 -6 -11 -0.1226 0.7713
-10 -6 -10 0.0363 -0.7672
-10 -6 -9 -0.2360 0.4533
-10 -6 -8 -0.2581 -0.6098
-10 -5 -23 -0.0531 0.1353
-10 -5 -22 0.1792 -0.2384
-10 -5 -21 -0.3904 -0.0941
-10 -5 -20 0.6415 0.4494
-10 -5 -19 -0.6995 -0.4695
-10 -5 -18 0.7399 0.2518
-10 -5 -17 -0.8434 -0.1074
-10 -5 -16 0.5862 0.3275
-10 -5 -15 -0.0803 -0.8781
-10 -5 -14 -0.1041 1.2145
-10 -5 -13 0.3448 -0.9091
-10 -5 -12 -1.0543 0.2549
-10 -5 -11 1.2463 0.2111
-10 -5 -10 -0.4211 -0.2985
-10 -5 -9 -0.2942 0.0187
-10 -5 -8 0.5552 0.5451
-10 -5 -7 -1.0954 -1.0743
-10 -5 -6 1.3873 1.0926
-10 -5 -5 -0.6399 -0.3638
-10 -5 -4 -0.1496 -0.6923
-10 -5 -3 0.0689 1.1796
-10 -4 -23 0.3564 0.0271
-10 -4 -22 -0.5763 -0.1227
-10 -4 -21 0.3527 0.5120
-10 -4 -20 -0.1583 -0.9452
-10 -4 -19 0.1060 1.0134
-10 -4 -18 0.1255 -0.6531
-10 -4 -17 -0.4062 0.1024
-10 -4 -16 0.4262 0.3658
-10 -4 -15 -0.2404 -0.5778
-10 -4 -14 -0.2977 0.5098
-10 -4 -13 1.2219 -0.1155
-10 -4 -12 -1.5150 -0.6574
-10 -4 -11 0.5189 1.3478
-10 -4 -10 0.5956 -1.2393
-10 -4 -9 -0.6879 0.5475
-10 -4 -8 0.1357 -0.2146
-10 -4 -7 0.5893 0.4207
-10 -4 -6 -1.3423 -0.6378
-10 -4 -5 1.4222 0.7071
-10 -4 -4 -0.6213 -0.5892
-10 -4 -3 -0.0436 0.0231
-10 -4 -2 0.0395 0.6734
-10 -4 -1 0.0956 -0.7035
-10 -4 0 -0.0229 0.0556
-10 -3 -24 -0.2861 0.2803
-10 -3 -23 0.5916 -0.1055
-10 -3 -22 -0.4090 -0.4117
-10 -3 -21 0.0811 0.6337
-10 -3 -20 0.2077 -0.3751
-10 -3 -19 -0.6835 0.1412
-10 -3 -18 1.1509 -0.2531
-10 -3 -17 -1.0595 0.3801
-10 -3 -16 0.4620 -0.0643
-10 -3 -15 0.2490 -0.6098
-10 -3 -14 -0.9309 0.8840
-10 -3 -13 1.1273 -0.1600
-10 -3 -12 -0.3462 -0.8459
-10 -3 -11 -0.6522 0.7998
-10 -3 -10 0.6467 0.1197
-10 -3 -9 0.1424 -0.4671
-10 -3 -8 -0.5254 -0.0116
-10 -3 -7 -0.0147 0.3182
-10 -3 -6 1.0371 -0.2686
-10 -3 -5 -1.6121 0.3851
-10 -3 -4 1.0964 -0.5347
-10 -3 -3 0.0292 0.5109
-10 -3 -2 -0.7910 -0.7483
-10 -3 -1 0.9123 1.3018
-10 -3 0 -0.4856 -1.4471
-10 -2 -24 -0.0028 0.3372
-10 -2 -23 -0.0549 0.0470
-10 -2 -22 0.2831 -0.0188
-10 -2 -21 -0.2898 -0.2277
-10 -2 -20 0.0099 -0.0183
-10 -2 -19 0.3973 0.7139
-10 -2 -18 -0.8181 -0.9935
-10 -2 -17 0.8966 0.3971
-10 -2 -16 -0.4209 0.4641
-10 -2 -15 -0.0161 -0.5306
-10 -2 -14 -0.0310 -0.4762
-10 -2 -13 -0.0054 1.4147
-10 -2 -12 0.3327 -0.9785
-10 -2 -11 -0.0242 -0.2826
-10 -2 -10 -1.1460 0.6072
-10 -2 -9 1.8173 0.2124
-10 -2 -8 -1.0564 -0.7162
-10 -2 -7 -0.1397 0.3437
-10 -2 -6 0.2156 0.1488
-10 -2 -5 0.8383 -0.4464
-10 -2 -4 -1.6052 0.7613
-10 -2 -3 1.3129 -0.8584
-10 -2 -2 -0.6299 0.5135
-10 -2 -1 0.1421 -0.0879
-10 -2 0 0.4021 -0.1015
-10 -1 -24 -0.1908 -0.1886
-10 -1 -23 -0.2389 -0.2484
-10 -1 -22 0.2961 0.6444
-10 -1 -21 0.3692 -0.4840
-10 -1 -20 -1.0928 -0.0429
-10 -1 -19 1.1106 0.2504
-10 -1 -18 -0.3000 0.0577
-10 -1 -17 -0.7527 -0.3682
-10 -1 -16 0.9882 0.2071
-10 -1 -15 -0.1081 0.2063
-10 -1 -14 -0.6361 -0.1073
-10 -1 -13 0.3614 -0.8571
-10 -1 -12 -0.2230 1.8407
-10 -1 -11 1.2370 -1.6548
-10 -1 -10 -2.0396 0.4838
-10 -1 -9 1.0650 0.3362
-10 -1 -8 0.6167 -0.2758
-10 -1 -7 -0.8879 0.0147
-10 -1 -6 -0.1548 -0.0084
-10 -1 -5 0.6592 0.0552
-10 -1 -4 -0.1040 -0.0814
-10 -1 -3 -0.2222 0.2196
-10 -1 -2 -0.2606 -0.3946
-10 -1 -1 0.5775 0.4766
-10 -1 0 -0.0984 -0.4858
-10 0 1 -0.3135 -0.0012
-10 0 2 -0.7649 -0.0092
-10 0 3 1.7507 0.0075
-10 0 4 -1.7423 0.0010
-10 0 5 0.6221 -0.0044
-10 0 6 0.5517 0.0044
-10 0 7 -0.8560 -0.0039
-10 0 8 0.4993 -0.0009
-10 0 9 0.0023 0.0084
-10 0 10 -0.3123 -0.0139
-10 0 11 -0.0040 0.0140
-10 0 12 0.8187 -0.0052
-10 0 13 -1.1522 -0.0068
-10 0 14 0.4995 0.0068
-10 0 15 0.5244 0.0025
-10 0 16 -1.0638 0.0008
-10 0 17 0.8138 -0.0191
-10 0 18 -0.3441 0.0282
-10 0 19 0.4826 -0.0169
-10 0 20 -0.8075 0.0015
-10 0 21 0.2096 0.0007
-10 0 22 0.7641 0.0089
-10 1 1 0.5905 0.4799
-10 1 2 -0.7773 -0.4827
-10 1 3 0.2528 0.5220
-10 1 4 0.6842 -0.4826
-10 1 5 -1.2401 0.2285
-10 1 6 0.9335 0.1386
-10 1 7 -0.2460 -0.3490
-10 1 8 -0.2223 0.2093
-10 1 9 0.2953 0.1729
-10 1 10 0.2308 -0.3783
-10 1 11 -1.1327 0.1857
-10 1 12 1.3765 0.0946
-10 1 13 -0.5174 -0.1472
-10 1 14 -0.5545 -0.0265
-10 1 15 0.9255 0.5078
-10 1 16 -0.5777 -1.2696
-10 1 17 0.1416 1.6920
-10 1 18 -0.3010 -1.3801
-10 1 19 0.7900 0.9650
-10 1 20 -0.6137 -1.0254
-10 1 21 -0.0075 1.1292
-10 1 22 -0.1458 -0.8284
-10 1 23 0.8371 0.4438
-10 2 1 -1.0102 -0.1646
-10 2 2 1.2463 0.3123
-10 2 3 -1.0702 -0.6001
-10 2 4 0.6929 0.8844
-10 2 5 -0.1733 -0.8876
-10 2 6 -0.2809 0.5515
-10 2 7 0.4757 -0.0549
-10 2 8 -0.4140 -0.4378
-10 2 9 -0.1023 0.6850
-10 2 10 0.9095 -0.5164
-10 2 11 -0.9369 0.1955
-10 2 12 -0.1891 0.0219
-10 2 13 1.1976 -0.1922
-10 2 14 -1.0660 0.0636
-10 2 15 0.1945 0.5482
-10 2 16 0.5991 -0.7315
-10 2 17 -0.7253 -0.2388
-10 2 18 0.1705 1.2205
-10 2 19 0.1641 -0.9701
-10 2 20 0.2003 0.2472
-10 2 21 -0.4040 -0.1637
-10 2 22 0.0538 0.3293
-10 2 23 0.0863 -0.1710
-10 2 24 0.0092 0.0411
-10 3 1 0.4192 0.8041
-10 3 2 -1.2802 0.0992
-10 3 3 1.5040 -0.4506
-10 3 4 -1.3122 -0.0103
-10 3 5 1.1175 0.6691
-10 3 6 -0.9436 -0.8458
-10 3 7 0.7309 0.7233
-10 3 8 -0.2874 -0.7446
-10 3 9 -0.3514 0.7810
-10 3 10 0.3545 -0.6355
-10 3 11 0.5343 0.4213
-10 3 12 -1.0442 -0.3022
-10 3 13 0.4935 0.6624
-10 3 14 0.1530 -1.5642
-10 3 15 -0.2218 1.7136
-10 3 16 -0.1854 -0.0981
-10 3 17 1.1351 -1.6814
-10 3 18 -2.0819 1.5498
-10 3 20 -1.1403 -0.2152
-10 3 21 0.8273 -0.0090
-10 3 22 -0.9226 0.0836
-10 3 23 0.8851 -0.2005
-10 3 24 -0.9352 0.5373
-10 4 1 -0.2005 -0.4146
-10 4 2 0.4486 0.1016
-10 4 3 -0.3892 0.6488
-10 4 4 0.0640 -0.8655
-10 4 5 -0.0431 0.1544
-10 4 6 0.3576 0.5518
-10 4 7 -0.5988 -0.3326
-10 4 8 0.6524 -0.2873
-10 4 9 -0.2440 0.3796
-10 4 10 -0.6568 0.0163
-10 4 11 1.0146 -0.3529
-10 4 12 -0.4092 0.2193
-10 4 13 -0.0706 0.3042
-10 4 14 0.1404 -0.1272
-10 4 15 -0.4641 -1.4898
-10 4 16 0.4346 2.8494
-10 4 17 0.4610 -1.7920
-10 4 18 -0.7727 -0.6756
-10 4 19 -0.1817 1.8760
-10 4 22 0.0789 -0.0453
-10 4 23 0.0982 -0.3676
-10 5 1 0.8140 -1.1165
-10 5 2 -1.2900 1.4199
-10 5 3 1.2968 -1.6689
-10 5 4 -0.5153 1.7286
-10 5 5 -0.2922 -1.1399
-10 5 6 0.0995 -0.1246
-10 5 7 0.6653 0.9712
-10 5 8 -1.1321 -0.5421
-10 5 9 1.2522 -0.4607
-10 5 10 -0.8567 0.9066
-10 5 11 -0.0021 -0.5640
-10 5 12 0.2698 -0.0975
-10 5 13 0.0854 0.2028
-10 5 14 0.0768 0.8267
-10 5 15 -0.0864 -1.9308
-10 5 16 -1.1970 1.4479
-10 5 17 1.9683 0.0658
-10 5 18 -0.4951 -0.4642
-10 5 19 -1.2563 -0.6502
-10 5 23 0.8512 -0.7838
-10 6 1 0.4885 -0.8377
-10 6 2 -0.1924 0.3618
-10 6 3 -0.3021 0.5740
-10 6 4 0.5001 -1.2831
-10 6 5 0.0972 1.4364
-10 6 6 -0.5641 -0.8906
-10 6 7 -0.1035 -0.1662
-10 6 8 1.0512 0.8909
-10 6 9 -1.3491 -0.7297
-10 6 10 1.2137 0.1848
-10 6 11 -0.5852 0.0512
-10 6 12 -0.1902 0.1980
-10 6 13 -0.1666 -0.8436
-10 6 14 1.0062 1.3673
-10 6 15 -0.4380 -0.9088
-10 6 16 -0.3456 -0.4231
-10 6 17 -0.8009 1.2752
-10 6 18 2.0822 -0.8668
-10 6 19 -0.9100 -0.0736
-10 7 1 -1.7912 -0.7314
-10 7 2 1.5266 0.0028
-10 7 3 -1.1037 0.2516
-10 7 4 0.4961 -0.0251
-10 7 5 -0.0734 -0.0923
-10 7 6 0.4460 -0.0231
-10 7 7 -0.6983 0.1876
-10 7 8 0.0092 -0.2846
-10 7 9 0.6473 0.1736
-10 7 10 -0.7351 0.1221
-10 7 11 0.6380 -0.2305
-10 7 12 0.1066 -0.0217
-10 7 13 -1.1544 0.2556
-10 7 14 0.7840 -0.2040
-10 7 15 0.2660 0.1070
-10 7 16 0.3972 0.0025
-10 7 17 -1.6911 -0.5898
-10 7 18 0.9847 1.6714
-10 8 1 -0.3374 -0.3092
-10 8 2 -0.6288 0.2973
-10 8 3 0.9455 -0.4446
-10 8 4 -1.2135 0.2013
-10 8 5 0.9266 0.3256
-10 8 6 -0.3912 -0.5947
-10 8 7 0.4684 0.5479
-10 8 8 -0.4736 -0.5553
-10 8 9 -0.1045 0.6818
-10 8 10 0.3937 -0.7794
-10 8 11 -0.5018 0.8949
-10 8 12 0.9957 -0.8181
-10 8 13 -0.8945 0.1224
-10 8 14 0.1257 0.7176
-10 8 16 1.0155 0.2230
-10 8 17 -0.1162 -0.3921
-10 9 1 0.7629 0.6739
-10 9 2 -0.4186 -0.5512
-10 9 3 0.6197 0.4467
-10 9 4 -0.7627 -0.7039
-10 9 5 0.4747 1.0123
-10 9 6 -0.7014 -0.9780
-10 9 7 1.0861 0.7319
-10 9 8 -0.6699 -0.3550
-10 9 9 0.1760 -0.2653
-10 9 10 -0.1273 0.6230
-10 9 11 -0.1292 -0.3104
-10 9 12 0.2579 0.1311
-10 9 13 0.2179 -0.5362
-10 9 14 -0.3231 0.5058
-10 9 15 -0.0459 0.2103
-10 10 1 -0.5544 -0.6205
-10 10 2 0.6381 1.1537
-10 10 3 -0.0847 -0.6229
-10 10 4 -0.1041 -0.3457
-10 10 5 0.4807 0.4393
-10 10 6 -0.8398 0.3889
-10 10 7 0.1467 -1.1621
-10 10 8 0.7110 1.4659
-10 10 9 -0.3729 -1.0811
-10 10 10 -0.4760 -0.1053
-10 10 11 0.8897 0.8966
-10 10 12 -0.9256 -0.2570
-10 10 13 0.5037 -0.5447
-10 10 14 0.1142 0.2185
-10 10 15 -0.2738 0.2432
-10 11 1 -0.6192 -0.2861
-10 11 2 -0.6901 -0.6129
-10 11 3 1.0284 1.3043
-10 11 4 -0.5674 -0.5239
-10 11 5 -0.0682 -1.1712
-10 11 6 1.0240 1.8705
-10 11 7 -1.4069 -1.2975
-10 11 8 0.1352 0.4544
-10 11 9 1.5654 0.3662
-10 11 10 -1.8357 -0.7116
-10 11 11 0.7566 -0.0801
-10 11 12 0.4728 0.9134
-10 11 13 -0.8839 -0.3747
-10 11 14 0.3766 -0.6400
-10 11 15 -0.1257 0.8715
-10 11 16 0.7598 -0.7675
-10 12 1 0.4049 1.1872
-10 12 2 0.0127 -1.3721
-10 12 3 -1.1690 0.5487
-10 12 4 1.6460 0.7475
-10 12 5 -1.3239 -0.9316
-10 12 6 0.4764 0.1953
-10 12 7 0.8940 -0.0521
-10 12 8 -1.8421 0.3789
-10 12 9 1.2680 -0.4014
-10 12 10 0.2621 0.5435
-10 12 11 -1.2461 -0.7517
-10 12 12 0.9179 0.2223
-10 12 13 0.1858 0.5046
-10 12 14 -0.6566 -0.5277
-10 12 15 0.0242 0.3283
-10 12 16 0.3540 -0.1758
-10 13 1 0.2518 0.6136
-10 13 2 0.3034 -0.3398
-10 13 3 -0.0956 -0.2698
-10 13 4 -0.5581 0.3575
-10 13 5 0.6794 0.1333
-10 13 6 -0.3260 -0.0877
-10 13 7 -0.0356 -0.2897
-10 13 8 0.4166 0.0367
-10 13 9 -0.7717 0.3232
-10 13 10 0.7456 -0.1772
-10 13 11 -0.1186 0.0979
-10 13 12 -0.7859 -0.1378
-10 13 13 1.1422 -0.1230
-10 13 14 -0.6960 0.2251
-10 13 15 0.3613 -0.0487
-10 13 16 -0.6415 0.2839
-10 14 1 1.1526 0.9709
-10 14 2 -1.3948 -0.7511
-10 14 3 1.2113 0.3188
-10 14 4 -0.1737 -0.4497
-10 14 5 -1.0077 0.5319
-10 14 6 1.2492 -0.1993
-10 14 7 -0.6332 0.0457
-10 14 8 0.0909 0.0379
-10 14 9 -0.0445 -0.4308
-10 14 10 0.0674 0.6937
-10 14 11 0.2316 -0.7247
-10 14 12 -0.5168 0.8385
-10 14 13 0.3976 -0.6050
-10 14 14 -0.1933 -0.0657
-10 14 15 0.1919 0.2716
-10 14 16 -0.0801 0.0074
-10 15 1 0.9420 -0.1405
-10 15 2 0.1243 0.7850
-10 15 3 -1.1545 -0.4919
-10 15 4 1.4670 -0.2404
-10 15 5 -0.7726 0.3250
-10 15 6 -0.2743 -0.0041
-10 15 7 0.7025 -0.2300
-10 15 8 -0.4012 0.4129
-10 15 9 0.1113 -0.4488
-10 15 10 -0.3004 0.4227
-10 15 11 0.6137 -0.5325
-10 15 12 -0.6144 0.3181
-10 15 13 0.4227 0.3057
-10 15 14 -0.2298 -0.3868
-10 15 15 -0.0384 -0.2323
-10 16 1 -0.6630 -0.9161
-10 16 2 0.7100 0.3969
-10 16 3 -0.0278 0.5893
-10 16 4 -0.7022 -0.8249
-10 16 5 0.9566 0.4079
-10 16 6 -0.6933 -0.0783
-10 16 7 0.2868 -0.0913
-10 16 8 -0.1252 0.1741
-10 16 9 0.1720 -0.1715
-10 16 10 -0.1064 0.1672
-10 16 11 -0.1320 0.0555
-10 16 12 0.3076 -0.4671
-10 16 13 -0.3595 0.3719
-10 17 1 -0.3681 0.1101
-10 17 2 -0.4026 -0.7650
-10 17 3 0.6632 0.8310
-10 17 4 -0.4045 -0.2596
-10 17 5 0.1571 -0.3165
-10 17 6 -0.1251 0.6847
-10 17 7 0.1114 -0.7466
-10 17 8 0.0751 0.4031
-10 17 9 -0.3662 0.0192
-10 17 10 0.4991 -0.2387
-10 17 11 -0.3484 0.2397
-10 18 1 0.2819 0.4808
-10 18 2 -0.3357 -0.3048
-10 18 3 0.1703 -0.2207
-10 18 4 -0.1813 0.6743
-10 18 5 0.2413 -0.7646
-10 18 6 -0.0868 0.4163
-10 18 7 -0.1802 0.2278
-9 -19 -5 0.2312 -0.6397
-9 -19 -4 0.1015 0.2151
-9 -19 -3 -0.5892 0.5666
-9 -19 -2 0.7267 -0.6486
-9 -19 -1 -0.4887 -0.3093
-9 -19 0 0.2146 1.0247
-9 -18 -9 0.3714 -0.1224
-9 -18 -8 -0.0539 0.6597
-9 -18 -7 -0.0282 -0.6760
-9 -18 -6 -0.1735 0.2300
-9 -18 -5 0.2713 0.4570
-9 -18 -4 -0.1463 -1.1191
-9 -18 -3 0.0159 0.8578
-9 -18 -2 0.1654 0.4131
-9 -18 -1 -0.4392 -1.1013
-9 -18 0 0.4986 0.4133
-9 -17 -12 -0.6612 0.1467
-9 -17 -11 0.1104 0.0564
-9 -17 -10 0.5332 0.1368
-9 -17 -9 -1.0160 -0.5199
-9 -17 -8 0.8866 0.3903
-9 -17 -7 -0.1428 0.0338
-9 -17 -6 -0.4459 -0.3253
-9 -17 -5 0.4281 0.5395
-9 -17 -4 -0.1220 -0.3182
-9 -17 -3 -0.1588 -0.4364
-9 -17 -2 0.2544 0.5607
-9 -17 -1 0.0169 0.3776
-9 -17 0 -0.3508 -1.0611
-9 -16 -14 -0.5216 -0.1341
-9 -16 -13 0.0539 0.2400
-9 -16 -12 0.4044 -0.3764
-9 -16 -11 -0.5845 0.0939
-9 -16 -10 0.5656 0.3807
-9 -16 -9 -0.1145 -0.4422
-9 -16 -8 -0.6812 0.3873
-9 -16 -7 0.9860 -0.5173
-9 -16 -6 -0.5207 0.3146
-9 -16 -5 0.0360 0.1014
-9 -16 -4 -0.0193 -0.1036
-9 -16 -3 0.2450 0.2269
-9 -16 -2 -0.4046 -0.9464
-9 -16 -1 0.2139 1.3062
-9 -16 0 0.4011 -0.9127
-9 -15 -16 -0.5936 0.4443
-9 -15 -15 0.4822 -0.0874
-9 -15 -14 0.1300 -0.0291
-9 -15 -13 -0.5715 -0.1296
-9 -15 -12 0.5487 0.4538
-9 -15 -11 -0.3494 -0.5470
-9 -15 -10 -0.0079 0.1191
-9 -15 -9 0.4376 0.2722
-9 -15 -8 -0.3520 -0.3188
-9 -15 -7 -0.2078 0.6794
-9 -15 -6 0.3408 -1.1822
-9 -15 -5 0.1745 0.7865
-9 -15 -4 -0.6111 0.0799
-9 -15 -3 0.5040 -0.3192
-9 -15 -2 0.0102 0.3688
-9 -15 -1 -0.4950 -0.7546
-9 -15 0 0.4580 0.8992
-9 -14 -17 0.2864 -0.1827
-9 -14 -16 -0.2941 -0.7001
-9 -14 -15 -0.2641 0.8408
-9 -14 -14 0.7308 -0.4169
-9 -14 -13 -0.4690 0.0278
-9 -14 -12 -0.1760 0.0220
-9 -14 -11 0.6629 0.2153
-9 -14 -10 -0.7392 -0.2280
-9 -14 -9 0.2104 -0.0883
-9 -14 -8 0.5233 0.0028
-9 -14 -7 -0.5936 0.3137
-9 -14 -6 0.0397 0.2839
-9 -14 -5 0.2809 -1.3372
-9 -14 -4 -0.1017 1.3372
-9 -14 -3 -0.1187 -0.5684
-9 -14 -2 -0.0973 0.0525
-9 -14 -1 0.8116 0.4454
-9 -14 0 -1.3308 -0.9201
-9 -13 -18 -0.4218 0.1750
-9 -13 -17 0.7519 0.3524
-9 -13 -16 -0.1256 -0.0996
-9 -13 -15 -0.7083 -0.3381
-9 -13 -14 0.5972 0.3938
-9 -13 -13 0.0680 -0.2572
-9 -13 -12 -0.2612 0.0778
-9 -13 -11 -0.1215 0.0565
-9 -13 -10 0.6265 -0.1124
-9 -13 -9 -0.7424 0.4755
-9 -13 -8 0.1096 -0.9196
-9 -13 -7 0.7931 0.4173
-9 -13 -6 -1.0471 0.6312
-9 -13 -5 0.5738 -0.6372
-9 -13 -4 -0.0406 -0.2101
-9 -13 -3 -0.0194 0.5881
-9 -13 -2 -0.3353 -0.6156
-9 -13 -1 0.2427 0.7292
-9 -13 0 0.9060 -0.4347
-9 -12 -19 0.3092 -0.0100
-9 -12 -18 -0.7404 -0.3565
-9 -12 -17 0.2199 0.3406
-9 -12 -16 0.4695 -0.5793
-9 -12 -15 -0.1376 0.9975
-9 -12 -14 -0.5067 -0.8812
-9 -12 -13 0.2675 0.4475
-9 -12 -12 0.3989 -0.2492
-9 -12 -11 -0.5551 0.1374
-9 -12 -10 0.1454 -0.0994
-9 -12 -9 0.5277 0.1961
-9 -12 -8 -1.0038 0.1850
-9 -12 -7 0.7325 -0.8886
-9 -12 -6 0.1306 0.6267
-9 -12 -5 -0.7708 0.4222
-9 -12 -4 0.5882 -0.7088
-9 -12 -3 0.2468 0.2290
-9 -12 -2 -0.6505 0.0081
-9 -12 -1 -0.1056 -0.1183
-9 -12 0 0.8391 0.3955
-9 -11 -20 -0.2909 0.1533
-9 -11 -19 0.6136 -0.3399
-9 -11 -18 -0.0570 0.4971
-9 -11 -17 -0.5759 0.0145
-9 -11 -16 0.2968 -0.6074
-9 -11 -15 0.0420 0.3712
-9 -11 -14 0.4413 0.0828
-9 -11 -13 -0.7660 0.0358
-9 -11 -12 0.1917 -0.1847
-9 -11 -11 0.4481 0.0535
-9 -11 -10 -0.6045 -0.0749
-9 -11 -9 0.5450 -0.1100
-9 -11 -8 -0.2242 0.7313
-9 -11 -7 -0.3821 -0.6420
-9 -11 -6 0.7011 -0.3408
-9 -11 -5 -0.2599 0.6060
-9 -11 -4 -0.6173 0.0979
-9 -11 -3 0.8549 -0.2861
-9 -11 -2 0.0704 -0.2822
-9 -11 -1 -0.8076 0.6335
-9 -11 0 0.0877 -0.5342
-9 -10 -21 0.1852 0.0688
-9 -10 -20 -0.1374 0.2086
-9 -10 -19 -0.2867 -0.1040
-9 -10 -18 0.2896 -0.6592
-9 -10 -17 0.5584 1.0792
-9 -10 -16 -1.1089 -0.3549
-9 -10 -15 0.7198 -0.4760
-9 -10 -14 -0.5518 0.4180
-9 -10 -13 0.9538 -0.1108
-9 -10 -12 -0.6843 -0.0576
-9 -10 -11 -0.2954 0.5037
-9 -10 -10 0.7348 -0.5817
-9 -10 -9 -0.5051 -0.2988
-9 -10 -8 0.2138 0.7187
-9 -10 -7 0.2515 0.0838
-9 -10 -6 -1.0573 -0.3261
-9 -10 -5 1.6846 -0.7039
-9 -10 -4 -1.4199 1.1298
-9 -10 -3 0.2967 -0.2838
-9 -10 -2 0.3598 -0.2378
-9 -10 -1 0.3388 -0.2428
-9 -10 0 -0.9389 0.6992
-9 -9 -22 0.1166 0.3229
-9 -9 -21 -0.3790 -0.4716
-9 -9 -20 0.5096 0.2627
-9 -9 -19 -0.2030 0.2348
-9 -9 -18 -0.3293 -0.1871
-9 -9 -17 0.1553 -0.6968
-9 -9 -16 0.6055 1.1944
-9 -9 -15 -0.4985 -0.5365
-9 -9 -14 -0.4463 -0.3932
-9 -9 -13 0.5672 1.0311
-9 -9 -12 0.1735 -1.5703
-9 -9 -11 -0.4098 1.2126
-9 -9 -10 0.1857 0.4464
-9 -9 -9 -0.2355 -1.4251
-9 -9 -8 0.2917 0.5447
-9 -9 -7 -0.1994 0.1256
-9 -9 -6 0.4317 0.5906
-9 -9 -5 -0.9534 -0.6211
-9 -8 -23 -0.3269 -0.1279
-9 -8 -22 0.2365 0.0508
-9 -8 -21 0.0866 0.1665
-9 -8 -20 -0.3982 -0.4416
-9 -8 -19 0.3560 0.2925
-9 -8 -18 0.2817 0.4417
-9 -8 -17 -0.8201 -0.9633
-9 -8 -16 0.1040 0.8211
-9 -8 -15 1.2421 -0.5811
-9 -8 -14 -1.3615 0.3168
-9 -8 -13 0.3148 0.3359
-9 -8 -12 0.4111 -0.5335
-9 -8 -11 -0.6601 -0.3427
-9 -8 -10 0.8145 0.7112
-9 -8 -9 -0.4819 0.3425
-9 -8 -8 -0.0245 -0.7603
-9 -8 -7 -0.0972 -0.5592
-9 -7 -23 0.2551 -0.1162
-9 -7 -22 -0.4809 0.1117
-9 -7 -21 0.3868 0.0870
-9 -7 -20 0.1591 -0.2202
-9 -7 -19 -0.9320 -0.0399
-9 -7 -18 1.2614 0.3750
-9 -7 -17 -0.5052 -0.4093
-9 -7 -16 -0.6453 0.2887
-9 -7 -15 0.8218 0.1057
-9 -7 -14 -0.2671 -0.9615
-9 -7 -13 0.1366 1.3545
-9 -7 -12 -0.2956 -0.5493
-9 -7 -11 0.3342 -0.1899
-9 -7 -10 -0.5993 -0.2446
-9 -7 -9 0.5635 0.6026
-9 -6 -24 0.3801 0.1235
-9 -6 -23 -0.2130 -0.0948
-9 -6 -22 0.2653 -0.1278
-9 -6 -21 -0.4975 0.4591
-9 -6 -20 0.6959 -0.4841
-9 -6 -19 -0.6481 0.2587
-9 -6 -18 0.1715 -0.1138
-9 -6 -17 0.3037 -0.0007
-9 -6 -16 -0.0483 0.0961
-9 -6 -15 -0.5679 -0.0026
-9 -6 -14 0.6598 0.1274
-9 -6 -13 -0.4371 -0.8539
-9 -6 -12 0.2338 1.2922
-9 -6 -11 0.3002 -0.5063
-9 -6 -10 -0.5364 -0.7068
-9 -6 -9 -0.4295 1.1169
-9 -6 -8 1.2891 -0.8456
-9 -6 -7 -0.6635 0.3163
-9 -6 -6 -0.0379 0.6892
-9 -6 -3 -0.4556 0.7916
-9 -6 -2 -0.1064 -1.8370
-9 -5 -24 -0.2796 0.2385
-9 -5 -23 0.1065 -0.3540
-9 -5 -22 -0.0659 0.2071
-9 -5 -21 0.2317 -0.1633
-9 -5 -20 -0.3705 0.1895
-9 -5 -19 0.4332 -0.0201
-9 -5 -18 -0.3309 -0.1643
-9 -5 -17 -0.2046 0.1074
-9 -5 -16 0.7765 0.0348
-9 -5 -15 -0.6148 -0.2377
-9 -5 -14 -0.0827 0.7073
-9 -5 -13 0.7938 -1.0701
-9 -5 -12 -1.6250 0.6102
-9 -5 -11 2.0196 0.5066
-9 -5 -10 -1.0265 -1.2305
-9 -5 -9 -0.3220 0.8460
-9 -5 -8 0.3964 0.3664
-9 -5 -7 0.0122 -1.4558
-9 -5 -6 0.2894 1.5214
-9 -5 -5 -0.3816 -0.4475
-9 -5 -4 -0.3314 -0.8228
-9 -5 -3 0.7207 0.9843
-9 -5 -2 -0.3368 0.2755
-9 -4 -24 0.5303 -0.0770
-9 -4 -23 -0.4470 0.2989
-9 -4 -22 0.0297 -0.2698
-9 -4 -21 0.2318 0.2452
-9 -4 -20 -0.2456 -0.4630
-9 -4 -19 0.1093 0.6428
-9 -4 -18 0.3419 -0.5238
-9 -4 -17 -0.8855 0.3516
-9 -4 -16 0.8230 -0.2946
-9 -4 -15 -0.2266 0.0579
-9 -4 -14 -0.2525 0.4181
-9 -4 -13 0.6368 -0.5372
-9 -4 -12 -0.8617 -0.1263
-9 -4 -11 0.2048 0.9352
-9 -4 -10 0.9230 -0.7750
-9 -4 -9 -1.1240 -0.3027
-9 -4 -8 0.5681 0.8195
-9 -4 -7 -0.3853 0.1152
-9 -4 -6 0.3372 -1.4804
-9 -4 -5 0.1223 1.8361
-9 -4 -4 -0.4695 -1.0351
-9 -4 -3 0.4840 -0.1441
-9 -4 -2 -0.6011 0.8655
-9 -4 -1 0.7851 -0.5422
-9 -4 0 -0.8936 -0.6301
-9 -3 -25 -0.6330 0.5888
-9 -3 -24 0.4653 -0.4642
-9 -3 -23 -0.1651 -0.0131
-9 -3 -22 0.0573 0.2939
-9 -3 -21 -0.1050 -0.2882
-9 -3 -20 0.1245 0.3177
-9 -3 -19 -0.2078 -0.3620
-9 -3 -18 0.2817 0.0579
-9 -3 -17 0.1108 0.4821
-9 -3 -16 -0.7720 -0.5620
-9 -3 -15 0.8633 -0.1136
-9 -3 -14 -0.4512 0.8457
-9 -3 -13 0.2162 -0.7579
-9 -3 -12 0.0573 0.1017
-9 -3 -11 -0.6179 -0.0766
-9 -3 -10 0.6540 0.9123
-9 -3 -9 0.1275 -1.1819
-9 -3 -8 -0.7155 0.1008
-9 -3 -7 0.5139 0.8890
-9 -3 -6 0.0591 -0.3335
-9 -3 -5 -0.5382 -1.0251
-9 -3 -4 0.6679 1.6901
-9 -3 -3 -0.5204 -1.3811
-9 -3 -2 0.5245 0.5885
-9 -3 -1 -0.6004 0.2415
-9 -3 0 0.3547 -0.6630
-9 -2 -25 0.1720 0.1942
-9 -2 -24 -0.0302 0.1195
-9 -2 -23 -0.1758 -0.0785
-9 -2 -22 0.4134 -0.0340
-9 -2 -21 -0.5047 -0.0994
-9 -2 -20 0.2693 0.1336
-9 -2 -19 0.2958 0.3423
-9 -2 -18 -1.0309 -0.9249
-9 -2 -17 1.3130 0.8117
-9 -2 -16 -0.4434 0.0539
-9 -2 -15 -0.9502 -0.7827
-9 -2 -14 1.3693 0.5845
-9 -2 -13 -0.7584 0.1626
-9 -2 -12 0.2933 -0.2684
-9 -2 -11 -0.0587 -0.5218
-9 -2 -10 -0.6345 0.8913
-9 -2 -9 1.3182 0.0018
-9 -2 -8 -0.9851 -0.9615
-9 -2 -7 -0.1019 0.6824
-9 -2 -6 0.6703 0.1291
-9 -2 -5 -0.1126 -0.1895
-9 -2 -4 -0.7416 -0.2847
-9 -2 -3 0.8325 0.3529
-9 -2 -2 -0.5225 0.1505
-9 -2 -1 0.7871 -0.7558
-9 -2 0 -1.2498 0.9636
-9 -1 -25 -0.2946 0.7607
-9 -1 -24 0.2859 -0.9603
-9 -1 -23 -0.4372 0.8481
-9 -1 -22 0.5990 -0.3425
-9 -1 -21 -0.1983 -0.0927
-9 -1 -20 -0.7549 0.1105
-9 -1 -19 1.4688 -0.0260
-9 -1 -18 -1.1351 0.3024
-9 -1 -17 -0.2658 -0.8068
-9 -1 -16 1.4542 0.9745
-9 -1 -15 -0.9411 -0.5868
-9 -1 -14 -0.7021 0.1335
-9 -1 -13 1.3686 -0.2902
-9 -1 -12 -0.6686 0.9688
-9 -1 -11 0.2066 -1.2177
-9 -1 -10 -0.4757 0.5245
-9 -1 -9 0.2703 0.3078
-9 -1 -8 0.6900 -0.3688
-9 -1 -7 -1.0535 0.0095
-9 -1 -6 0.1760 -0.0065
-9 -1 -5 0.6043 0.1942
-9 -1 -4 0.0110 0.0262
-9 -1 -3 -1.1217 -0.5756
-9 -1 -2 1.0890 0.8846
-9 -1 -1 -0.2418 -0.6298
-9 -1 0 0.0025 -0.0495
-9 0 1 0.6719 0.0045
-9 0 2 -1.3756 -0.0167
-9 0 3 1.8802 0.0315
-9 0 4 -1.5800 -0.0336
-9 0 5 0.3501 0.0281
-9 0 6 0.9344 -0.0212
-9 0 7 -0.9726 0.0105
-9 0 8 0.0940 0.0004
-9 0 9 0.1621 -0.0029
-9 0 10 0.3284 -0.0044
-9 0 11 -0.5014 0.0167
-9 0 12 0.2222 -0.0256
-9 0 13 0.0401 0.0261
-9 0 14 -0.3982 -0.0268
-9 0 15 1.0048 0.0358
-9 0 16 -1.4893 -0.0400
-9 0 17 1.3939 0.0238
-9 0 18 -0.7557 0.0015
-9 0 19 0.4023 -0.0157
-9 0 20 -1.0085 0.0183
-9 0 21 1.7301 -0.0192
-9 0 22 -1.3838 0.0176
-9 0 23 0.4960 -0.0065
-9 0 24 -0.1711 -0.0119
-9 1 1 0.3624 0.6933
-9 1 2 -0.3505 -0.8995
-9 1 3 -0.2475 0.7009
-9 1 4 1.0265 -0.4294
-9 1 5 -1.4010 0.2031
-9 1 6 0.8074 0.0324
-9 1 7 0.2331 -0.1646
-9 1 8 -0.4812 0.0038
-9 1 9 0.0502 0.3709
-9 1 10 -0.0012 -0.5666
-9 1 11 0.2234 0.3114
-9 1 12 -0.0444 0.1390
-9 1 13 -0.2154 -0.3472
-9 1 14 0.0893 0.2748
-9 1 15 0.0894 -0.0387
-9 1 16 0.0942 -0.4397
-9 1 17 -0.5063 0.9458
-9 1 18 0.5287 -0.9161
-9 1 19 0.2516 0.4132
-9 1 20 -1.0408 -0.1561
-9 1 21 0.7161 0.3180
-9 1 22 0.2020 -0.4004
-9 1 23 -0.4415 0.2179
-9 1 24 0.1152 0.0397
-9 1 25 0.1134 -0.3331
-9 2 1 0.9933 0.5313
-9 2 2 -0.3392 0.2834
-9 2 3 0.0745 -0.8606
-9 2 4 -0.2005 0.9819
-9 2 5 0.5319 -0.8400
-9 2 6 -0.8517 0.5461
-9 2 7 0.7112 -0.1314
-9 2 8 -0.3425 -0.2358
-9 2 9 0.3758 0.3379
-9 2 10 -0.4155 -0.1727
-9 2 11 -0.0434 0.0637
-9 2 12 0.2442 -0.2103
-9 2 13 0.3460 0.2672
-9 2 14 -0.9178 -0.0288
-9 2 15 0.7867 -0.0564
-9 2 16 -0.2409 -0.0021
-9 2 17 -0.0621 -0.6355
-9 2 18 -0.3734 1.8506
-9 2 20 -0.9913 1.4461
-9 2 21 0.0475 -0.6494
-9 2 22 0.4114 0.4980
-9 2 23 -0.1539 -0.5799
-9 2 24 -0.0387 0.7224
-9 2 25 0.1769 -0.9576
-9 3 1 0.2404 0.5310
-9 3 2 -0.7232 -0.2809
-9 3 3 1.1110 0.2856
-9 3 4 -0.8517 -0.4859
-9 3 5 0.3653 0.6910
-9 3 6 0.0320 -0.7414
-9 3 7 -0.2325 0.5888
-9 3 8 0.0378 -0.3985
-9 3 9 0.1362 0.3317
-9 3 10 0.1089 -0.3620
-9 3 11 -0.0935 0.3151
-9 3 12 -0.4767 0.0207
-9 3 13 0.6425 -0.3795
-9 3 14 -0.0912 0.0170
-9 3 15 -0.3741 0.8076
-9 3 16 0.2901 -0.5861
-9 3 17 0.4499 -0.8340
-9 3 18 -1.6331 1.4666
-9 3 19 2.0699 -0.4107
-9 3 21 0.1306 0.9271
-9 3 22 -0.0591 -0.5737
-9 3 23 0.2186 0.1680
-9 3 24 -0.1759 0.4207
-9 3 25 0.2638 -0.8235
-9 4 1 0.9379 -1.6207
-9 4 2 -0.5019 1.6582
-9 4 3 -0.4466 -0.9736
-9 4 4 0.9692 0.2762
-9 4 5 -0.7429 -0.0741
-9 4 6 0.3381 0.3447
-9 4 7 0.0467 -0.6133
-9 4 8 -0.2874 0.6000
-9 4 9 0.1300 -0.5388
-9 4 10 -0.0610 0.6863
-9 4 11 0.4081 -0.9708
-9 4 12 -0.4785 1.0071
-9 4 13 0.1737 -0.3901
-9 4 14 -0.1209 -0.3328
-9 4 15 -0.0149 -0.2626
-9 4 16 0.5284 2.0715
-9 4 17 -0.6279 -2.7490
-9 4 18 0.5144 1.1414
-9 4 19 -1.2723 0.8326
-9 4 22 0.6275 0.1486
-9 4 23 -0.2930 -0.8893
-9 4 24 0.3132 1.2880
-9 5 1 0.6093 -0.9399
-9 5 2 -0.4131 -0.1194
-9 5 3 0.4420 0.4407
-9 5 4 -0.6801 -0.1855
-9 5 5 0.4458 -0.0699
-9 5 6 0.0283 -0.1096
-9 5 7 -0.1494 0.5930
-9 5 8 0.1977 -0.7865
-9 5 9 -0.2730 0.4190
-9 5 10 0.1086 0.1566
-9 5 11 -0.0799 -0.4362
-9 5 12 0.2277 0.1395
-9 5 13 -0.0600 0.4192
-9 5 14 0.2163 -0.3195
-9 5 15 -1.0939 -0.5917
-9 5 16 1.0910 0.9459
-9 5 17 0.2741 0.0371
-9 5 18 -0.9495 -0.9273
-9 5 19 0.4679 0.2568
-9 5 20 -0.5752 1.2848
-9 5 23 0.3040 -1.7071
-9 5 24 -0.0739 0.7157
-9 6 1 -0.7196 1.1873
-9 6 2 1.2944 -0.6108
-9 6 3 -1.1852 0.2294
-9 6 4 0.9111 -0.4579
-9 6 5 -0.5482 0.8060
-9 6 6 -0.1793 -0.7284
-9 6 7 0.5029 0.1006
-9 6 8 0.0383 0.6986
-9 6 9 -0.6242 -1.1060
-9 6 10 0.8394 0.9156
-9 6 11 -0.7285 -0.3202
-9 6 12 0.1209 -0.3564
-9 6 13 0.0717 0.6570
-9 6 14 1.0116 -0.2999
-9 6 15 -1.7068 -0.2325
-9 6 16 0.7784 0.2097
-9 6 17 -0.2533 0.1934
-9 6 18 1.2179 -0.2282
-9 6 19 -1.5748 -0.1328
-9 6 20 0.5924 0.2738
-9 7 1 -2.1615 -0.4651
-9 7 2 1.2906 1.0545
-9 7 3 0.0283 -0.6337
-9 7 4 -0.7175 0.3218
-9 7 5 1.0693 -0.4170
-9 7 6 -0.9619 0.3719
-9 7 7 0.2307 0.1768
-9 7 8 0.1274 -0.9678
-9 7 9 0.2532 1.4959
-9 7 10 -0.6384 -1.5173
-9 7 11 0.8794 1.2386
-9 7 12 -0.6466 -1.0326
-9 7 13 -0.6879 0.8860
-9 7 14 1.6828 -0.4506
-9 7 15 -0.7094 -0.1907
-9 7 16 -0.4817 0.4938
-9 7 17 0.0536 -0.4474
-9 7 18 0.4135 0.6793
-9 7 19 0.1894 -1.3444
-9 8 1 -0.1878 -0.4963
-9 8 2 -1.4107 -0.1899
-9 8 3 1.4883 0.3457
-9 8 4 -1.1665 0.0390
-9 8 5 1.2572 -0.1333
-9 8 6 -1.1559 -0.3131
-9 8 7 0.9804 0.6785
-9 8 8 -0.9293 -0.5188
-9 8 9 0.3797 0.0673
-9 8 10 0.3416 0.2749
-9 8 11 -0.5310 -0.2055
-9 8 12 0.7598 -0.2238
-9 8 13 -0.9434 0.2527
-9 8 14 0.0923 0.5373
-9 8 15 0.7312 -1.0753
-9 8 18 0.6106 -0.7009
-9 8 19 -0.6062 0.2866
-9 9 1 0.7580 0.8370
-9 9 2 0.0720 -0.7629
-9 9 3 -0.6468 -0.0341
-9 9 4 -0.0966 0.6056
-9 9 5 0.7021 -0.4008
-9 9 6 -0.5493 0.0031
-9 9 7 0.3207 -0.0278
-9 9 8 0.0572 0.2702
-9 9 9 -0.3496 -0.5032
-9 9 10 -0.2605 0.6524
-9 9 11 1.0636 -0.3832
-9 9 12 -1.0072 -0.0157
-9 9 13 0.6433 -0.2476
-9 9 14 -0.2542 0.5670
-9 9 15 -0.5800 0.2690
-9 9 16 1.0248 -1.4083
-9 10 1 0.1718 0.2907
-9 10 2 0.4672 0.7412
-9 10 3 0.1210 -1.3524
-9 10 4 -0.4734 0.8416
-9 10 5 -0.0660 -0.0737
-9 10 6 0.3772 0.2004
-9 10 7 -0.3708 -0.8669
-9 10 8 0.4334 1.3214
-9 10 9 0.1006 -1.4751
-9 10 10 -1.0209 1.0084
-9 10 11 1.0110 0.0543
-9 10 12 -0.0968 -0.5270
-9 10 13 -0.7534 0.1596
-9 10 14 1.1249 -0.2407
-9 10 15 -0.7021 0.7547
-9 10 16 -0.1342 -0.4729
-9 11 1 -0.8002 0.3280
-9 11 2 0.4179 -0.4239
-9 11 3 0.1471 1.0015
-9 11 4 0.1145 -1.1495
-9 11 5 -0.3856 -0.0068
-9 11 6 0.4240 1.3299
-9 11 7 -0.7103 -1.4510
-9 11 8 0.5853 0.9174
-9 11 9 0.2962 -0.3780
-9 11 10 -0.6760 -0.3563
-9 11 11 -0.0854 0.6730
-9 11 12 1.0358 -0.0799
-9 11 13 -1.1875 -0.3152
-9 11 14 0.3134 -0.0275
-9 11 15 0.7788 0.2161
-9 11 16 -0.7344 -0.3396
-9 12 1 -0.2321 0.5135
-9 12 2 -0.6922 -0.4804
-9 12 3 0.5529 0.1940
-9 12 4 -0.0037 0.6051
-9 12 5 -0.1341 -0.9169
-9 12 6 0.2093 -0.0971
-9 12 7 -0.1673 1.0076
-9 12 8 -0.3212 -0.6178
-9 12 9 0.5417 -0.0113
-9 12 10 0.1224 0.1889
-9 12 11 -0.9675 -0.4992
-9 12 12 0.9934 0.7202
-9 12 13 -0.0303 -0.4423
-9 12 14 -1.0490 0.2456
-9 12 15 1.0757 -0.1128
-9 12 16 -0.2455 -0.4274
-9 13 1 2.0399 -0.1254
-9 13 2 -1.8730 0.3157
-9 13 3 1.0612 -0.3477
-9 13 4 -0.7245 0.1428
-9 13 5 0.4682 0.7129
-9 13 6 0.2496 -1.1780
-9 13 7 -0.9023 0.3328
-9 13 8 1.1003 0.5169
-9 13 9 -1.1322 -0.3337
-9 13 10 1.1137 0.0244
-9 13 11 -0.7773 -0.1012
-9 13 12 -0.0176 0.1566
-9 13 13 0.8527 -0.2706
-9 13 14 -1.0100 0.2954
-9 13 15 0.5238 0.1952
-9 13 16 -0.1846 -0.4154
-9 13 17 0.1554 -0.2923
-9 14 1 0.9372 -0.7255
-9 14 2 -0.1712 0.3348
-9 14 3 -0.0329 -0.3111
-9 14 4 0.0223 0.0130
-9 14 5 -0.4869 0.5100
-9 14 6 0.9126 -0.3384
-9 14 7 -0.5644 -0.1388
-9 14 8 -0.1598 0.1264
-9 14 9 0.4500 -0.1192
-9 14 10 -0.2715 0.4501
-9 14 11 0.1845 -0.6512
-9 14 12 -0.3751 0.7322
-9 14 13 0.4229 -0.6984
-9 14 14 -0.1016 0.1757
-9 14 15 -0.2832 0.2470
-9 14 16 0.5338 0.1691
-9 14 17 -0.6666 -0.5956
-9 15 1 -0.0101 -0.9073
-9 15 2 0.2519 1.2535
-9 15 3 -0.1224 -1.1049
-9 15 4 0.0316 0.0581
-9 15 5 0.0819 0.6090
-9 15 6 -0.5319 -0.3174
-9 15 7 0.9527 -0.1210
-9 15 8 -0.7546 0.3427
-9 15 9 0.1264 -0.3988
-9 15 10 0.2590 0.1495
-9 15 11 -0.2124 0.1157
-9 15 12 0.0916 -0.1896
-9 15 13 -0.1207 0.4445
-9 15 14 0.2060 -0.5896
-9 15 15 -0.2673 -0.0166
-9 15 16 0.2343 0.7136
-9 15 17 0.0026 -0.6302
-9 16 1 -0.8575 -0.5340
-9 16 2 0.5839 0.0922
-9 16 3 0.0945 0.7433
-9 16 4 -0.5325 -1.0073
-9 16 5 0.6074 0.1880
-9 16 6 -0.4519 0.6587
-9 16 7 0.1234 -0.7909
-9 16 8 0.1900 0.4293
-9 16 9 -0.2734 0.1539
-9 16 10 0.2059 -0.5669
-9 16 11 -0.1614 0.5192
-9 16 12 0.1345 -0.3272
-9 16 13 -0.1408 0.0635
-9 16 14 0.2692 0.5516
-9 16 15 -0.3556 -0.9684
-9 17 1 -0.1592 0.8637
-9 17 2 -0.3656 -0.4666
-9 17 3 0.4971 -0.0358
-9 17 4 -0.1983 0.8279
-9 17 5 0.0063 -1.2958
-9 17 6 -0.0672 1.1068
-9 17 7 0.1238 -0.6673
-9 17 8 -0.0452 0.1722
-9 17 9 -0.0950 0.2406
-9 17 10 0.1466 -0.2386
-9 17 11 -0.0415 -0.0462
-9 17 12 -0.0316 0.2971
-9 17 13 -0.0885 -0.5357
-9 18 1 -0.3381 -0.4972
-9 18 2 0.3487 0.8064
-9 18 3 -0.4828 -0.8355
-9 18 4 0.3658 0.7318
-9 18 5 -0.1535 -0.4451
-9 18 6 0.2369 0.1459
-9 18 7 -0.4612 0.1927
-9 18 8 0.4031 -0.5092
-9 18 9 -0.0102 0.3938
-9 18 10 -0.4022 0.0698
-9 19 2 -0.0505 0.2964
-9 19 3 0.2404 -0.1530
-9 19 4 -0.2544 0.0964
-9 19 5 -0.1263 0.0243
-9 19 6 0.4493 -0.1673
-8 -20 -2 -0.0423 -0.1413
-8 -20 -1 -0.3511 0.1452
-8 -20 0 0.5903 0.3524
-8 -19 -8 0.1322 0.2086
-8 -19 -7 -0.1998 -0.6419
-8 -19 -6 -0.1408 0.7997
-8 -19 -5 0.5306 -0.7087
-8 -19 -4 -0.5596 0.6187
-8 -19 -3 0.1706 -0.2050
-8 -19 -2 0.1956 -0.3294
-8 -19 -1 -0.2840 0.1941
-8 -19 0 0.2821 0.1693
-8 -18 -11 0.8179 -0.0172
-8 -18 -10 -0.2784 -0.4657
-8 -18 -9 -0.3473 0.4172
-8 -18 -8 0.4938 0.3032
-8 -18 -7 -0.2850 -0.7088
-8 -18 -6 0.0381 0.3939
-8 -18 -5 0.0625 0.0970
-8 -18 -4 -0.0900 -0.5930
-8 -18 -3 0.2584 0.8977
-8 -18 -2 -0.3995 -0.4326
-8 -18 -1 0.1539 -0.2074
-8 -18 0 0.2193 -0.1932
-8 -17 -13 0.7105 -0.0591
-8 -17 -12 -0.6091 -0.0026
-8 -17 -11 -0.1244 0.0609
-8 -17 -10 0.7876 0.2443
-8 -17 -9 -1.0147 -0.8949
-8 -17 -8 0.9157 0.9056
-8 -17 -7 -0.5520 -0.1475
-8 -17 -6 0.0465 -0.2346
-8 -17 -5 0.3703 -0.0408
-8 -17 -4 -0.6072 0.3604
-8 -17 -3 0.5333 -0.6394
-8 -17 -2 -0.0932 0.5516
-8 -17 -1 -0.2082 0.5136
-8 -17 0 -0.0718 -1.6092
-8 -16 -15 0.0338 -0.1581
-8 -16 -14 -0.2694 -0.0158
-8 -16 -13 -0.1217 -0.0291
-8 -16 -12 0.7380 0.0633
-8 -16 -11 -0.8601 -0.0885
-8 -16 -10 0.4854 0.1132
-8 -16 -9 0.0180 0.3226
-8 -16 -8 -0.5560 -0.8959
-8 -16 -7 0.9338 0.4857
-8 -16 -6 -0.8532 0.5589
-8 -16 -5 0.4750 -0.8261
-8 -16 -4 -0.1047 0.3523
-8 -16 -3 -0.2041 0.1193
-8 -16 -2 0.2778 -0.6518
-8 -16 -1 -0.0188 0.8571
-8 -16 0 -0.1295 -0.0804
-8 -15 -17 -0.0333 -0.3987
-8 -15 -16 -0.5553 0.3503
-8 -15 -15 0.6190 -0.0213
-8 -15 -14 -0.1027 -0.1518
-8 -15 -13 -0.3927 0.1216
-8 -15 -12 0.2933 -0.0696
-8 -15 -11 0.1116 0.0547
-8 -15 -10 -0.2648 -0.2437
-8 -15 -9 0.1531 0.3483
-8 -15 -8 0.1380 0.2582
-8 -15 -7 -0.6061 -0.8829
-8 -15 -6 0.8861 0.3109
-8 -15 -5 -0.7280 0.6434
-8 -15 -4 0.4394 -0.5078
-8 -15 -3 -0.1643 -0.2393
-8 -15 -2 -0.2728 0.7360
-8 -15 -1 0.7560 -1.1676
-8 -15 0 -1.1181 1.1965
-8 -14 -18 -0.0456 0.5088
-8 -14 -17 0.0536 -0.6063
-8 -14 -16 0.1464 -0.0632
-8 -14 -15 -0.4039 0.6020
-8 -14 -14 0.5389 -0.5849
-8 -14 -13 -0.2857 0.4249
-8 -14 -12 -0.1365 -0.3360
-8 -14 -11 0.2554 0.3067
-8 -14 -10 -0.1525 -0.2115
-8 -14 -9 0.1228 -0.2146
-8 -14 -8 -0.1958 0.4703
-8 -14 -7 0.4325 0.1626
-8 -14 -6 -0.7273 -0.6927
-8 -14 -5 0.6496 -0.1391
-8 -14 -4 -0.2489 1.2419
-8 -14 -3 0.0616 -1.1640
-8 -14 -2 -0.1947 0.4549
-8 -14 -1 0.4214 0.2547
-8 -14 0 -0.4944 -1.1592
-8 -13 -19 -0.3809 -0.4451
-8 -13 -18 0.3514 0.4690
-8 -13 -17 0.1784 0.1201
-8 -13 -16 -0.8066 -0.2742
-8 -13 -15 0.8765 -0.1324
-8 -13 -14 -0.6472 0.2469
-8 -13 -13 0.4955 -0.0118
-8 -13 -12 -0.2006 -0.1002
-8 -13 -11 -0.1857 0.0657
-8 -13 -10 0.2788 0.0957
-8 -13 -9 -0.1184 -0.1950
-8 -13 -8 -0.0801 -0.2055
-8 -13 -7 0.1934 0.5183
-8 -13 -6 0.0039 0.1354
-8 -13 -5 -0.4402 -0.7629
-8 -13 -4 0.7015 0.1548
-8 -13 -3 -0.6621 0.6689
-8 -13 -2 0.3553 -0.5924
-8 -13 -1 0.0867 0.2215
-8 -13 0 -0.0063 0.0518
-8 -12 -20 0.6003 0.1946
-8 -12 -19 -0.5626 -0.2460
-8 -12 -18 -0.0947 -0.0685
-8 -12 -17 0.6051 0.0394
-8 -12 -16 -0.2548 0.0231
-8 -12 -15 -0.1987 0.5729
-8 -12 -14 0.0499 -1.1311
-8 -12 -13 0.1180 0.8165
-8 -12 -12 0.0141 -0.1825
-8 -12 -11 0.0279 -0.1970
-8 -12 -10 -0.2177 0.4317
-8 -12 -9 0.2375 -0.3880
-8 -12 -8 -0.2644 0.2708
-8 -12 -7 0.3590 -0.7306
-8 -12 -6 -0.2402 1.0778
-8 -12 -5 -0.0956 -0.2404
-8 -12 -4 0.3071 -0.6999
-8 -12 -3 0.0494 0.3374
-8 -12 -2 -0.9096 0.4629
-8 -12 -1 1.2173 -0.5165
-8 -12 0 -0.4917 0.0610
-8 -11 -21 -0.0780 -0.0869
-8 -11 -20 -0.0864 0.1257
-8 -11 -19 0.5554 -0.0829
-8 -11 -18 -0.6308 0.3641
-8 -11 -17 0.0090 -0.5085
-8 -11 -16 0.3134 0.1285
-8 -11 -15 0.0904 -0.1384
-8 -11 -14 -0.2230 0.9401
-8 -11 -13 -0.1069 -1.2797
-8 -11 -12 0.0190 0.6023
-8 -11 -11 0.2901 0.1198
-8 -11 -10 -0.0883 -0.4177
-8 -11 -9 -0.1992 0.3128
-8 -11 -8 0.0937 0.5264
-8 -11 -7 -0.0992 -1.3027
-8 -11 -6 0.4953 0.6194
-8 -11 -5 -0.7189 0.5396
-8 -11 -4 0.2100 -0.2306
-8 -11 -3 0.6801 -0.7753
-8 -11 -2 -0.7231 0.6231
-8 -11 -1 -0.3383 0.4019
-8 -11 0 0.8090 -1.0320
-8 -10 -22 0.2118 -0.0455
-8 -10 -21 -0.2050 0.1048
-8 -10 -20 0.2027 -0.2231
-8 -10 -19 -0.4816 0.2219
-8 -10 -18 0.8828 -0.3749
-8 -10 -17 -0.5984 0.6970
-8 -10 -16 -0.2701 -0.3525
-8 -10 -15 0.5910 -0.6320
-8 -10 -14 -0.4968 0.8621
-8 -10 -13 0.9669 -0.0725
-8 -10 -12 -1.2700 -0.5141
-8 -10 -11 0.2750 0.5854
-8 -10 -10 1.0369 -0.4621
-8 -10 -9 -1.3654 -0.2409
-8 -10 -8 1.0988 0.9232
-8 -10 -7 -0.7930 -0.0589
-8 -10 -6 0.1793 -1.3586
-8 -10 -5 0.7760 0.8865
-8 -10 -4 -1.4441 0.7034
-8 -10 -3 1.1191 -0.8150
-8 -10 -2 -0.1101 -0.2654
-8 -10 -1 -0.0304 0.4887
-8 -10 0 -1.0570 0.3320
-8 -9 -23 -0.0009 0.1846
-8 -9 -22 -0.0530 0.1363
-8 -9 -21 0.0156 -0.1941
-8 -9 -20 0.0361 0.1237
-8 -9 -19 -0.0460 -0.0242
-8 -9 -18 -0.1119 0.0522
-8 -9 -17 0.0639 -0.6498
-8 -9 -16 0.7140 1.4754
-8 -9 -15 -1.3541 -1.3871
-8 -9 -14 0.7240 0.3913
-8 -9 -13 0.1120 0.4765
-8 -9 -12 0.2945 -1.1241
-8 -9 -11 -1.0012 1.6024
-8 -9 -10 0.7515 -0.9495
-8 -9 -9 -0.1845 -0.4394
-8 -9 -8 0.0219 0.5246
-8 -9 -7 -0.0802 0.3162
-8 -9 -6 0.4349 0.3328
-8 -9 -5 -1.1628 -1.8273
-8 -9 -4 1.7762 1.4402
-8 -9 -3 -1.7748 0.2421
-8 -9 -2 0.8150 -0.5328
-8 -9 -1 0.6485 -0.4421
-8 -8 -23 -0.3159 -0.4738
-8 -8 -22 0.3757 0.2113
-8 -8 -21 -0.0414 0.1851
-8 -8 -20 -0.2480 -0.4505
-8 -8 -19 0.0957 0.5926
-8 -8 -18 0.5169 -0.4387
-8 -8 -17 -1.2592 0.0657
-8 -8 -16 1.1320 0.0307
-8 -8 -15 0.3905 0.0545
-8 -8 -14 -1.8159 0.0734
-8 -8 -13 1.6215 0.0550
-8 -8 -12 -0.6755 -0.5416
-8 -8 -11 0.2284 0.2040
-8 -8 -10 0.0175 0.7802
-8 -8 -9 -0.2544 -0.3526
-8 -8 -8 0.2075 -1.2917
-8 -8 -7 -0.3655 1.5015
-8 -8 0 0.0031 -0.1305
-8 -7 -24 0.3483 -0.3393
-8 -7 -23 -0.1124 0.3910
-8 -7 -22 -0.4372 -0.2452
-8 -7 -21 0.5725 0.0550
-8 -7 -20 0.0433 -0.1837
-8 -7 -19 -0.8594 0.3928
-8 -7 -18 1.2370 -0.2846
-8 -7 -17 -0.8160 0.0549
-8 -7 -16 -0.2248 0.0921
-8 -7 -15 0.7598 -0.1537
-8 -7 -14 -0.1261 -0.2643
-8 -7 -13 -0.5898 1.0463
-8 -7 -12 0.4666 -0.9507
-8 -7 -11 -0.0366 -0.0692
-8 -7 -10 -0.4073 0.1087
-8 -7 -9 0.8177 1.1575
-8 -7 -8 -0.2503 -1.5675
-8 -7 -4 0.3240 0.5959
-8 -7 -3 -0.6744 -1.0379
-8 -7 -2 0.7009 -0.1861
-8 -6 -24 0.1652 0.4021
-8 -6 -23 -0.0345 -0.5856
-8 -6 -22 0.2068 0.4384
-8 -6 -21 -0.7169 0.2153
-8 -6 -20 0.8783 -0.7090
-8 -6 -19 -0.3964 0.4628
-8 -6 -18 -0.3298 0.0309
-8 -6 -17 0.8035 -0.1933
-8 -6 -16 -0.5595 0.2213
-8 -6 -15 -0.2884 -0.2679
-8 -6 -14 0.6760 0.3242
-8 -6 -13 -0.1602 -0.8819
-8 -6 -12 -0.4412 1.8400
-8 -6 -11 0.8766 -1.7435
-8 -6 -10 -1.3217 0.0979
-8 -6 -9 0.8982 1.3352
-8 -6 -8 0.4211 -1.2250
-8 -6 -7 -0.7702 0.3457
-8 -6 -6 -0.0376 0.4204
-8 -6 -5 -0.0129 -1.0906
-8 -6 -4 0.9403 1.2394
-8 -6 -3 -0.9771 -0.3426
-8 -6 -2 0.2377 -0.5792
-8 -5 -25 0.0071 -0.0287
-8 -5 -24 -0.4087 -0.0944
-8 -5 -23 0.4126 0.4683
-8 -5 -22 -0.0836 -0.9791
-8 -5 -21 0.0036 0.8966
-8 -5 -20 -0.2994 -0.0626
-8 -5 -19 0.5245 -0.5136
-8 -5 -18 -0.3789 0.1859
-8 -5 -17 -0.1989 0.3271
-8 -5 -16 0.8997 -0.3431
-8 -5 -15 -0.8627 0.1216
-8 -5 -14 -0.0627 0.1715
-8 -5 -13 0.8077 -0.6309
-8 -5 -12 -1.0205 0.6638
-8 -5 -11 1.2635 0.2865
-8 -5 -10 -1.0550 -1.3805
-8 -5 -9 -0.0428 1.3611
-8 -5 -8 0.7011 -0.3623
-8 -5 -7 -0.3970 -0.4135
-8 -5 -6 0.6002 0.2519
-8 -5 -5 -1.3023 0.5137
-8 -5 -4 0.7891 -1.0050
-8 -5 -3 0.6736 0.5297
-8 -5 -2 -1.3425 0.7954
-8 -4 -25 0.7547 0.0545
-8 -4 -24 -0.3545 -0.4943
-8 -4 -23 -0.3258 0.9464
-8 -4 -22 0.7306 -0.7009
-8 -4 -21 -0.7089 -0.1025
-8 -4 -20 0.5246 0.4490
-8 -4 -19 -0.3933 0.0037
-8 -4 -18 0.4801 -0.3584
-8 -4 -17 -0.7222 0.0416
-8 -4 -16 0.4981 0.3515
-8 -4 -15 0.2815 -0.3816
-8 -4 -14 -0.4904 0.4621
-8 -4 -13 -0.2043 -0.6901
-8 -4 -12 0.5771 0.4635
-8 -4 -11 -0.3533 0.2342
-8 -4 -10 0.4989 -0.4535
-8 -4 -9 -0.8146 -0.2262
-8 -4 -8 0.6386 0.7667
-8 -4 -7 -0.6353 -0.0849
-8 -4 -6 1.0479 -1.1608
-8 -4 -5 -0.8491 1.3573
-8 -4 -4 0.1154 -0.2700
-8 -4 -3 -0.0078 -0.7017
-8 -4 -2 0.5542 0.4451
-8 -4 -1 -1.0254 0.8270
-8 -4 0 1.0391 -2.1163
-8 -3 -25 0.0461 0.0710
-8 -3 -24 0.2138 -0.6605
-8 -3 -23 -0.3115 0.5462
-8 -3 -22 0.2331 -0.0889
-8 -3 -21 -0.0951 0.0223
-8 -3 -20 -0.0007 -0.3354
-8 -3 -19 -0.0224 0.3809
-8 -3 -18 0.0798 -0.0567
-8 -3 -17 0.2921 -0.0055
-8 -3 -16 -1.0426 -0.3517
-8 -3 -15 0.9874 0.4224
-8 -3 -14 0.2168 0.1359
-8 -3 -13 -0.9215 -0.6397
-8 -3 -12 0.2852 0.5068
-8 -3 -11 0.2586 -0.2509
-8 -3 -10 0.1017 0.5176
-8 -3 -9 -0.3577 -0.6857
-8 -3 -8 0.0096 -0.2477
-8 -3 -7 0.4330 1.5735
-8 -3 -6 -0.7625 -1.4741
-8 -3 -5 0.8516 -0.1232
-8 -3 -4 -0.4664 1.3135
-8 -3 -3 -0.1085 -1.0448
-8 -3 -2 0.5637 0.2561
-8 -3 -1 -0.8690 -0.1676
-8 -3 0 0.6906 0.9680
-8 -2 -26 -0.5878 -0.5892
-8 -2 -25 0.7997 0.8860
-8 -2 -24 -0.7199 -0.7149
-8 -2 -23 0.5356 0.5882
-8 -2 -22 -0.3461 -0.7576
-8 -2 -21 0.0794 0.8173
-8 -2 -20 0.1683 -0.4178
-8 -2 -19 -0.1460 -0.1124
-8 -2 -18 -0.3165 0.2416
-8 -2 -17 0.8089 -0.0691
-8 -2 -16 -0.2623 0.1807
-8 -2 -15 -1.3591 -0.6907
-8 -2 -14 2.1266 0.9461
-8 -2 -13 -0.9651 -0.4422
-8 -2 -12 -0.3268 -0.3444
-8 -2 -11 0.1632 0.6020
-8 -2 -10 0.2841 -0.4970
-8 -2 -9 0.3550 0.8552
-8 -2 -8 -1.3121 -1.4510
-8 -2 -7 1.2727 1.1152
-8 -2 -6 -0.2346 0.0697
-8 -2 -5 -0.7744 -0.5139
-8 -2 -4 0.9867 -0.4029
-8 -2 -3 -0.7673 1.4208
-8 -2 -2 0.7508 -1.3683
-8 -2 -1 -0.5645 0.5072
-8 -2 0 -0.1634 0.1832
-8 -1 -26 0.0219 0.3311
-8 -1 -25 -0.2154 -0.2648
-8 -1 -24 0.0826 -0.0859
-8 -1 -23 0.2631 0.5289
-8 -1 -22 -0.3128 -0.5977
-8 -1 -21 0.1649 0.2215
-8 -1 -20 -0.3293 0.1611
-8 -1 -19 0.8017 -0.2160
-8 -1 -18 -0.9327 0.1113
-8 -1 -17 0.0516 -0.1732
-8 -1 -16 1.3784 0.3718
-8 -1 -15 -1.5494 -0.3595
-8 -1 -14 -0.1820 -0.0071
-8 -1 -13 1.6106 0.3598
-8 -1 -12 -0.8717 -0.2378
-8 -1 -11 -0.5018 -0.2087
-8 -1 -10 0.3332 0.3699
-8 -1 -9 0.6662 -0.1618
-8 -1 -8 -0.5545 0.1505
-8 -1 -7 -0.6218 -0.4182
-8 -1 -6 1.1782 0.2889
-8 -1 -5 -0.4215 0.4013
-8 -1 -4 -0.4025 -0.8350
-8 -1 -3 0.1198 0.4388
-8 -1 -2 0.5592 0.3601
-8 -1 -1 -0.5618 -0.8501
-8 -1 0 0.3028 0.8114
-8 0 1 0.3930 -0.0020
-8 0 2 -0.9696 0.0033
-8 0 3 1.2598 0.0062
-8 0 4 -1.1226 -0.0078
-8 0 5 0.7279 -0.0033
-8 0 6 0.0261 0.0087
-8 0 7 -0.4680 -0.0010
-8 0 8 -0.2393 -0.0095
-8 0 9 1.0451 0.0138
-8 0 10 -0.5131 -0.0100
-8 0 11 -0.5189 -0.0004
-8 0 12 0.5897 0.0129
-8 0 13 -0.0515 -0.0216
-8 0 14 -0.1647 0.0189
-8 0 15 0.1267 0.0024
-8 0 16 -0.2540 -0.0319
-8 0 17 0.5705 0.0447
-8 0 18 -0.7823 -0.0336
-8 0 19 0.7144 0.0176
-8 0 20 -0.7362 -0.0106
-8 0 21 1.0871 0.0092
-8 0 22 -1.1166 -0.0095
-8 0 23 0.4431 0.0137
-8 0 24 0.1673 -0.0206
-8 0 25 -0.2041 0.0227
-8 1 1 0.3512 -0.5583
-8 1 2 -0.2014 0.4854
-8 1 3 -0.2131 -0.7005
-8 1 4 0.3949 0.8093
-8 1 5 -0.4507 -0.5492
-8 1 6 0.4258 0.2386
-8 1 7 0.0871 -0.2150
-8 1 8 -0.5070 0.2549
-8 1 9 -0.0141 0.0151
-8 1 10 0.5818 -0.4417
-8 1 11 -0.1204 0.5067
-8 1 12 -0.4885 -0.0834
-8 1 13 0.1809 -0.4008
-8 1 14 0.4919 0.6256
-8 1 15 -0.6963 -0.6697
-8 1 16 0.4921 0.5543
-8 1 17 -0.3143 -0.2154
-8 1 18 0.3476 -0.0408
-8 1 19 -0.2865 -0.1370
-8 1 20 -0.1174 0.5132
-8 1 21 0.2919 -0.6689
-8 1 22 0.2181 0.6019
-8 1 23 -0.6915 -0.4302
-8 1 24 0.5623 0.2055
-8 1 25 -0.3931 -0.2199
-8 1 26 0.4943 0.6587
-8 2 1 0.7342 0.0457
-8 2 2 -0.8516 0.7528
-8 2 3 1.0990 -1.2993
-8 2 4 -1.3088 0.9825
-8 2 5 0.9171 -0.2721
-8 2 6 -0.3955 -0.1137
-8 2 7 0.1917 0.2075
-8 2 8 -0.0225 -0.3514
-8 2 9 0.1208 0.4118
-8 2 10 -0.6818 -0.0875
-8 2 11 0.7033 -0.3540
-8 2 12 0.2182 0.3386
-8 2 13 -0.7714 0.0480
-8 2 14 0.1558 -0.1673
-8 2 15 0.8102 -0.0266
-8 2 16 -1.2057 0.0907
-8 2 17 0.9257 -0.2919
-8 2 18 -0.5147 1.1607
-8 2 20 -0.7561 2.0843
-8 2 21 0.3758 -1.2550
-8 2 22 0.1378 0.3490
-8 2 23 -0.1015 0.3073
-8 2 24 0.0821 -0.4295
-8 2 25 -0.5471 -0.1962
-8 2 26 0.7814 0.9279
-8 3 1 0.1045 -1.9539
-8 3 2 0.0180 2.0884
-8 3 3 0.2243 -0.9877
-8 3 4 0.1202 -0.4431
-8 3 5 -0.7543 1.0593
-8 3 6 0.7745 -0.7912
-8 3 7 -0.4258 0.2717
-8 3 8 0.1687 0.1575
-8 3 9 -0.0027 -0.4362
-8 3 10 0.2719 0.3772
-8 3 11 -0.8629 0.0446
-8 3 12 0.6934 -0.2537
-8 3 13 0.3185 -0.2376
-8 3 14 -0.8965 0.7532
-8 3 15 0.4786 -0.3188
-8 3 16 0.4203 -0.4652
-8 3 17 -1.1010 0.2629
-8 3 18 0.9050 0.5266
-8 3 19 -0.0522 -0.4218
-8 3 21 -0.0667 1.2711
-8 3 22 0.1331 -1.3432
-8 3 23 -0.0903 0.9789
-8 3 24 0.6331 -0.1647
-8 3 25 -1.0987 -0.6548
-8 3 26 0.7737 0.7214
-8 4 1 -0.3606 -2.4154
-8 4 2 -0.4910 1.4768
-8 4 3 0.3996 -0.2276
-8 4 4 0.2901 -0.2711
-8 4 5 -0.2572 0.0673
-8 4 6 -0.3490 0.1290
-8 4 7 0.6211 -0.0565
-8 4 8 -0.5646 -0.0856
-8 4 9 0.3146 0.1764
-8 4 10 0.0932 -0.1411
-8 4 11 -0.1047 -0.2680
-8 4 12 -0.2867 1.0038
-8 4 13 0.3400 -1.2085
-8 4 14 -0.0672 0.2535
-8 4 15 -0.2056 0.7343
-8 4 16 0.7209 -0.1040
-8 4 17 -1.1471 -1.5524
-8 4 18 0.9405 2.1074
-8 4 19 -0.8751 -1.1942
-8 4 20 1.4091 0.3193
-8 4 23 -0.3786 -0.8406
-8 4 24 0.7318 1.0608
-8 4 25 -0.6404 -0.7289
-8 5 1 0.2441 -0.2208
-8 5 2 0.0133 -1.1750
-8 5 3 -0.4733 1.3617
-8 5 4 -0.0159 -0.6872
-8 5 5 0.9212 0.1616
-8 5 6 -0.8610 -0.1110
-8 5 8 0.6524 -0.3217
-8 5 9 -1.1369 0.4040
-8 5 10 1.2532 -0.3205
-8 5 11 -0.9405 -0.0200
-8 5 12 0.5914 0.1691
-8 5 13 -0.1539 0.3551
-8 5 14 -0.2515 -0.9859
-8 5 15 -0.2903 0.6871
-8 5 16 1.3415 0.1650
-8 5 17 -1.1917 -0.1013
-8 5 18 0.1306 -0.9545
-8 5 19 0.3682 1.4375
-8 5 20 -0.7394 -0.6026
-8 5 24 0.4219 0.1095
-8 5 25 -0.3141 0.6482
-8 6 1 -0.8680 1.8940
-8 6 2 1.3024 -0.6130
-8 6 3 -0.7026 -0.9623
-8 6 4 -0.3723 1.3397
-8 6 5 0.5408 -0.6271
-8 6 6 -0.2108 -0.1349
-8 6 7 0.4765 0.4258
-8 6 8 -0.9328 -0.4330
-8 6 9 0.9210 0.3085
-8 6 10 -0.5722 -0.0003
-8 6 11 0.1468 -0.2768
-8 6 12 -0.1486 0.0966
-8 6 13 0.5974 0.4703
-8 6 14 -0.2226 -0.7867
-8 6 15 -1.0515 0.5725
-8 6 16 1.2761 -0.2887
-8 6 17 -0.3609 0.2274
-8 6 18 0.3443 0.0479
-8 6 19 -1.1517 -0.8002
-8 6 20 1.2914 1.3588
-8 7 2 0.1929 1.8168
-8 7 3 0.8782 -1.4806
-8 7 4 -1.1685 0.3223
-8 7 5 0.8454 0.1358
-8 7 6 -1.0641 0.2066
-8 7 7 1.2913 -0.3657
-8 7 8 -0.6494 -0.1351
-8 7 9 -0.2895 0.8043
-8 7 10 0.7392 -1.0888
-8 7 11 -0.3340 0.9807
-8 7 12 -0.7093 -0.7938
-8 7 13 0.9104 0.7442
-8 7 14 0.3233 -0.6901
-8 7 15 -1.0040 0.3742
-8 7 16 0.2193 0.0286
-8 7 17 0.1473 -0.1372
-8 7 18 0.3989 0.0467
-8 7 19 -0.2921 -0.0017
-8 7 20 -0.2398 -0.1983
-8 8 2 -0.4379 -0.0964
-8 8 3 0.6747 0.9738
-8 8 4 -0.1592 -0.5235
-8 8 5 0.3280 -0.6739
-8 8 6 -0.8762 1.1709
-8 8 7 0.6442 -0.6047
-8 8 8 -0.1193 -0.0366
-8 8 9 0.0590 -0.0696
-8 8 10 -0.3850 0.7660
-8 8 11 0.9540 -1.3262
-8 8 12 -1.0452 1.0347
-8 8 13 0.0505 -0.0371
-8 8 14 0.6949 -0.5139
-8 8 15 -0.1609 0.1679
-8 8 16 -0.1516 0.0316
-8 8 17 -0.5228 0.5162
-8 8 20 0.8783 -1.2733
-8 9 1 -0.0778 0.2241
-8 9 2 -0.2106 -0.7159
-8 9 3 -0.5690 0.0469
-8 9 4 0.6662 1.1486
-8 9 5 -0.0913 -1.6064
-8 9 6 0.2446 1.0400
-8 9 7 -0.7083 -0.4544
-8 9 8 0.5488 0.5173
-8 9 9 -0.1384 -0.8825
-8 9 10 -0.3090 1.0563
-8 9 11 0.7765 -0.6188
-8 9 12 -0.6048 -0.4516
-8 9 13 -0.0296 1.0749
-8 9 14 0.2806 -0.5472
-8 9 15 -0.5153 0.1073
-8 9 16 0.9523 -0.7476
-8 9 17 -0.5758 1.3417
-8 10 1 1.4615 0.9515
-8 10 2 -0.4783 -0.6147
-8 10 3 -0.2105 -0.3988
-8 10 4 0.2244 1.0115
-8 10 5 -0.7400 -0.6491
-8 10 6 1.2588 0.1536
-8 10 7 -0.7654 -0.2233
-8 10 8 0.1006 0.4513
-8 10 9 0.0403 -0.6025
-8 10 10 -0.2050 0.6606
-8 10 11 0.2804 -0.1725
-8 10 12 0.1864 -0.5453
-8 10 13 -0.7077 0.5381
-8 10 14 0.8290 -0.2702
-8 10 15 -0.4131 0.6189
-8 10 16 -0.7469 -0.7563
-8 10 17 1.7402 0.0816
-8 11 3 -0.7828 -0.3602
-8 11 4 0.5527 -0.0207
-8 11 5 -0.3438 0.4048
-8 11 6 -0.4379 -0.0522
-8 11 7 0.7930 -0.2939
-8 11 8 0.0287 0.2820
-8 11 9 -0.8061 -0.4422
-8 11 10 0.7505 0.3886
-8 11 11 -0.5819 0.2905
-8 11 12 0.6602 -0.6634
-8 11 13 -0.5868 0.3645
-8 11 14 0.0470 -0.1607
-8 11 15 0.8823 -0.0282
-8 11 16 -1.3360 0.4084
-8 11 17 0.5240 0.0053
-8 12 4 -0.9291 0.1859
-8 12 5 0.7037 -0.2494
-8 12 6 -0.3163 -0.0365
-8 12 7 -0.7505 0.9208
-8 12 8 1.5058 -1.1454
-8 12 9 -1.0444 0.6512
-8 12 10 0.1933 -0.5649
-8 12 11 0.0768 0.6112
-8 12 12 0.0401 -0.0837
-8 12 13 0.0852 -0.4725
-8 12 14 -0.6240 0.7183
-8 12 15 0.9798 -0.8189
-8 12 16 -0.5593 0.3137
-8 12 17 -0.0741 0.5080
-8 13 4 0.3767 0.5451
-8 13 5 -0.2682 -0.3928
-8 13 6 0.3362 -0.4144
-8 13 7 -0.6556 0.6561
-8 13 8 0.4743 0.0572
-8 13 9 0.0211 -0.4236
-8 13 10 -0.0527 0.2305
-8 13 11 -0.3626 -0.3284
-8 13 12 0.5576 0.5254
-8 13 13 -0.1951 -0.4277
-8 13 14 -0.2942 0.2728
-8 13 15 0.3037 0.1226
-8 13 16 0.0344 -0.6737
-8 13 17 -0.2087 0.4215
-8 14 4 0.6074 0.9926
-8 14 5 0.2528 -0.1537
-8 14 6 -0.3083 -0.5823
-8 14 7 0.2354 0.3621
-8 14 8 -0.4812 0.0040
-8 14 9 0.5210 0.0679
-8 14 10 -0.1091 -0.0935
-8 14 11 -0.2152 0.1075
-8 14 12 0.0226 -0.2941
-8 14 13 0.3809 0.2292
-8 14 14 -0.4209 -0.0273
-8 14 15 0.0219 0.0469
-8 14 16 0.4354 0.2029
-8 14 17 -0.6629 -0.7096
-8 15 4 -0.5369 -0.3077
-8 15 5 0.5145 0.7361
-8 15 6 -0.2529 -0.3708
-8 15 7 0.3183 -0.4008
-8 15 8 -0.3593 0.6244
-8 15 9 0.0701 -0.3924
-8 15 10 0.1562 -0.0069
-8 15 11 -0.0220 0.3745
-8 15 12 -0.1629 -0.2372
-8 15 13 0.0325 -0.1745
-8 15 14 0.3495 0.1703
-8 15 15 -0.6582 -0.0498
-8 15 16 0.5995 0.2255
-8 15 17 -0.1020 -0.1544
-8 16 1 -0.0861 0.7376
-8 16 4 0.1607 -0.0393
-8 16 5 -0.3253 -0.5213
-8 16 6 0.3742 1.2901
-8 16 7 -0.3933 -1.2879
-8 16 8 0.4978 0.6268
-8 16 9 -0.4373 0.0491
-8 16 10 0.1291 -0.4581
-8 16 11 0.1152 0.3594
-8 16 12 -0.1359 0.0269
-8 16 13 0.0450 -0.0715
-8 16 14 0.0945 -0.0373
-8 16 15 -0.1647 -0.2086
-8 16 16 -0.0415 0.3923
-8 17 1 -0.4544 1.3428
-8 17 2 0.3848 -0.3541
-8 17 3 -0.2001 -0.1651
-8 17 4 0.3193 0.4167
-8 17 5 -0.5020 -0.6094
-8 17 6 0.4832 0.3606
-8 17 7 -0.3338 0.0315
-8 17 8 0.0799 -0.0469
-8 17 9 0.2470 -0.1575
-8 17 10 -0.4440 0.4449
-8 17 11 0.4374 -0.7764
-8 17 12 -0.2886 0.7677
-8 17 13 -0.0377 -0.4392
-8 17 14 0.3780 0.2848
-8 18 1 -0.2428 -1.0603
-8 18 2 0.1685 1.0562
-8 18 3 -0.4056 -0.4515
-8 18 4 0.6924 0.1042
-8 18 5 -0.7367 0.0059
-8 18 6 0.7407 0.0176
-8 18 7 -0.7759 -0.2039
[truncated: 579,189 more chars]
